# Supplementary material for: Cox1 barcoding versus multilocus species delimitation: validation of two mite species with contrasting effective population sizes
Source: Parasit Vectors. 2019 Jan 5;12:8. doi: 10.1186/s13071-018-3242-5 (PMC6321676; doi:10.1186/s13071-018-3242-5)
Supplement: Supplementary file 4 — Alignment S1. Alignment of sequences generated in this study and GenBank sequences of Dermatophagoides. Low quality sequences are identified by amino-acid color-coding (should be viewed in the program Mesquite). (NEX 80 kb) [file 13071_2018_3242_MOESM4_ESM.nex]

#NEXUS
[written Wed Dec 06 15:10:04 EST 2017 by Mesquite  version 3.31 (build 859) at ummzx-pklimov-macpro.local/141.213.177.38]

BEGIN TAXA;
	TITLE Taxa;
	DIMENSIONS NTAX=39;
	TAXLABELS
		AD1753_Dermatophagoides_microceras AD521_Dermatophagoides_farinae_Dermestes_maculatus_culture_MI 'HQ823622_1 Dermatophagoides farinae_Thailand' 'KX211989_1 Dermatophagoides farinae isolate Df2 China' 'KX211988_1 Dermatophagoides farinae isolate Df1 China' 'KP871849_1 Dermatophagoides farinae isolate 4 China' 'KP871850_1 Dermatophagoides farinae isolate 5 China' 'KP871848_1 Dermatophagoides farinae isolate 3 China' 'KX211990_1 Dermatophagoides farinae isolate Df3 China' 'KP871847_1 Dermatophagoides farinae isolate 2 China' 'KP871846_1 Dermatophagoides farinae isolate 1 China' 'RS03_Dermatophagoides_farinae_MI' 'RS59_Dermatophagoides_farinae_MI' 'RS60_Dermatophagoides_farinae_MI' 'RS61_Dermatophagoides_farinae_MI' 'RS62_Dermatophagoides_farinae_MI' 'RS63_Dermatophagoides_farinae_MI' 'RS17_Dermatophagoides_farinae_PAK' 'RS20_Dermatophagoides_farinae_PAK' 'RS26_Dermatophagoides_farinae_PAK' 'RS36_Dermatophagoides_farinae_PAK' 'RS27_Dermatophagoides_farinae_PAK' 'RS30_Dermatophagoides_farinae_PAK' 'RS33_Dermatophagoides_farinae_PAK' 'RS34_Dermatophagoides_farinae_PAK' 'RS37_Dermatophagoides_farinae_PAK' 'RS40_Dermatophagoides_farinae_PAK' 'RS42_Dermatophagoides_farinae_PAK_Co1_low_quality' AD1427_Dermatophagoides_pteronyssinus_Singapore 'EU884425_1 Dermatophagoides pteronyssinus Belgium' 'HQ823623_1 Dermatophagoides pteronyssinus Thailand' 'RS06_Dermatophagoides_pteronyssinus_PAK' 'RS24_Dermatophagoides_pteronyssinus_PAK' 'RS45_Dermatophagoides_pteronyssinus_MI' 'RS51_Dermatophagoides_pteronyssinus_MI' 'RS52_Dermatophagoides_pteronyssinus_MI' 'RS18_Dermatophagoides_pteronyssinus_PAK' 'RS19_Dermatophagoides_pteronyssinus_PAK' 'RS65_Dermatophagoides_pteronyssinus_PAK' 
	;

END;


BEGIN CHARACTERS;
	TITLE  CO1;
	DIMENSIONS  NCHAR=1239;
	FORMAT DATATYPE = DNA GAP = - MISSING = ?;
CHARSTATELABELS 
420 '<', 425 '>', 1182 '[', 1186 '<', 1187 1., 1188 2., 1189 8., 1190 2., 1191 R, 1202 '[', 1205 ']', 1209 '>', 1228 ']', 1233 '>' ; 
	MATRIX
	AD1753_Dermatophagoides_microceras                             TTGCTACTTtGtATTTTGTTTTtGGAGTTTGGTCTGGTATATTAGGAACTAGGTTTAGAAGGCTAATTCGTTTAGAGTTGTCTCAACCGGGCGATTTTTCTATGGACTTTGATTATTATAATTCTGTTGTAACAGCCCATGCTTTTATTATAATTTTTTTTATAGTTATGCCTATTATGATAGGGGGGTTTGGTAACTTATTGGTGCCACTTATGATTGGGGCCACTGATATGGCCTACCCTCGTTTAAATAATATAAGGTTTTGGTTATTACCCCCATCTTTATCTTTGCTTGTTAGCTCTGCGGTGGTAGGTTCCGGTGTTGGGACTGGTTGGACTGTTTACCCCCCCCTATCTAAtGGTATTTTTCACTCCGGTCCTGCGGTTGATTTTGGTATTCTTAGTTTACACATTGCCGGTGTGTCTTCTATTTTGGGTGCTATTAATTTTATTGTTACTATTATTAACATAAAGGTTGAAGGTATGGGGTGATCTAATGTTCCCCTGTTTGTTTGATCTGTTTTTATTACCtCTTTTTTGTTGGCCTTTTCtCTTCCAGTGTTGGCGGCAGCTTTGACTATGTTACTGACGGATCGtAATTTTAACTCTACTTTTTTTGACCCCGtGGGGGGAGGGGACCCTATTCTGTATCAACACTTGTTTTGGTTTTTTGGtCACCCTGAGGTTTATATTTTGATTTTACCAGGATTTGGTATTATTTCCCAtACTGTGAGGTTTTATAGCAATAAG-GTCGAACCTTTTGGTTCGTTGGGGATAATTTATGCtATAGtGtCTATTGCTGTTCTTGGATTTATTGTTTGAGCTCATCATATATTTACGGTGGGTTTAGATATTGACACTCGTGCCTATTTTACTTCTGCTACTATAATTATTGCTGTTCCAACTGGTGTAAAAGTCTTCAGGTGGTTGGCTACTATGTTGGGGGGTAAGCTTGACTTTAGGCCCTCTTTTCTGTGGTCTATGGGGTTTGTTTTTCTTTTTACTGTTGGGGGTCTAACTGGGGTTATTTTATCTAACTCTTCTTTAGATGTTAGTTTGCACGATACGTATTATGTTGTTGCTCACTTTCATTATGTACTATCGATGGGGGCTGTGTTTGCTATTATGGCGGGGATTACTCATTGGTTTCCTGCTATATATAATATTCCCATGAACCCTTACTTATTAAAAGGTCAGTTTTGGGTGATGTTTTTAGGAGTTAATTTAACCTTTTTTCCT
	AD521_Dermatophagoides_farinae_Dermestes_maculatus_culture_MI  TTGCTACTTTGTATTTTGTTTTTGGGGTGTGATCTGGTATGTTGGGGACTAGGTTCAGAAGACTAATTCGTTTAGAGTTGTCTCAGCCTGGTGATTTTTCTATGGATTTTGATTACTATAACTCTGTTGTAACAGCTCATGCTTTTATTATAATTTTTTTTATGGTTATGCCTATCATGATAGGGGGTTTTGGTAATTTATTGGTGCCACTTATAATTGGGGCTACTGATATGGCCTACCCTCGTTTAAATAATATGAGGTTTTGATTATTACCCCCATCTTTGTCTCTTCTTGTTAGCTCTGCGGTGGTTGGTTCTGGTGTTGGTACTGGATGAACTGTTTACCCCCCCTTGTCTAATGGTATCTTTCACTCTGGTCCTGCAGTTGATTTTGGTATTCTTAGTTTACATATTGCAGGTGTTTCTTCTATTTTAGGTGCTATTAATTTTATTGTTACTATTATTAACATAAAGGTTGAAGGTATAGGGTGATCTAGTGTTCCTTTGTTTGTTTGATCTGTTTTTATTACTTCCTTTTTGTTAGCCTTTTCTCTTCCAGTCTTGGCGGCAGCTTTGACTATATTGTTGACCGATCGTAATTTTAATTCTACTTTTTTTGATCCTGTGGGAGGAGGTGACCCTATTTTGTATCAACATTTGTTTTGGTTTTTTGGTCACCCTGAGGTTTATATCTTGATTTTGCCAGGATTTGGTATTATTTCCCATACTGTGAGGTTTTATAGTAATAAA-GTTGAGCCTTTTGGCTCTTTAGGGATGATTTATGCTATAGTGTCTATTGCTGTGCTTGGATTTATTGTTTGAGCTCATCATATATTTACAGTGGGTTTAGATATTGATACTCGTGCTTATTTTACTTCTGCTACTATAATTATTGCTGTTCCCACTGGTGTAAAAGTTTTTAGGTGGTTGGCTACTATGTTGGGTGGTAAACTTGATTTTAGTCCTTCTTTTTTGTGGTCTATAGGGTTTGTTTTTCTCTTTACTGTTGGTGGTTTAACTGGGGTTATTTTGTCTAACTCTTCTTTAGATGTTAGTTTACATGACACGTACTATGTTGTTGCTCATTTTCATTATGTATTGTCGATAGGTGCTGTGTTTGCTATTATGGCGGGAATTACTCATTGATTTCCTGCTATTTATAATATTCCTATGAACCCTTATTTCTTAAAAGGTCAATTTTGGGTGATATTTTTAGGGGTTAATTTAACTTTCTTTCCT
	'HQ823622_1 Dermatophagoides farinae_Thailand'                 TTGCTACTTTGTATTTTGTTTTTGGGGTGTGATCTGGTATGTTGGGGACTAGGTTTAGAAGACTAATTCGTTTAGAGTTGTCTCAGCCTGGTGATTTTTCTATGGATTTTGATTACTATAACTCTGTTGTAACAGCTCATGCTTTTATTATAATTTTTTTTATGGTTATGCCTATCATGATAGGGGGTTTTGGTAATTTATTGGTGCCACTTATAATTGGGGCTACTGATATGGCCTACCCTCGTTTAAATAATATGAGGTTTTGATTATTACCCCCATCTTTGTCTCTTCTTGTTAGCTCTGCGGTGGTTGGTTCTGGTGTTGGTACTGGATGAACTGTTTACCCCCCCTTGTCTAATGGTATCTTTCACTCTGGTCCTGCAGTTGATTTTGGTATTCTTAGTTTACATATTGCAGGTGTTTCTTCTATTTTAGGTGCTATTAATTTTATTGTTACTATTATTAACATAAAGGTTGAAGGTATAGGGTGATCTAGTGTTCCTTTGTTTGTTTGATCTGTTTTTATTACTTCCTTTTTGTTAGCCTTTTCTCTTCCAGTCTTGGCGGCAGCTTTGACTATATTGTTGACCGATCGTAATTTTAATTCTACTTTTTTTGATCCTGTGGGAGGAGGTGACCCTATTTTGTATCAACATTTGTTTTGGTTTTTTGGTCACCCTGAGGTTTATATCTTGATTTTGCCAGGATTTGGTATTATTGCCCATACTGTGAGGTTTTATAGTAATAAA-GTTGAGCCTTTTGGCTCTTTAGGGATGATTTATGCTATAGTGTCTATTGCTGTGCTTGGATTTATTGTTTGAGCTCATCATATATTTACAGTGGGTTTAGATATTGATACTCGTGCTTATTTTACTTCTGCTACTATAATTATTGCTGTTCCCACTGGTGTAAAAGTTTTTAGGTGGTTGGCTACTATGTTGGGTGGTAAACTTGATTTTAGTCCTTCTTTTTTGTGGTCTATAGGGTTTGTTTTTCTCTTTACTGTTGGTGGTTTAACTGGGGTTATTTTGTCTAACTCTTCTTTAGATGTTAGTTTACATGACACGTACTATGTTGTTGCTCATTTTCATTATGTATTGTCGATAGGTGCTGTGTTTGCTATTATGGCGGGAATTACTCATTGATTTCCTGCTATTTATAATATTCCTATGAACCCTTATTTCTTAAAAGGTCAATTTTGGGTGATATTTTTAGGGGTTAATTTAACTTTCTTTCCT
	'KX211989_1 Dermatophagoides farinae isolate Df2 China'        TTGCTACTTTGTATTTTGTTTTTGGGGTGTGATCTGGTATGTTGGGGACTAGGTTCAGAAGACTAATTCGTTTAGAGTTGTCTCAGCCTGGTGATTTTTCTATGGATTTTGATTACTATAACTCTGTTGTAACAGCTCATGCTTTTATTATAATTTTTTTTATGGTTATGCCTATCATGATAGGGGGTTTTGGTAATTTATTGGTGCCACTTATAATTGGGGCTACTGATATGGCCTACCCTCGTTTAAATAATATGAGGTTTTGATTATTACCCCCATCTTTGTCTCTTCTTGTTAGCTCTGCGGTGGTTGGTTCTGGTGTTGGTACTGGATGAACTGTTTACCCCCCCTTGTCTAATGGTATCTTTCACTCTGGTCCTGCAGTTGATTTTGGTATTCTTAGTTTACATATTGCAGGTGTTTCTTCTATTTTAGGTGCTATTAATTTTATTGTTACTATTATTAACATAAAGGTTGAAGGTATAGGGTGATCTAGTGTTCCTTTGTTTGTTTGATCTGTTTTTATTACTTCCTTTTTGTTAGCCTTTTCTCTTCCAGTCTTGGCGGCAGCTTTGACTATATTGTTGACCGATCGTAATTTTAATTCTACTTTTTTTGATCCTGTGGGAGGAGGTGACCCTATTTTGTATCAACATTTGTTTTGGTTTTTTGGTCACCCTGAGGTTTATATCTTGATTTTGCCAGGATTTGGTATTATTTCCCATACTGTGAGGTTTTATAGTAATAAA-GTTGAGCCTTTTGGCTCTTTAGGGATGATTTATGCTATAGTGTCTATTG--------------------------------------------------------------------------------------------------------------------------------------------------------------------------------------------------------------------------------------------------------------------------------------------------------------------------------------------------------------------------------------------------------------------------------------------------------
	'KX211988_1 Dermatophagoides farinae isolate Df1 China'        TTGCTACTTTGTATTTTGTTTTTGGGGTGTGATCTGGTACGTTGGGGACTAGGTTCAGAAGACTAATTCGTTTAGAGTTGTCTCAGCCTGGTGATTTTTCTATGGATTTTGATTACTATAACTCTGTTGTAACAGCTCATGCTTTTATTATAATTTTTTTTATGGTTATGCCTATCATGATAGGGGGTTTTGGTAATTTATTGGTGCCACTTATAATTGGGGCTACTGATATGGCCTACCCTCGTTTAAATAATATGAGGTTTTGATTATTACCCCCATCTTTGTCTCTTCTTGTTAGCTCTGCGGTGGTTGGTTCTGGTGTTGGTACTGGATGAACTGTTTACCCCCCCTTGTCTAATGGTATCTTTCACTCTGGTCCTGCAGTTGATTTTGGTATTCTTAGTTTACATATTGCAGGTGTTTCTTCTATTTTAGGTGCTATTAATTTTATTGTTACTATTATTAACATAAAGGTTGAAGGTATAGGGTGATCTAGTGTTCCTTTGTTTGTTTGATCTGTTTTTATTACTTCCTTTTTGTTAGCCTTTTCTCTTCCAGTCTTGGCGGCAGCTTTGACTATATTGTTGACCGATCGTAATTTTAATTCTACTTTTTTTGATCCTGTGGGAGGAGGTGACCCTATTTTGTATCAACATTTGTTTTGGTTTTTTGGTCACCCTGAGGTTTATATCTTGATTTTGCCAGGATTTGGTATTATTTCCCATACTGTGAGGTTTTATAGTAATAAA-GTTGAGCCTTTTGGCTCTTTAGGGATGATTTATGCTATAGTGTCTATTG--------------------------------------------------------------------------------------------------------------------------------------------------------------------------------------------------------------------------------------------------------------------------------------------------------------------------------------------------------------------------------------------------------------------------------------------------------
	'KP871849_1 Dermatophagoides farinae isolate 4 China'          TTGCTACTTTGTATTTTGTTTTTGGGGTGTGATCTGGTATGTTGGGGACTAGGTTCAGAAGACTAATTCGTTTAGAGTTGTCTCAGCCTGGTGATTTTTCTATGGATTTTGATTACTATAACTCTGTTGTAACAGCTCATGCTTTTATTATAATTTTTTTTATGGTTATGCCTATCATGATAGGGGGTTTTGGTAATTTATTGGTGCCACTTATAATTGGGGCTACTGATATGGCCTACCCTCGTTTAAATAATATGAGGTTTTGATTATTACCCCCATCTTTGTCTCTTCTTGTTAGCTCTGCGGTGGTTGGTTCTGGTGTTGGTACTGGATGAACTGTTTACCCCCCCTTGTCTAATGGTATCTTTCACTCTGGTCCTGCAGTTGATTTTGGTATTCTTAGTTTACATATTGCAGGTGTTTCTTCTATTTTAGGTGCTATTAATTTTATTGTTACTATTATTAACATAAAGGTTGAAGGTATAGGGTGATCTAGTGTTCCTTTGTTTGTTTGATCTGTTTTTATTACTTCCTTTTTGTTAGCCTTTTCTCTTCCAGTCTTGGCGGCAGCTTTGACTACATTGTTGACCGATCGTAATTTTAATTCTACTTTTTTTGATCCTGTGGGAGGAGGTGACCCTATTTTGTATCAACATTTGTTTTGGTTTTTTGGTCACCCTGAGGTTTATATCTTGATTTTGCCAGGATTTGGTATTATTTCCCATACTGTGAGGTTTTATAGTAATAAA-GTTGAGCCTTTTGGCTCTTTAGGGATGATTTATGCTATAGTGTCTATT---------------------------------------------------------------------------------------------------------------------------------------------------------------------------------------------------------------------------------------------------------------------------------------------------------------------------------------------------------------------------------------------------------------------------------------------------------
	'KP871850_1 Dermatophagoides farinae isolate 5 China'          TTGCTACTTTGTATTTTGTTTTTGGAGTGTGGTCTGGTATGTTGGGAACTAGGTTTAGAAGACTAATTCGTTTAGAGTTGTCTCAGCCTGGTGATTTTTCTATGGATTTTGATTACTATAACTCTGTTGTAACAGCTCATGCTTTTATTATAATTTTTTTTATAGTTATGCCTATCATGATAGGGGGTTTTGGTAATTTATTGGTGCCACTTATGATTGGGGCCACTGATATGGCCTATCCTCGTTTAAATAACATGAGGTTTTGATTATTACCTCCTTCTTTGTCTTTGCTTATTAGCTCTGCGGTGGTAGGTTCTGGTGTTGGTACTGGATGAACTGTTTACCCCCCTTTGTCTAATGGTATTTTTCACTCTGGTCCTGCGGTTGATTTTGGAATTCTTAGTTTACATATTGCAGGTGTTTCTTCTATTTTGGGTGCTATTAATTTTATTGTTACTATTATTAATATAAAGGTTGAAGGTATAGGGTGATCTAGTGTTCCTTTGTTTGTTTGATCTGTTTTTATTACTTCCTTTTTGTTAGCTTTTTCTCTTCCAGTTTTGGCGGCAGCTTTGACTATATTGTTGACTGATCGTAATTTTAATTCTACTTTTTTCGATCCTGTGGGAGGAGGTGATCCTATCTTGTATCAACATTTGTTTTGGTTTTTTGGTCACCCTGAGGTTTATATCTTGATTTTACCAGGATTTGGTATTATTTCTCATACTGTGAGGTTTTATAGTAATAAA-GTTGAGCCTTTTGGTTCTTTAGGGATGATTTATGCTATAGTGTCTATTG--------------------------------------------------------------------------------------------------------------------------------------------------------------------------------------------------------------------------------------------------------------------------------------------------------------------------------------------------------------------------------------------------------------------------------------------------------
	'KP871848_1 Dermatophagoides farinae isolate 3 China'          TTGCTACTTTGTATTTTGTTTTTGGAGTGTGGTCTGGTATGTTGGGAACTAGGTTTAGAAGACTAATTCGTTTAGAGTTGTCTCAGCCTGGTGATTTTTCTATGGATTTTGATTACTATAACTCTGTTGTAACAGCTCATGCTTTTATTATAATTTTTTTTATAGTTATGCCCATCATGATAGGGGGTTTTGGTAATTTATTGGTGCCACTTATGATTGGGGCCACTGATATGGCCTATCCTCGTTTAAATAACATGAGGCTTTGATTATTACCTCCTTCTTTGTCTTTGCTTATTAGCTCTGCGGTGGTAGGTTCTGGTGTTGGTACTGGATGAACTGTTTACCCCCCTTTGTCTAATGGTATTTTTCACTCTGGTCCTGCGGTTGATTTTGGAATTCTTAGTTTACATATTGCAGGTGTTTCTTCTATTTTGGGTGCTATTAATTTTATTGTTACTATTATTAATATAAAGGTTGAAGGTATAGGGTGATCTAGTGTTCCTTTGTTTGTTTGATCTGTTTTTATTACTTCCTTTTTGTTAGCTTTTTCTCTTCCAGTTTTGGCGGCAGCTTTGACTATATTGTTGACTGATCGTAATTTTAATTCTACTTTTTTCGATCCTGTGGGAGGAGGTGATCCTATCTTGTATCAACATTTGTTTTGGTTTTTTGGTCACCCTGAGGTTTATATCTTGATTTTACCAGGATTTGGTATTATTTCTCATACTGTGAGGTTTTATAGTAATAAA-GTTGAGCCTTTTGGTTCTTTAGGGATGATTTATGCTATAGTGTCTATTG--------------------------------------------------------------------------------------------------------------------------------------------------------------------------------------------------------------------------------------------------------------------------------------------------------------------------------------------------------------------------------------------------------------------------------------------------------
	'KX211990_1 Dermatophagoides farinae isolate Df3 China'        TTGCTACTTTGTATTTTGTTTTTGGAGTGTGGTCTGGTATGTTGGGAACTAGGTTTAGAAGACTAATTCGTTTTGAGTTGTCTCAGCCTGGTGATTTTTCTATGGATCTTGATTACTATAACTCTGTTGTAACAGCTCATGCTTTTATTATAATTTTTTTTATAGTTATGCCCATCATGATAGGGGGTTTTGGTAATTTATTGGTGCCACTTATGATTGGGGCCACTGATATGGCCTATCCTCGTTTAAATAACATGAGGTTTTGATTATTACCTCCTTCTTTGTCTTTGCTTATTAGCTCTGCGGTGGTAGGTTCTGGTGTTGGTACTGGATGAACTGTTTACCCCCCTTTGTCTAATGGTATTTTTCACTCTGGTCCTGCGGTTGATTTTGGAATTCTTAGTTTACATATTGCAGGTGTTTCTTCTATTTTGGGTGCTATTAATTTTATTGTTACTATTATTAATATAAAGGTTGAAGGTATAGGGTGATCTAGTGTTCCTTTGTTTGTTTGATCTGTTTTTATTACTTCCTTTTTGTTAGCTTTTTCTCTTCCAGTTTTGGCGGCAGCTTTGACTATATTGTTGACTGATCGTAATTTTAATTCTACTTTTTTCGATCCTGTGGGAGGAGGTGATCCTATCTTGTATCAACATTTGTTTTGGTTTTTTGGTCACCCTGAGGTTTATATCTTGATTTTACCAGGATTTGGTATTATTTCTCATACTGTGAGGTTTTATAGTAATAAA-GTTGAGCCTTTTGGTTCTTTAGGGATGATTTATGCTATAGTGTCTATTG--------------------------------------------------------------------------------------------------------------------------------------------------------------------------------------------------------------------------------------------------------------------------------------------------------------------------------------------------------------------------------------------------------------------------------------------------------
	'KP871847_1 Dermatophagoides farinae isolate 2 China'          TTGCTACTTTGTATTTTGTTTTTGGAGTGTGGTCTGGTATGTTGGGAACTAGGTTTAGAAGACTAATTCGTTTAGAGTTGTCTCAGCCTGGTGATTTTTCTATGGATTTTGATTACTATAACTCTGTTGTAACAGCTCATGCTTTTATTATAATTTTTTTTATAGTTATGCCCATCATGATAGGGGGTTTTGGTAATTTATTGGTGCCACTTATGATTGGGGCCACTGATATGGCCTATCCTCGTTTAAATAACATGAGGTTTTGATTATTACCTCCTTCTTTGTCTTTGCTTATTAGCTCTGCGGTGGTAGGTTCTGGTGTTGGTACTGGATGAACTGTTTACCCCCCTTTGTCTAATGGTATTTTTCACTCCGGTCCTGCGGTTGATTTTGGAATTCTTAGTTTACATATTGCAGGTGTTTCTTCTATTTTGGGTGCTATTAATTTTATTGTTACTATTATTAATATAAAGGTTGAAGGTATAGGGTGATCTAGTGTTCCTTTGTTTGTTTGATCTGTTTTTATTACTTCCTTTTTGTTAGCTTTTTCTCTTCCAGTTTTGGCGGCAGCTTTGACTATATTGTTGGCTGATCGTAATTTTAATTCTACTTTTTTCGATCCTGTGGGAGGAGGTGATCCTATCTTGTATCAACATTTGTTTTGGTTTTTTGGTCACCCTGAGGTTTATATCTTGATTTTACCAGGATTTGGTATTATTTCTCATACTGTGAGGTTTTATAGTAATAAA-GTTGAGCCTTTTGGTTCTTTAGGGATGATTTATGCTATAGTGTCTATTG--------------------------------------------------------------------------------------------------------------------------------------------------------------------------------------------------------------------------------------------------------------------------------------------------------------------------------------------------------------------------------------------------------------------------------------------------------
	'KP871846_1 Dermatophagoides farinae isolate 1 China'          TTGCTACTTTGTATTTTGTTTTTGGAGTGTGGTCTGGTATGTTGGGAACTAGGTTTAGAAGACTAATTCGTTTAGAGTTGTCTCAGCCTGGTGATTTTTCTATGGATTTTGATTACTATAACTCTGTTGTAACAGCTCATGCTTTTATTATAATTTTTTTTATAGTTATGCCCATCATGATAGGGGGTTTTGGTAATTTATTGGTGCCACTTATGATTGGGGCCACTGATATGGCCTATCCTCGTTTAAATAACATGAGGTTTTGATTATTACCTCCTTCTTCGTCTTTGCTTATTAGCTCTGCGGTGGTAGGTTCTGGTGTTGGTACTGGATGAACTGTTTACCCCCCTTTGTCTAATGGTATTTTTCACTCTGGTCCTGCGGCTGATTTTGGAATTCTTAGTTTACATATTGCAGGTGTTTCTTCTATTTTGGGTGCTATTAATTTTATTGTTACTATTATTAATATAAAGGTTGAAGGTATAGGGTGATCTAGTGTTCCTTTGTTTGTTTGATCTGTTTTTATTACTTCCTTTTTGTTAGCTTTTTCTCTTCCAGTTTTGGCGGCAGCTTTGACTATATTGTTGACTGATCGTAATTTTAATTCTACTTTTTTCGATCCTGTGGGAGGAGGTGATCCTATCTTGTATCAACATTTGTTTTGGTTCTTTGGTCACCCTGAGGTTTATATCTTGATTTTACCAGGATTTGGTATTATTTCTCATACTGTGAGGTTTTATAGTAATAAA-GTTGAGCCTTTTGGTTCTTTAGGGATGATTTATGCTATAGTGTCTATTG--------------------------------------------------------------------------------------------------------------------------------------------------------------------------------------------------------------------------------------------------------------------------------------------------------------------------------------------------------------------------------------------------------------------------------------------------------
	'RS03_Dermatophagoides_farinae_MI'                             ttGCtACTTtGtATtTTGTTTTTGGGGTGTGATCTGGTATGTTGGGGACTAGGTTCAGAAGACTAATTCGTTTAGAGTTGTCTCAGCCTGGTGATTTTTCTATGGATTTTGATTACTATAACTCTGTTGTAACAGCTCATGCTTTTATTATAATTTTTTTTATGGTTATGCCTATCATGATAGGGGGTTTTGGTAATTTATTGGTGCCACTTATAATTGGGGCTACTGATATGGCCTACCCTCGTTTAAATAATATGAGGTTTTGATTATTACCCCCATCTTTGTCTCTTCTTGTTAGCTCTGCGGTGGTTGGTTCTGGTGTTGGTACTGGATGAACTGTTTACCCCCCCTTGTCTAAtGGTATCTTTCACTCTGGTCCTGCAGTTGATTTTGGTATTCTTAGTTTACATATTGCAGGtGTTTCTTCTATTTTAGGtGCTATTAATTTTATTGTTACTATTATTAACATAAAGGTTGAAGGTATAGGGtGATCTAGtGTTCCTTTGTTTGTTTGATCTGTTTTTATTACTTCCTTTTTGTTAGCCTTTTCTCTTCCAGTCTTGGCGGCAGCTTTGACTATATTGTTGACCGATCGTAATTTTAATTCTACTTTTTTTGAtCCTGtGGGAGGAGGtGACCCTATTTTGTATCAACATTTGTTTTGGTTTTTTGGtCACCCTGAGGTTTATATCTTGATTTTGCCAGGATTTGGTATTATTTCCCATACTGTGAGGTTTTATAGTAATAAA-GTTGAGCCTTTTGGCTCTTTAGGGATGATTTATGCTATAGtGtCTATTGCTGTGCTTGGATTTATTGTTTGAGCTCATCATATATTTACAGtGGGTTTAGATATTGAtACtCGtGCTTATTTTACTTCTGCTACTATAATTATTGCTGTTCCCACTGGTGTAAAAGTTTTTAGGTGGTTGGCTACTATGTTGGGTGGTAAACTTGATTTTAGTCCTTCTTTTTTGTGGTCTATAGGGTTTGTTTTTCTCTTTACTGTTGGTGGTTTAACTGGGGTTATTTTGTCTAACTCTTCTTTAGATGTTAGTTTACATGACACGTACTATGTTGTTGCTCATTTTCATTATGTATTGTCGATAGGTGCTGTGTTTGCTATTATGGCGGGAATTACTCATTGATTTCCTGCTATTTATAATATTCCTATGAACCCTTATTTCTTAAAAGGTCAATTTTGGGTGATATTTTtAGGGGtTAATTtAaCTTtCtTtCCT
	'RS59_Dermatophagoides_farinae_MI'                             TtGCtACTTtGtATTtTGTTTTTGGGGTGTGATCTGGTATGTTGGGGACTAGGTTCAGAAGACTAATTCGTTTAGAGTTGTCTCAGCCTGGTGATTTTTCTATGGATTTTGATTACTATAACTCTGTTGTAACAGCTCATGCTTTTATTATAATTTTTTTTATGGTTATGCCTATCATGATAGGGGGTTTTGGTAATTTATTGGTGCCACTTATAATTGGGGCTACTGATATGGCCTACCCTCGTTTAAATAATATGAGGTTTTGATTATTACCCCCATCTTTGTCTCTTCTTGTTAGCTCTGCGGtGGTTGGTTCTGGtGTTGGTACTGGATGAACTGTTTACCCCCCCTTGTCTAAtGGTATCTTTCACTCTGGtCCTGCAGTTGATTTTGGTATTCTTAGTTTACATATTGCAGGtGTTTCTTCTATTTTAGGtGCTATTAATTTTATTGTTACTATTATTAACATAAAGGTTGAAGGTATAGGGtGATCTAGtGTTCCTTTGTTTGTTTGATCTGTTTTTATTACTTCCTTTTTGTTAGCCTTTTCtCTTCCAGTCTTGGCGGCAGCTTTGACTATATTGTTGACCGATCGTAATTTTAATTCTACTTTTTTTGAtCCTGtGGGAGGAGGtGACCCTATTTTGTATCAACATTTGTTTTGGTTTTTTGGtCACCCTGAGGTTTATATCTTGATTTTGCCAGGATTTGGtATTATTTCCCATACtGtGAGGTTTTATAGtAATAAA-GTTGAGCCTTTTGGCTCTTTAGGGATGATTTATGCTATAGtGtCTATTGCTGtGCTTGGATTTATTGTTTGAGCTCATCAtATATTTACAGtGGGTTTAGATATTGATACTCGtGCTTATTTTACTTCTGCTACTATAATTATTGCTGTTCCCACTGGTGTAAAAGTTTTTAGGTGGTTGGCTACTATGTTGGGTGGTAAACTTGATTTTAGTCCTTCTTTTTTGTGGTCTATAGGGTTTGTTTTTCTCTTTACTGTTGGTGGTTTAACTGGGGTTATTTTGTCTAACTCTTCTTTAGATGTTAGTTTACATGACACGTACTATGTTGTTGCTCATTTTCATTATGTATTGTCGATAGGTGCTGTGTTTGCTATTATGGCGGGAATTACTCATTGATTTCCTGCTATTTATAATATTCCTATGAACCCTTATTTCTTAAAAGGTCAATTTTGGGTGATATTTTTAGGGGtTAATtTAACTtTCTtTCCT
	'RS60_Dermatophagoides_farinae_MI'                             TtGCtaCTTtGtATTTTGTTTTTGGGGTGTGATCTGGTATGTTGGGGACTAGGTTCAGAAGACTAATTCGTTTAGAGTTGTCTCAGCCTGGTGATTTTTCTATGGATTTTGATTACTATAACTCTGTTGTAACAGCTCATGCTTTTATTATAATTTTTTTTATGGTTATGCCTATCATGATAGGGGGTTTTGGTAATTTATTGGTGCCACTTATAATTGGGGCTACTGATATGGCCTACCCTCGTTTAAATAATATGAGGTTTTGATTATTACCCCCATCTTTGTCTCTTCTTGTTAGCTCTGCGGTGGTTGGTTCTGGTGTTGGTACTGGATGAACTGTTTACCCCCCCTTGTCTAATGGTATCTTTCACTCTGGtCCTGCAGTTGATTTTGGTATTCTTAGTTTACATATTGCAGGtGTTTCTTCTATTTTAGGtGCTATTAATTTTATTGTTACTATTATTAACATAAAGGTTGAAGGTATAGGGtGATCTAGtGTTCCTTTGTTTGTTTGATCTGTTTTTATTACTTCCTTTTTGTTAGCCTTTTCTCTTCCAGTCTTGGCGGCAGCTTTGACTATATTGTTGACCGATCGtAATTTTAATTCTACTTTTTTTGAtCCTGtGGGAGGAGGtGACCCTATTTTGTATCAACATTTGTTTTGGTTTTTTGGtCACCCTGAGGTTTATATCTTGATTTTGCCAGGATTTGGtATTATTtCCCATACTGTGAGGTTTTATAGTAATAAA-GTTGAGCCTTTTGGCTCTTTAGGGATGATTTATGCTATAGtGtCTATTGCTGTGCTTGGATTTATTGTTTGAGCTCATCATATATTTACAGTGGGTTTAGATATTGATACTCGTGCTTATTTTACTTCTGCTACTATAATTATTGCTGTTCCCACTGGTGTAAAAGTTTTTAGGTGGTTGGCTACTATGTTGGGTGGTAAACTTGATTTTAGTCCTTCTTTTTTGTGGTCTATAGGGTTTGTTTTTCTCTTTACTGTTGGTGGTTTAACTGGGGTTATTTTGTCTAACTCTTCTTTAGATGTTAGTTTACATGACACGTACTATGTTGTTGCTCATTTTCATTATGTATTGTCGATAGGTGCTGTGTTTGCTATTATGGCGGGAATTACTCATTGATTTCCTGCTATTTATAATATTCCTATGAACCCTTATTTCTTAAAAGGTCAATTTTGGGTGATATTtTTAGGGGtTAATtTAACTTtCttTCCT
	'RS61_Dermatophagoides_farinae_MI'                             ttGCtACTTtGtATTTTGTTtTTGGGGTGTGATCTGGTATGTTGGGGACTAGGTTCAGAAGACTAATTCGTTTAGAGTTGTCTCAGCCTGGTGATTTTTCTATGGATTTTGATTACTATAACTCTGTTGTAACAGCTCATGCTTTTATTATAATTTTTTTTATGGTTATGCCTATCATGATAGGGGGTTTTGGTAATTTATTGGTGCCACTTATAATTGGGGCTACTGATATGGCCTACCCTCGTTTAAATAATATGAGGTTTTGATTATTACCCCCATCTTTGTCTCTTCTTGTTAGCTCTGCGGTGGTTGGTTCTGGTGTTGGTACTGGATGAACTGTTTACCCCCCCTTGTCTAAtGGTATCTTTCACTCTGGTCCTGCAGTTGATTTTGGTATTCTTAGTTTACATATTGCAGGtGTTTCTTCTATTTTAGGtGCTATTAATTTTATTGTTACTATTATTAACATAAAGGTTGAAGGTATAGGGtGATCTAGtGTTCCTTTGTTTGTTTGATCTGTTTTTATTACTTCCTTTTTGTTAGCCTTTTCTCTTCCAGTCTTGGCGGCAGCTTTGACTATATTGTTGACCGATCGTAATTTTAATTCTACTTTTTTTGATCCTGtGGGAGGAGGTGACCCTATTTTGTATCAACATTTGTTTTGGTTTTTTGGtCACCCTGAGGTTTATATCTTGATTTTGCCAGGATTTGGTATTATTTCCCATACTGTGAGGTTTTATAGTAATAAA-GTTGAGCCTTTTGGCTCTTTAGGGATGATTTATGCTATAGTGtCTATTGCTGTGCTTGGATTTATTGTTTGAGCTCATCATATATTTACAGtGGGTTTAGATATTGATACTCGTGCTTATTTTACTTCTGCTACTATAATTATTGCTGTTCCCACTGGTGTAAAAGTTTTTAGGTGGTTGGCTACTATGTTGGGTGGTAAACTTGATTTTAGTCCTTCTTTTTTGTGGTCTATAGGGTTTGTTTTTCTCTTTACTGTTGGTGGTTTAACTGGGGTTATTTTGTCTAACTCTTCTTTAGATGTTAGTTTACATGACACGTACTATGTTGTTGCTCATTTTCATTATGTATTGTCGATAGGTGCTGTGTTTGCTATTATGGCGGGAATTACTCATTGATTTCCTGCTATTTATAATATTCCTATGAACCCTTATTTCTTAAAAGGTCAATTTTGGGTGATATTTtTAGGGGtTAATTtAACTTtCttTCCT
	'RS62_Dermatophagoides_farinae_MI'                             TtGCtACTTtGtATTTTGTTTtTGGGGTGTGATCTGGTATGTTGGGGACTAGGTTCAGAAGACTAATTCGTTTAGAGTTGTCTCAGCCTGGTGATTTTTCTATGGATTTTGATTACTATAACTCTGTTGTAACAGCTCATGCTTTTATTATAATTTTTTTTATGGTTATGCCTATCATGATAGGGGGTTTTGGTAATTTATTGGTGCCACTTATAATTGGGGCTACTGATATGGCCTACCCTCGTTTAAATAATATGAGGTTTTGATTATTACCCCCATCTTTGTCTCTTCTTGTTAGCTCTGCGGTGGTTGGTTCTGGTGTTGGTACTGGATGAACTGTTTACCCCCCCTTGTCTAAtGGTATCTTTCACTCTGGtCCTGCAGTTGATTTTGGTATTCTTAGTTTACATATTGCAGGtGTTTCTTCTATTTTAGGtGCTATTAATTTTATTGTTACTATTATTAACATAAAGGTTGAAGGTATAGGGtGATCTAGtGTtCCTTTGTTTGTTTGATCTGTTTTTATTACTTCCTTTTTGTTAGCCTTTTCtCTTCCAGTCTTGGCGGCAGCTTTGACTATATTGTTGACCGATCGtAATTTTAATTCTACTTTTTTTGAtCCTGtGGGAGGAGGTGACCCTATTTTGTATCAACATTTGTTTTGGTTTTTTGGtCACCCTGAGGTTTATATCTTGATTTTGCCAGGATTTGGTATTATTTCCCATACTGTGAGGTTTTATAGTAATAAA-GTTGAGCCTTTTGGCTCTTTAGGGATGATTTATGCTATAGTGtCTATTGCTGtGCTTGGATTTATTGTTTGAGCTCATCATATATTTACAGTGGGTTTAGATATTGATACTCGTGCTTATTTTACTTCTGCTACTATAATTATTGCTGTTCCCACTGGTGTAAAAGTTTTTAGGTGGTTGGCTACTATGTTGGGTGGTAAACTTGATTTTAGTCCTTCTTTTTTGTGGTCTATAGGGTTTGTTTTTCTCTTTACTGTTGGTGGTTTAACTGGGGTTATTTTGTCTAACTCTTCTTTAGATGTTAGTTTACATGACACGtACTATGTTGTTGCTCATTTTCATTATGTATTGTCGATAGGTGCTGTGTTTGCTATTATGGCGGGAATTACTCATTGATTTCCTGCTATTTATAATATTCCTATGAACCCTTATTTCTTAAAAGGTCAATTTTGGGTGATATTtTTAGGGGTtAATtTAACttTCttTCCT
	'RS63_Dermatophagoides_farinae_MI'                             ttGCtACTTtGTATTTTGTTTtTGGGGTGTGATCTGGTATGTTGGGGACTAGGTTCAGAAGACTAATTCGTTTAGAGTTGTCTCAGCCTGGTGATTTTTCTATGGATTTTGATTACTATAACTCTGTTGTAACAGCTCATGCTTTTATTATAATTTTTTTTATGGTTATGCCTATCATGATAGGGGGTTTTGGTAATTTATTGGTGCCACTTATAATTGGGGCTACTGATATGGCCTACCCTCGTTTAAATAATATGAGGTTTTGATTATTACCCCCATCTTTGTCTCTTCTTGTTAGCTCTGCGGTGGTTGGTTCTGGTGTTGGTACTGGATGAACTGTTTACCCCCCCTTGTCTAATGGTATCTTTCACTCTGGTCCTGCAGTTGATTTTGGTATTCTTAGTTTACATATTGCAGGtGTTTCTTCTATTTTAGGtGCTATTAATTTTATTGTTACTATTATTAACATAAAGGTTGAAGGTATAGGGtGATCTAGtGTTCCTTTGTTTGTTTGATCTGTTTTTATTACTTCCTTTTTGTTAGCCTTTTCTCTTCCAGTCTTGGCGGCAGCTTTGACTATATTGTTGACCGATCGTAATTTTAATTCTACTTTTTTTGAtCCTGtGGGAGGAGGTGACCCTATTTTGTATCAACATTTGTTTTGGTTTTTTGGtCACCCTGAGGTTTATATCTTGATTTTGCCAGGATTTGGTATTATTTCCCATACTGTGAGGTTTTATAGTAATAAA-GTTGAGCCTTTTGGCTCTTTAGGGATGATTTATGCTATAGtGtCTATTGCTGtGCTTGGATTTATTGTTTGAGCTCATCATATATTTACAGTGGGTTTAGATATTGATACTCGTGCTTATTTTACTTCTGCTACTATAATTATTGCTGTTCCCACTGGTGTAAAAGTTTTTAGGtGGTTGGCTACTATGTTGGGTGGTAAACTTGATTTTAGTCCTTCTTTTTTGTGGTCTATAGGGTTTGTTTTTCTCTTTACTGTTGGTGGTTTAACTGGGGTTATTTTGTCTAACTCTTCTTTAGATGTTAGTTTACATGACACGTACTATGTTGTTGCTCATTTTCATTATGTATTGTCGATAGGTGCTGTGTTTGCTATTATGGCGGGAATTACTCATTGATTTCCTGCTATTTATAATATTCCTATGAACCCTTATTTCTTAAAAGGTCAATTTTGGGTGATATTtTTAGGGGTtAAtTTaACTTtCttTCCT
	'RS17_Dermatophagoides_farinae_PAK'                            ttGCtACTTtGTATTtTGTTTTTGGAGTGTGGTCTGGTATGTTGGGAACTAGGTTTAGAAGACTAATTCGTTTAGAGTTGTCTCAGCCTGGTGATTTTTCTATGGATTTTGATTACTATAACTCTGTTGTAACAGCTCATGCTTTTATTATAATTTTTTTTATAGTTATGCCCATCATGATAGGGGGTTTTGGTAATTTATTGGTGCCACTTATGATTGGGGCCACTGATATGGCCTATCCTCGTTTAAATAACATGAGGTTTTGATTATTACCTCCTTCTTTGTCTTTGCTTATTAGCTCTGCGGtGGTAGGTTCTGGTGTTGGTACTGGATGAACTGTTTACCCCCCTTTGTCTAATGGTATTTTTCACTCTGGtCCTGCGGTTGATTTTGGAATTCTTAGTTTACATATTGCAGGtGTTTCTTCTATTTTGGGtGCTATTAATTTTATTGTTACTATTATTAATATAAAGGTTGAAGGTATAGGGtGATCTAGtGTtCCTTTGTTTGTTTGATCTGTTTTTATTACTTCCTTTTTGTTAGCTTTTTCtCTTCCAGTTTTGGCGGCAGCTTTGACTATATTGTTGACTGATCGTAATTTTAATTCTACTTTTTTCgAtCCTGtGGGAGGAGGTGATCCTATCTTGTATCAACATTTGTTTTGGTTTTTTGGTCACCCTGAGGTTTATATCTTGATTTTACCAGGATTTGGTATTATTTCTCATACTGtGAGGTTTTATAGTAATAAA-GTTGAGCCTTTTGGTTCTTTAGGGATGATTTATGCTATAGtGtCTATTGCTGTTCTTGGGTTTATTGTTTGAGCTCACCATATATTTACAGtGGGTTtAgAtATTGATACTCGCGCTTATTTTACTTCTGCTACTATAATTATTGCTGTTCCTACTGGTGTAAAAGTTTTCAGGTGGTTGGCTACTATGCTGGGGGGTAAACTTGATTTTAGGCCTTCTTTTTTGTGGTCTATAGGGTTTGTTTTTCTCTTTACTGTTGGTGGTTTAACTGGGGTTATTTTGTCTAACTCTTCTTTAGATGTTAGCTTACATGACACATACTATGTTGTTGCTCATTTTCATTATGTATTGTCGATAGGTGCTGTGTTTGCTATTATGGCGGGAATTACTCATTGATTTCCCGCCATTTATAATATCCCTATGAATCCTTATTTCTTAAAAGGTCAATTTTGGGTGATATTtTTAGGGGtTAAtTTAACtTtCttTCCT
	'RS20_Dermatophagoides_farinae_PAK'                            TtGCtACTTtGtATTTTGTTTTtGGAGTGTGGTCTGGTATGTTGGGAACTAGGTTTAGAAGACTAATTCGTTTAGAGTTGTCTCAGCCTGGTGATTTTTCTATGGATTTTGATTACTATAACTCTGTTGTAACAGCTCATGCTTTTATTATAATTTTTTTTATAGTTATGCCCATCATGATAGGGGGTTTTGGTAATTTATTGGTGCCACTTATGATTGGGGCCACTGATATGGCCTATCCTCGTTTAAATAACATGAGGTTTTGATTATTACCTCCTTCTTTGTCTTTGCTTATTAGCTCTGCGGTGGTAGGTTCTGGTGTTGGTACTGGATGAACTGTTTACCCCCCTTTGTCTAATGGTATTTTTCACTCTGGTCCTGCGGTTGATTTTGGAATTCTTAGTTTACATATTGCAGGtGTTTCTTCTATTTTGGGtGCTATTAATTTTATTGTTACTATTATTAATATAAAGGTTGAAGGTATAGGGtGATCTAGtGTtCCTTTGTTTGTTTGATCTGTTTTTATTACTTCCTTTTTGTTAGCTTTTTCTCTTCCAGTTTTGGCGGCAGCTTTGACTATATTGTTGACTGATCGTAATTTTAATTCTACTTTTTTCGAtCCTGTGGGAGGAGGTGATCCTATCTTGTATCAACATTTGTTTTGGTTTTTTGGtCACCCTGAGGTTTATATCTTGATTTTACCAGGATTTGGTATTATTTCTCATACTGTGAGGTTTTATAGtAATAAA-GTTGAGCCTTTTGGTTCTTTAGGGATGATTTATGCTATAGtGtCTATTGCTGTTCTTGGGTTTATTGTTTGAGCTCACCATATATTTACAGtGGGTTTAGATATTGATACTCGCGCTTATTTTACTTCTGCTACTATAATTATTGCTGTTCCTACTGGTGTAAAAGTTTTCAGGTGGTTGGCTACTATGTTGGGGGGTAAACTTGATTTTAGGCCTTCTTTTTTGTGGTCTATAGGGTTTGTTTTTCTCTTTACTGTTGGTGGTTTAACTGGGGTTATTTTGTCTAACTCTTCTTTAGATGTTAGCTTACATGACACATACTATGTTGTTGCTCATTTTCATTATGTATTGTCGATAGGTGCTGTGTTTGCTATTATGGCGGGAATTACTCATTGATTTCCCGCCATTTATAATATCCCTATGAATCCTTATTTCTTAAAAGGTCAATTTTGGGTGATATTtTTAGGGGTtAATtTAACTtTCttTCCt
	'RS26_Dermatophagoides_farinae_PAK'                            TTGCTACTTTGTATtTTGTTtTTGGAGTGTGGTCTGGTATGTTGGGAACTAGGTTTAGAAGACTAATTCGTTTAGAGTTGTCTCAGCCTGGTGATTTTTCTATGGATTTTGATTACTATAACTCTGTTGTAACAGCTCATGCTTTTATTATAATTTTTTTTATAGTTATGCCCATCATGATAGGGGGTTTTGGTAATTTATTGGTGCCACTTATGATTGGGGCCACTGATATGGCCTATCCTCGTTTAAATAACATGAGGTTTTGATTATTACCTCCTTCTTTGTCTTTGCTTATTAGCTCTGCGGTGGTAGGTTCTGGTGTTGGTACTGGATGAACTGTTTACCCCCCTTTGTCTAAtGGTATTTTTCACTCTGGtCCTGCGGTTGATTTTGGAATTCTTAGTTTACATATTGCAGGTGTTTCTTCTATTTTGGGTGCTATTAATTTTATTGTTACTATTATTAATATAAAGGTTGAAGGTATAGGGTGATCTAGTGTTCCTTTGTTTGTTTGATCTGTTTTTATTACTTCCTTTTTGTTAGCTTTTTCTCTTCCAGTTTTGGCGGCAGCTTTGACTATATTGTTGACTGATCGTAATTTTAATTCTACTTTTTTCGATCCTGTGGGAGGAGGTGATCCTATCTTGTATCAACATTTGTTTTGGTTTTTTGGtCACCCTGAGGTTTATATCTTGATTTTACCAGGATTTGGTATTATTTCTCATACTGTGAGGTTTTATAGTAATAAA-GTTGAGCCTTTTGGTTCTTTAGGGATGATTTATGCTATAGtGtCTATTGCTGTTCTTGGGTTTATTGTTTGAGCTCACCATATATTTACAGtGGGTTTAGATATTGATACTCGCGCTTATTTTACTTCTGCTACTATAATTATTGCTGTTCCTACTGGTGTAAAAGTTTTCAGGTGGTTGGCTACTATGCTGGGGGGtAAACTTGATTTTAGGCCTTCTTTTTTGTGGTCTATAGGGTTTGTTTTTCTCTTTACTGTTGGTGGTTTAACTGGGGTTATTTTGTCTAACTCTTCTTTAGATGTTAGCTTACATGACACAtACTATGTTGTTGCTCATTTTCATTATGTATTGTCGATAGGTGCTGTGTTTGCTATTATGGCGGGAATTACTCATTGATTTCCCGCCATTTATAATATCCCTATGAATCCTTATTTCTTAAAAGGTCAATTTTGGGTGATATTTTTAGGGGTtAATTtAACTtTCttTCCT
	'RS36_Dermatophagoides_farinae_PAK'                            TtGCtACTTTGtATTTTGTTTtTGGAGTGTGGTCTGGTATGTTGGGAACTAGGTTTAGAAGACTAATTCGTTTAGAGTTGTCTCAGCCTGGTGATTTTTCTATGGATTTTGATTACTATAACTCTGTTGTAACAGCTCATGCTTTTATTATAATTTTTTTTATAGTTATGCCCATCATGATAGGGGGTTTTGGTAATTTATTGGTGCCACTTATGATTGGGGCCACTGATATGGCCTATCCTCGTTTAAATAACATGAGGTTTTGATTATTACCTCCTTCTTTGTCTTTGCTTATTAGCTCTGCGGtGGTAGGTTCTGGTGTTGGTACTGGATGAACTGTTTACCCCCCTTTGTCTAATGGTATTTTTCACTCTGGtCCTGCGGTTGATTTTGGAATTCTTAGTTTACATATTGCAGGtGTTTCTTCTATTTTGGGtGCTATTAATTTTATTGTTACTATTATTAATATAAAGGTTGAAGGTATAGGGtGATCTAGtGTtCCTTTGTTTGTTTGATCTGTTTTTATTACTTCCTTTTTGTTAGCTTTTTCTCTTCCAGTTTTGGCGGCAGCTTTGACTATATTGTTGACTGATCGTAATTTTAATTCTACTTTTTTCGATCCTGTGGGAGGAGGTGATCCTATCTTGTATCAACATTTGTTTTGGTTTTTTGGTCACCCTGAGGTTTATATCTTGATTTTACCAGGATTTGGTATTATTTCTCATACTGtGAGGTTTTATAGtAATAAA-GTTGAGCCTTTTGGTTCTTTAGGGATGATTTATGCTATAGtGtCTATtGCTGTTCTTGGGTTTATtGTTtGAgCtCaCCATATATTTACAGTGGGTTTAGATATTGATACTCGCGCTTATTTTACTTCTGCTACTATAATTATTGCTGTTCCTACTGGTGTAAAAGTTTTCAGGTGGTTGGCTACTATGTTGGGGGGTAAACTTGATTTTAGGCCTTCTTTTTTGTGGTCTATAGGGTTTGTTTTTCTCTTTACTGTTGGTGGTTTAACTGGGGTTATTTTGTCTAACTCTTCTTTAGATGTTAGCTTACATGACACATACTATGTTGTTGCTCATTTTCATTATGTATTGTCGATAGGTGCTGTGTTTGCTATTATGGCGGGAATTACTCATTGATTTCCCGCCATTTATAATATCCCTATGAATCCTTATTTCTTAAAAGGTCAATTTTGGGTGATATTTTTAGGGGTTAATTtAACTtTCTTtCCt
	'RS27_Dermatophagoides_farinae_PAK'                            TtGCtACTTtGtATTTTGTTTtTGGAGTGTGGTCTGGTATGTTGGGAACTAGGTTTAGAAGACTAATTCGTTTAGAGTTATCTCAGCCTGGTGATTTTTCTATGGATTTTGATTACTATAACTCTGTTGTAACAGCTCATGCTTTTATTATAATTTTTTTTATAGTTATGCCCATCATGATAGGGGGTTTTGGTAATTTATTGGTGCCACTTATGATTGGGGCCACTGATATGGCCTATCCTCGTTTAAATAACATGAGGTTTTGATTATTACCTCCTTCTTTGTCTTTGCTTATTAGCTCTGCGGTGGTAGGTTCTGGTGTTGGTACTGGATGAACTGTTTACCCCCCCTTGTCTAATGGTATTTTTCACTCTGGtCCTGCGGTTGATTTTGGAATTCTTAGTTTACATATTGCAGGtGTTTCTTCTATTTTGGGtGCTATTAATTTTATTGTTACTATTATTAATATAAAGGTTGAAGGTATAGGGtGATCTAGTGTtCCTTTGTTTGTTTGATCTGTTTTTATTACTTCCTTTTTGTTAGCTTTTTCtCTTCCAGTTTTGGCGGCAGCTTTGACTATATTGTTGACTGATCGTAATTTTAATTCTACTTTTTTCGATCCTGtGGGAGGAGGTGATCCTATCTTGTATCAACATTTGTTTTGGTTTTTTGGtCACCCTGAGGTTTATATCTTGATTTTACCAGGATTTGGTATTATTTCTCATACTGtGAGGTTTTATAGTAATAAA-GTTGAGCCTTTTGGTTCTTTAGGGATGATTTATGCTATAGtGtCTATtGCTGTTCTTGGGTTTATTGTTTGAGCTCATCAtATATTTACAGtGGGTTTAgATATTGAtACTCgCGCTTATTTCACTTCTGCTACTATAATTATTGCTGTTCCTACTGGTGTAAAAGTTTTCAGGTGGTTGGCTACTATACTGGGGGGTAAACTTGATTTTAGGCCTTCTTTTTTGTGGTCTATAGGGTTTGTTTTTCTCTTTACTGTTGGTGGTTTAACTGGGGTTATTTTGTCTAACTCTTCTTTAGATGTTAGCTTACATGACACATATTATGTTGTTGCTCATTTTCATTATGTATTGTCGATAGGTGCTGTGTTTGCTATTATGGCGGGAATTACTCATTGATTTCCCGCCATTTATAATATCCCTATGAATCCTTATCTCTTAAAAGGTCAATTTTGGGTGATATTtTTAGGGGtTAAtTTAACTTTCtTtCCT
	'RS30_Dermatophagoides_farinae_PAK'                            TtGCtACTTTGtATTTTGTTTTTGGAGTGTGGTCTGGTATGTTGGGAACTAGGTTTAGAAGACTAATTCGTTTAGAGTTATCTCAGCCTGGTGATTTTTCTATGGATTTTGATTACTATAACTCTGTTGTAACAGCTCATGCTTTTATTATAATTTTTTTTATAGTTATGCCCATCATGATAGGGGGTTTTGGTAATTTATTGGTGCCACTTATGATTGGGGCCACTGATATGGCCTATCCTCGTTTAAATAACATAAGGTTTTGATTATTACCTCCTTCTTTGTCTTTGCTTATTAGCTCTGCGGTGGTAGGTTCTGGTGTTGGTACTGGATGAACTGTTTACCCCCCCTTGTCTAATGGTATTTTTCACTCTGGtCCTGCGGTTGATTTTGGAATTCTTAGTTTACATATTGCAGGtGTTTCTTCTATTTTGGGtGCTATTAATTTTATTGTTACTATTATTAATATAAAGGTTGAAGGTATAGGGtGATCTAGtGTtCCTTTGTTTGTTTGATCTGTTTTTATTACTTCCTTTTTGTTAGCTTTTTCtCTTCCAGTTTTGGCGGCAGCTTTGACTATATTGTTGACTGATCGtAATTTTAATTCTACTTTTTTCGATCCTGtGGGAGGAGGtGATCCTATCTTGTATCAACATTTGTTTTGGTTTTTTGGtCACCCTGAGGTTTATATCTTGATTTTACCAGGATTtGGTATTATTTCTCATACTGtGAGGTTTTATAGTAATAAA-GTTGAGCCTTTTGGTTCTTTAGGGATGATTTATGCTATAGtGtCTATTGCTGTTCTTGGGTTTATTGTTTGAGCTCATCATATATTTACAGtGGGTTTAGATATTGATACTCGCGCTTATTTCACTTCTGCTACTATAATTATTGCTGTTCCTACTGGTGTAAAAGTTTTCAGGTGGTTGGCTACTATACTGGGGGGTAAACTTGATTTTAGGCCTTCTTTTTTGTGGTCTATAGGGTTTGTTTTTCTCTTTACTGTTGGTGGTTTAACTGGGGTTATTTTGTCTAACTCTTCTTTAGATGTTAGCTTACATGACACATATTATGTTGTTGCTCATTTTCATTATGTATTGTCGATAGGTGCTGTGTTTGCTATTATGGCGGGAATTACTCATTGATTTCCCGCCATTTATAATATCCCTATGAATCCTTATCTCTTAAAAGGTCAATTTTGGGTGATATTTtTAGGGGtTAATTtAaCttTCttTCCT
	'RS33_Dermatophagoides_farinae_PAK'                            ttGCtACTTtGTATTtTGTTTTTGGAGTGTGGTCTGGTATGTTGGGAACTAGGTTTAGAAgACTAATTCGTTTAGAGtTATCTCAGCCTGGTGATTTTTCtATGGATTTTGATTACTATAACTCTGTTGTAACAGCTCATGCTTTTATTATAATTTTTTTTATAGTTATGCCCATCATGATAGGGGGTTTTGGTAATTTATTGGTGCCACTTATGATTGGGGCCACTGATATGGCCTATCCTCGTTTAAATAACATGAGGTTTTGATTATTACCtCCTTCTTTGTCTTTGCTTATTAGCTCTGCGGTGGTAGGTTCTGGTGTTGGTACTGGATGAACTGTTTACCCCCCATTGTCTAATGGTATTTTTCACTCTGGtCCTGCGGTTGATTTTGGAATTCTTAGTTTACATATTGCAGGTGTTTCTTCTATTTTGGGtGCTATTAATTTTATTGTTACTATTATTAATATAAAGGTTGAAGGTATAGGGTGATCTAGtGTTCCTTTGTTTGTTTGATCtGTttTTATTACTTCCTTTTTGTTAGCTTTTTCTCTTCCAGTTTTGGCGGCAGCTTTGACTATATTGTTGACTGATCGTAATTTTAATTCTACTTTTTTCGATCCTGTGGGAGGAGGTGATCCTATCTTGTATCAACATTTGTTTTGGTTTTTTGGtCACCCTGAGGTTTATATCTTGATTTTACCAGGATTTGGTATTATTTCTCATACTGTGAGGTTTTATAGTAATAAA-GtTGAGCCTTTTGGTtCTTTAGGGATGATTTATGCTATAGtGTCTATTGCtGTTCTTGGGTTtATTGTTTGAGCTCAtCAtATATTTACAGTGGGTTTAGATATTGAtACTCGCGCTTATTTCACTTCtGCTACtATAATTATTGCtGTTCCtACTGGTGTAAAAGTTTTCAGGTGGTTGGCtACTATACTGGGGGGtAAACTTGATTTTAGGCCTTCTTTTTTGTGGTCTATAGGGTTTGTTTTTCTCTTTACTGTTGGTGGTTTAACTGGGGTTATTTTGTCTAACTCTTCTTTAGATGTTAGCTTACATGACaCATATTATGtTGTTGCTCATTTTCaTTAtGTATtGTCGATAGGTGCTGTGTTTGCTATTATGGCgGGAATTACTCaTTGATTTCCCGCCATTTATAATATCCCTATGAATCCTTATCTCTTAAAAGGTCAATTTTGGGTGATATTTTTAGGGGTtAATTtAaCTtTCttTCCt
	'RS34_Dermatophagoides_farinae_PAK'                            TtGCtACTTtGtATTTTGTTTTTGGAGTGTGGTCTGGTATGTTGGGAACTAGGTTTAGAAGACTAATTCGTTTAGAGTTATCTCAGCCTGGTGATTTTTCTATGGATTTTGATTACTATAACTCTGTTGTAACAGCTCATGCTTTTATTATAATTTTTTTTATAGTTATGCCCATCATGATAGGGGGTTTTGGTAATTTATTGGTGCCACTTATGATTGGGGCCACTGATATGGCCTATCCTCGTTTAAATAACATGAGGTTTTGATTATTACCTCCTTCTTTGTCTTTGCTTATTAGCTCTGCGGtGGTAGGTTCTGGTGTTGGTACTGGATGAACTGTTTACCCCCCCTTGTCTAAtGGTATTTTTCACTCTGGtCCTGCGGTTGATTTTGGAATTCTTAGTTTACATATTGCAGGtGTTTCTTCTATTTTGGGtGCTATTAATTTTATTGTTACTATTATTAATATAAAGGTTGAAGGTATAGGGtGATCTAGtGTTCCTTTGTTTGTTTGATCTGTTTTTATTACTTCCTTTTTGTTAGCTTTTTCtCTTCCAGTTTTGGCGGCAGCTTTGACTATATTGTTGACTGATCGTAATTTTAATTCTACTTTTTTCGATCCTGtGGGAGGAGGTGATCCTATCTTGTATCAACATTTGTTTTGGTTTTTTGGtCACCCTGAGGTTTATATCTTGATTTTACCAGGATTTGGtATTATTTCTCATACTGtGAGGTTTTATAGTAATAAA-GTTGAGCCTTTTGGTTCTTTAGGGATGATTTATGCTATAGtGtCTATTGCTGTTCTTGGGTTTATTGTTTGAGCTCATCATATATTTACAGtGGGTTTAGATATTGATACtCGCGCTTATTtCACTTCTGCTACTAtAATTATTGCTGTTCCtACtGGTGTAAAAGTTTTCAGGTGGTTGGCTACTATACTGGGGGGTAAACTTGATTTTAGGCCTTCTTTTTTGTGGTCTATAGGGTTTGTTTTTCTCTTTACTGTTGGTGGTTTAACTGGGGTTATTTTGTCTAACTCTTCTTTAGATGTTAGCTTACATGACACATATTATGTTGTTGCTCATTTTCATTATGTATTGTCGATAGGTGCTGTGTTTGCTATTATGGCGGGAATTACTCATTGATTTCCCGCCATTTATAATATCCCTATGAATCCTTATCTCTTAAAAGGTCAATTTTGGGTGATATTTTTAGGGGtTAATtTAACttTCtTTCCT
	'RS37_Dermatophagoides_farinae_PAK'                            TtGCtACTTTGtATTTTGTTTtTGGAGTGTGGTCTGGTATGTTGGGAACTAGGTTTAGAAGACTAATTCGTTTAGAGTTATCTCAGCCTGGTGATTTTTCTATGGATTTTGATTACTATAACTCTGTTGTAACAGCTCATGCTTTTATTATAATTTTTTTTATAGTTATGCCCATCATGATAGGGGGTTTTGGTAATTTATTGGTGCCACTTATGATTGGGGCCACTGATATGGCCTATCCTCGTTTAAATAACATAAGGTTTTGATTATTACCTCCTTCTTTGTCTTTGCTTATTAGCTCTGCGGTGGTAGGTTCTGGTGTTGGTACTGGATGAACTGTTTACCCCCCCTTGTCTAAtGGTATTTTTCACTCTGGtCCTGCGGTTGATTTTGGAATTCTTAGTTTACATATTGCAGGtGTTTCTTCTATTTTGGGtGCTATTAATTTTATTGTTACTATTATTAATATAAAGGTTGAAGGTATAGGGtGATCTAGtGTTCCTTTGTTTGTTTGATCTGTTTTTATTACTTCCTTTTTGTTAGCTTTTTCTCTTCCAGTTTTGGCGGCAGCTTTGACTATATTGTTGACTGATCGTAATTTTAATTCTACTTTTTTCGATCCTGtGGGAGGAGGTGATCCTATCTTGTATCAACATTTGTTTTGGTTTTTTGGtCACCCTGAGGTTTATATCTTGATTTTACCAGGATTTGGTATTATTTCTCATACTGTGAGGTTTTATAGTAATAAA-GTTGAGCCTTTTGGTTCTTTAGGGATGATTTATGCTATAGtGTCTATTGCTGTTCTTGGGTTTATTGTTTGAGCTCATCATATATTTACAGtGGGTTTAGATATTGATACTCGCGCTTATTTCACTTCTGCTACTATAATTATtGCTGTtCCtACtGGtGtAAAAGTTTTCAGGtGGTTGGCTACTATACTGGGGGGTAAACTTGATTTTAGGCCTTCTTTTTTGTGGTCTATAGGGTTTGTTTTTCTCTTTACTGTTGGTGGTTTAACTGGGGTTATTTTGTCTAACTCTTCTTTAGATGTTAGCTTACATGACACATATTATGTTGTTGCTCATTTTCATTATGTATTGTCGATAGGTGCTGTGTTTGCTATTATGGCGGGAATTACTCATTGATTTCCCGCCATTTATAATATCCCTATGAATCCTTATCTCTTAAAAGGTCAATTTTGGGTGATATTTtTAGGGGtTAATTtAACTTtCtTtCCT
	'RS40_Dermatophagoides_farinae_PAK'                            tTGCtACTTtGtATTTtGTTTtTGGAGTGTGGTCTGGTATGTTGGGAACTAGGTTTAGAAGACTAATTCGTTTAGAGTTATCTCAGCCTGGTGATTTTTCTATGGATTTTGATTACTATAACTCTGTTGTAACAGCTCATGCTTTTATTATAATTTTTTTTATAGTTATGCCCATCATGATAGGGGGTTTTGGTAATTTATTGGTGCCACTTATGATTGGGGCCACTGATATGGCCTATCCTCGTTTAAATAACATGAGGTTTTGATTATTACCTCCTTCTTTGTCTTTGCTTATTAGCTCTGCGGTGGTAGGTTCTGGTGTTGGTACTGGATGAACTGTTTACCCCCCCTTGTCTAAtGGTATTTTTCACTCTGGtCCTGCGGTTGATTTTGGAATTCTTAGTTTACATATTGCAGGtGTTTCTTCTATTTTGGGtGCTATTAATTTTATTGTTACTATTATTAATATAAAGGTTGAAGGTATAGGGtGATCTAGtGTtCCTTTGTTTGTTTGATCTGTTTTTATTACTTCCTTTTTGTTAGCTTTTTCtCTTCCAGTTTTGGCGGCAGCTTTGACTATATTGTTGACTGATCGtAATTTTAATTCTACTTTTTTCGATCCTGtGGGAGGAGGTGATCCTATCTTGTATCAACATTTGTTTTGGTTTTTTGGtCACCCTGAGGTTTATATCTTGATTTTACCAGGATTTGGTATTATTTCTCATACTGTGAGGTTTTATAGTAATAAA-GTTGAGCCTTTTGGTTCTTTAGGGATGATTTATGCTATAGtGtCTATTGCTGTTCTTGGGTTTATTGTTtGAGCTCATCATATATTTACAGtGGGTTTAGAtATTGATACtCGCGCTTATTTCACTTCTGCTACTATAATTATTGCTGTTCCTACTGGTGTAAAAGTTTTCAGGTGGTTGGCTACTATACTGGGGGGTAAACTTGATTTTAGGCCTTCTTTTTTGTGGTCTATAGGGTTTGTTTTTCTCTTTACTGTTGGTGGTTTAACTGGGGTTATTTTGTCTAACTCTTCTTTAGATGTTAGCTTACATGACACATATTATGTTGTTGCTCATTTTCATTATGTATTGTCGATAGGTGCTGTGTTTGCTATTATGGCGGGAATTACTCATtGATTTCCCGCCATTTATAATATCCCTATGAATCCTTATCTCTTAAAAGGTCAATTTTGGGTGATATTTTTAGGGGtTAATTtAACTTTCttTCCT
	'RS42_Dermatophagoides_farinae_PAK_Co1_low_quality'            TtGCtACTTtGtATtTTGTTTTTGGAGTGTGGTCTGGTATGTTGGGAACTAGGTTTAGAAGACTAATTCGTTTAGAGTTATCTCAGCCTGGTGATTTTTCTATGGATTTTGATTACTATAACTCTGTTGTAACAGCTCATGCTTTTATTATAATTTTTTTTATAGTTATGCCCATCATGATAGGGGGTTTTGGTAATTTATTGGtGCCaCTTATGATTGGGGCCACtGATATGGCCTATCCtCgTTTAAATAACATGAGGATTTGATTATTACCtCCtTCTTTGTCTTtGCTTATTAGCTCTGCgGCGGtAGGTTCTGGtGTTGGTACTGGATGAACTGTTTACCCCCCCTTGTCTAATGGTATTTTTCACTCTGGtCCTGCGGtTGATTTTGGAATTCTTAGTTTACATATTGCAGGtGTTTCTTCTATTTTGGGtGCTATTAATTTTATTGTtACTATTATTAAtATAAAGGttGAAGGTATAGGGtGAtCtAGtGTtCCtttGTTTGTTTGATCTGTTTTTATTACTTCCTTTTTGTTAGCTTTTTCTCtTCCAGTTTTGGCGGCAGCTTTGACTATATTGTTGACTGATCGTAATTTTAATTCTACTTTTTTCGATCCTGTGGGAGGAGGTGATCCTATCTTGTATCAACATTTGTTTTGGTTTTTTGGTCACCCTGAGGTTTATATCTTGATTTTACCAGGATTTGGTATTATTTCTCATACTGTGAGGTTTTATAGTAATAAA-GTTGAGCCTTTTGGTTCTTTAGGGATGATTTATGCTATAGTGTCTATTGCTGTTCTTGGGTTTATTGTTTGAGCTCATCATATATTTACAGTGGGTTTAGATATTGATACTCGCGCTTATTTCACTTCTGCTACTATAATTATTGCTGTTCCTACTGGTGTAAAAGTTTTCAGATGGTTGGCTACTATACTGGGGGGTAAACTTGATTTTAGGCCTTCTTTTTTGTGGTCTATAGGGTTTGTTTTTCTCTTTACTGTTGGTGGTTTAACTGGGGTTATTTTGTCTAACTCTTCTTTAGATGTTAGCTTACATGACACATATTATGTTGTTGCTCATTTTCATTATGTATTGTCGATAGGTGCTGTGTTTGCTATTATGGCGGGAATTACTCATTGATTTCCCGCCATTTATAATATCCCTATGAATCCTTATCTCTTAAAAGGTCAATTTTGGGTGATATTTTTAGGGGttAATTtAACTTtCttTCCT
	AD1427_Dermatophagoides_pteronyssinus_Singapore                TtGCtACTtTAtAtTTTATTTTTGGTGTATGATCGGGAATGTTAGGTACAAGTTTTAGGAGATTAATTCGTCTAGAACTATCTCAACCTGGTGATTTCTCTATAGATTTTGATTATTATAATTCTGTTGTTACTGCTCATGCTTTTATTATAATTTTTTTTATAGTAATGCCTATTATGATAGGGGGATTTGGAAATTTACTGGTTCCCTTAATAATTGGGGCTACCGATATGGCCTACCCTCGTTTAAATAATATAAGATTTTGGTTATTACCACCTTCTTTATCTCTTTTAGTAAGTTCTGCTGTTGTTGGGTCTGGGGTTGGTACTGGTTGAACTGTTTACCCTCCTCTTTCTAATGGTATTTTTCACTCAGGGCCTGCTGTTGATTTCGGTATTCTTAGACTTCATATTGCTGGGGTTTCGtCTATTTTAGGGGCCATTAATTTTATTGTTACTATTTTTAATATAAAAGTCCAAGGTATAGGTTGGtCTAATGTtCCTCTATTTGTATGGtCTGTTTTTATTACTTCTTTTCTACTAGCTTTTTCTTTACCTGTTTTAGCAGCTGCTTTGACTATATTATTAACTGATCGTAATTTTAACTCTACTTTTTTTGACCCTGTTGGtGGGGGAGACCCAATTTTGTACCAACATTTATTTTGGTTTTTTGGtCAtCCTGAGGTTTATATtCTTATTTTGCCTGGGTTTGGtATTATTTCTCATACAGTAAGGTTTTATAGTAATAAA-ATTGAGCCATTTGGGTCCTTGGGAATGATTTATGCTATAATCTCTATTGCTACTTTAGGTTTTATTGTATGGGCTCATCATATATTTACTGtAGGGTTGGATGTAgACACTCGGGCTTATTTTACATCAGCTACTATAATTATtGCTGTtCCTACGGGAGTTAAGGTTTTCAgATGATtGGCAACTATATtAGGtGGAAAGTtGGACTTTAGCCCATCATTCTTATGGTCTATGGGGTTTGTTTTTCTTTTTACTGTTGGGGGTTTAACTGGTGTTATTCTTTCTAATTCTTCTTTAGATGTTAGTCTACATGATACTTATTATGTTGTTGCTCACTTTCACTATGTATTATCAATAGGTGCTGTTTTTGCTATTATAGCTGGTATCACACATTGGTTTCCTGTAATGTATAACATACCAATAAATCCTTATTTATTAAAAGGTCAATTTTGGGTTATATTTTTAGGTGTCAATtTAAcctTTTTCCca
	'EU884425_1 Dermatophagoides pteronyssinus Belgium'            TTGCTACTTTATATTTTATTTTTGGTGTATGATCGGGAATGTTAGGTACAAGTTTTAGGAGATTAATTCGTCTAGAACTATCTCAACCTGGTGATTTCTCTATAGATTTTGATTATTATAATTCTGTTGTTACTGCTCATGCTTTTATTATAATTTTTTTTATAGTAATGCCTATTATGATAGGGGGATTTGGTAATTTACTGGTCCCCTTAATAATTGGGGCTACAGATATGGCCTACCCTCGTTTAAATAATATAAGATTTTGGTTATTACCACCTTCTTTATCTCTTTTAGTAAGTTCTGCTGTTGTTGGGTCTGGGGTTGGTACTGGTTGAACTGTTTACCCCCCTCTTTCTAATGGTATTTTTCACTCAGGGCCTGCTGTTGATTTCGGTATTCTTAGACTTCATATTGCTGGGGTTTCGTCTATTTTAGGGGCCATTAATTTTATTGTTACTATTTTTAATATAAAAGTCCAAGGTATAGGTTGGTCCAATGTTCCTCTATTTGTATGGTCTGTTTTTATTACTTCTTTTCTACTAGCTTTTTCTTTACCTGTTTTAGCAGCTGCTTTGACTATATTATTAACTGATCGTAATTTTAACTCTACTTTTTTTGACCCTGTTGGTGGGGGAGACCCAATTTTGTACCAACATTTATTTTGGTTTTTTGGTCATCCTGAGGTTTATATTCTTATTTTGCCTGGGTTTGGTATTATTTCTCATACAGTAAGGTTTTATAGTAATAAA-ATTGAGCCATTTGGATCCTTGGGAATGATTTATGCTATAATCTCTATTGCTACTTTAGGTTTTATTGTATGGGCTCATCATATATTTACTGTAGGGTTGGATGTAGACACTCGGGCTTATTTTACATCAGCTACTATAATTATTGCTGTTCCTACGGGAGTTAAGGTTTTCAGATGATTGGCAACTATATTAGGCGGAAAGTTGGACTTTAGCCCATCATTCTTATGGTCTATAGGGTTTGTTTTTCTTTTTACTGTTGGGGGGTTAACTGGTGTTATTCTTTCTAATTCTTCTTTAGATGTTAGTCTACATGATACTTATTATGTTGTTGCTCATTTTCACTATGTATTATCAATAGGTGCTGTTTTTGCTATTATAGCTGGTATCACACATTGGTTTCCTGTAATATACAACATACCAATAAATCCTTATTTGTTAAAAGGTCAATTTTGGGTTATATTTTTAGGTGTCAATTTAACTTTTTTCCCA
	'HQ823623_1 Dermatophagoides pteronyssinus Thailand'           TTGCTACTTTATATTTTATTTTTGGTGTATGATCGGGAATGTTAGGTACAAGTTTTAGGAGATTAATTCGTCTAGAACTATCTCAACCTGGTGATTTCTCTATAGATTTTGATTATTATAATTCTGTTGTTACTGCTCATGCTTTTATTATAATTTTTTTTATAGTAATGCCTATTATGATAGGGGGATTTGGTAATTTACTGGTTCCCTTAATAATTGGGGCTACAGATATAGCCTACCCTCGTTTAAATAATATAAGATTTTGGTTATTACCACCTTCTTTATCTCTTTTAGTAAGTTCTGCTGTTGTTGGGTCTGGGGTTGGTACTGGTTGAACTGTTTACCCTCCTCTTTCTAATGGTATTTTTCACTCAGGGCCTGCTGTTGATTTCGGTATTCTTAGACTTCATATTGCTGGGGTTTCGTCTATTTTAGGGGCCATTAATTTTATTGTTACTATTTTTAATATAAAAGTCCAAGGTATAGGTTGGTCCAATGTTCCTCTATTTGTGTGGTCTGTTTTTATTACTTCTTTTCTATTAGCTTTTTCTTTACCTGTTTTAGCAGCTGCTTTGACTATATTACTAACTGATCGTAATTTTAACTCTACTTTTTTTGACCCTGTTGGTGGGGGAGACCCAATTTTGTACCAACATTTATTTTGGTTTTTTGGTCATCCTGAGGTTTATATTCTTATTTTGCCTGGGTAAGGTAGTATTTCTCATACAGTAAGGTTTTATAGTAATAAAGATTGAGCCGTTTGGATCCTTGGGAATGATTTATGCTATAATCTCTATTGCTACTTTAGGTTTTATTGTATGGGCTCATCATATATTTACTGTAGGGTTGGATGTAGACACTCGGGCTTATTTTACATCAGCTACTATAATTATTGCTGTTCCTACGGGAGTTAAGGTTTTTAGATGATTGGCAACTATATTAGGTGGAAAGTTGGACTTTAGCCCATCATTCTTATGGTCTATGGGGTTTGTTTTTCTTTTTACTGTTGGGGGGTTAACTGGTGTTATTCTTTCTAATTCTTCTTTAGATGTTAGTTTACATGATACTTATTATGTTGTTGCTCATTTTCACTATGTATTATCAATAGGTGCTGTTTTTGCTATTATAGCTGGTATCACACATTGGTTTCCTGTAATATACAACATACCAATAAATCCTTATTTGTTAAAAGGTCAATTTTGGGTTATATTTTTAGGTGTCAATTTAACCTTTTTCCCA
	'RS06_Dermatophagoides_pteronyssinus_PAK'                      TtGCtACTTtAtATTTtATTTTTGGTGtATGATCGGGAATGTTAGGTACAAGTTTTAGGAGATTAATTCGTCTAGAACTATCTCAACCTGGTGATTTCTCTATAGATTTTGATTATTATAATTCTGTTGTTACTGCTCATGCTTTTATTATAATTTTTTTTATAGTAATGCCTATTATGATAGGGGGATTTGGAAATTTACTGGTYCCYTTAATAATTGGGGCTACCGATATGGCCTACCCTCGTTTAAATAATATAAGATTTTGGTTATTACCACCTTCTTTATCTCTTTTAGTAAGTTCTGCTGTTGTTGGGTCTGGGGTTGGTACTGGTTGAACTGTTTACCCTCCTCTTTCTAATGGTATTTTTCACTCAGGGCCTGCTGTTGATTTCGGTATTCTTAGACTTCATATTGCTGGGGTTTCGTCTATTTTAGGGGCCATTAATTTTATTGTTACTATTTTTAATATAAAAGTCCAAGGTATAgGTTGGtCTAATGTtCCTCTATTTGTRTGGtCTGTTTTTATTACTTCTTTTCTACTAGCTTTTTCTTTACCTGTTTTAGCAGCTGCTTTgACTATATTATTAACTGATCGTAATTTTAACTCTACTTTTTTTGACCCTGTTGGtGGGGGAGACCCAATTTTGTACCAACATTTATTTTGGTTTTTTGGTCATCCTGAGGTTTATATTCTTATTTTGCCTGGGTTtGGtATTATTTCTCATACAGTAAGGTTTTATAGTAATAAA-ATTGAGCCATTTGGRTCCTTGGGAATGATTTATGCTATAATCTCTATTGCTACTTTAGGTTTTATTGTATGGGCTCATCATATATTTACTGtAGGGTTGGATGTAGACACTCGGGCTTATTTTACATCAGCTACTATAATTATTGCTGTTCCTACGGGAGTTAAGGTTTTCAGATGATTGGCAACTATATTAGGTGGAAAGTTGGACTTTAGCCCATCATTCTTATGGTCTATGGGGTTTGTTTTTCTTTTTACTGTTGGGGGKTTAACTGGTGTTATTCTTTCTAATTCTTCTTTAGATGTTAGTCTACAYGATACTTATTATGTTGTTGCTCAYTTTCACTATGTATTATCAATAGGTGCTGTTTTTGCTATTATAGCTGGTATCACACATTGGTTTCCTGTAATRTAYAACATACCAATAAATCCTTATTTRTTAAAAGGTCAATTTTGGGTTATATTTTTAGGtGTCAATTtAaCCTTtttcCCA
	'RS24_Dermatophagoides_pteronyssinus_PAK'                      tTGCtACTTTAtATTTTATTTTTGGTGTATGATCGGGAATGTTAGGTACAAGTTTTAGGAGATTAATTCGTCTAGAACTATCTCAACCTGGTGATTTCTCTATAGATTTTGATTATTATAATTCTGTTGTTACTGCTCATGCTTTTATTATAATTTTTTTTATAGTAATGCCTATTATGATAGGGGGATTTGGAAATTTACTGGTTCCCTTAATAATTGGGGCTACCGATATAGCCTACCCTCGTTTAAATAATATAAGATTTTGGTTATTACCACCTTCTTTATCTCTTTTAGTAAGTTCTGCTGTTGTTGGGTCTGGGGTTGGTACTGGTTGAACTGTTTACCCTCCTCTTTCTAATGGTATTTTTCACTCAGGGCCTGCTGTTGATTTCGGTATTCTTAGACTTCATATTGCTGGGGTTTCGtCTATTTTAGGGGCCATTAATTTTATTGTTACTATTTTTAATATAAAAGTCCAAGGTATAGGTTGGtCTAATGTTCCTCTATTTGTATGGtCtGTTTTTATTACTTCTTTTTTACTAGCTTTTTCTTTACCTGTTTTAGCAGCTGCTTTGACTATATTATTAACTGATCGTAATTTTAACTCTACTTTTTTTGACCCTGTTGGtGGGGGAGACCCAATTTTGTACCAACATTTATTTTGGTTTTTtGGTCAtCCtGAGGTTTATATTCTTATTTTGCCTGGGTTTGGTATTATTTCTCATACAGTAAGGTTTTATAGTAATAAA-ATTGAGCCATTTGGATCCTTGGgAATGATTTATGCTATAATCtCTATTGCTACTTTAGGTTTTATTGtAtGGGCTCATCATATATTTACTGtAGGGTTGGATGTAgACACTCGGGCTTATTTTACATCAGCTACTATAATTATTGCTGTtCCtACGGGAGTTAAGGTTTtCAgAtGATTGGCAACTATATtAGGtGGAAaGTTGGACTTTAGCCCATCATTCTTATGGTCTATGGGGTTTGTTTTTCTTTTTACTGTTGGGGGTTTAACTGGTGTTATTCTTTCTAATTCTTCTTTAGATGTTAGTCTACATGATACTTATTATGTTGTTGCTCACTTTCATTATGTATTATCAATAGGTGCTGTTTTTGCTATTATAGCTGGTATCACACATTGGTTTCCTGTAATGTATAACATACCAATGAATCCTTATTTATTAAAAGGTCAATTTTGGGTTATATTTTTAGGTGTCAAtTTAACCtTtTtCCCa
	'RS45_Dermatophagoides_pteronyssinus_MI'                       TtGCtACTTtAtATTTtATTTTTGGTGtATGATCGGGAATGTTAGGTACAAGTTTTAGGAGATTAATTCGTCTAGAACTATCTCAACCTGGTGATTTCTCTATAGATTTTGATTATTATAATTCTGTTGTTACTGCTCATGCTTTTATTATAATTTTTTTTATAGTAATGCCTATTATGATAGGGGGATTTGGTAATTTACTGGTTCCCTTAATAATTGGGGCTACCGATATGGCCTACCCTCGTTTAAATAATATAAGATTTTGGTTATTACCACCTTCTTTATCTCTTTTAGTAAGTTCTGCTGTTGTTGGGTCTGGGGTTGGTACTGGTTGAACTGTTTACCCTCCTCTTTCTAATGGTATTTTTCACTCAGGGCCTGCTGTTGATTTCGGTATTCTTAGACTTCATATTGCTGGGGTTTCGTCTATTTTAGGGGCCATTAATTTTATTGTTACTATTTTTAATATAAAAGTCCAAGGTATAGGTTGGtCTAATGTTCCTCTATTTGTATGGtCTGTTTTTATTACTTCTTTTCTACTAGCTTTTTCTTTACCTGTTTTAGCAGCTGCTTTGACTATATTATTAACTGATCGTAATTTTAACTCTACTTTTTTTGACCCTGTTGGtGGGGGAGACCCAATTTTGTACCAACATTTATTTTGGTTTTTTGGtCACCCTGAGGTTTATATTCTTATTTTGCCTGGATTTGGTATTATTTCTCATACAGtAAGGTTTTATAGTAATAAA-ATTGAGCCATTTGGATCCTTGGGAATGATTTATGCTATAATCTCTATTGCTACTTTAGGTTTTATTGtATGGGCtCATCATATATTTACTGTAGGGTTGGATGTAGACACTCGGGCTTATTTTACATCAGCTACTATAATTATTGCTGTTCCtACTGGAGTTAAGGTTTTCAGATGATTGGCAACTATATTAGGTGGAAAGTTGGACTTTAgCCCATCATTCTTATGGTCTATAGGGTTTGTTTTTCTTTTTACTGTTGGGGGTTTAACTGGTGTTATTCTTTCTAATTCTTCTTTAGATGTTAGTCTACATGATACTTATTATGTTGTTGCTCACTTTCACTATGTATTATCAATAGGTGCTGTTTTTGCTATTATAGCTGGTATCACACATTGGTTTCCTGTAATGTATAACATACCAATAAATCCTTATTTATTAAAAGGTCAATTTTGGGTTATATTTTTAGGTGTCAAtTTAACCtTTttCCCA
	'RS51_Dermatophagoides_pteronyssinus_MI'                       TtGCtACTTTAtATTTTATTTTTGGTGTATGATCGGGAATGTTAGGTACAAGTTTTAGGAGATTAATTCGTCTAGAACTATCTCAACCTGGTGATTTCTCTATAGATTTTGATTATTATAATTCTGTTGTTACTGCTCATGCTTTTATTATAATTTTTTTTATAGtAAtGCCTATtATGATAGGGGGATTTGGAAATTTACtGGTtCCCTTAATAATtGGGGCTACCGATATGGCCTACCCtCGTTTAAATAATATAAgATTTtGGTTATTACCaCCTtCTTTAtCtCTTTTAGtAAGTtCtGCTGTtGTtGGGtCtGGGGTtGGtACtGGTtGAACtGTTTACCCtCCtCTTtCTAAtGGtATTTTtCACtCAGGGCCtGCtGTTGATTtCGGtATtCTTAGACTtCATATtGCtGGGGTTtCGtCTATTTTAGGGGCCATTAATTTTATtGTtACTATTTTtAAtATAAAAGtCCAAGGtATAGGTtGGtCtAAtGTtCCtCTATTtGtAtGGtCtGTTTTtATtACTtCTTTtCtACtAgCTTTTtCTTTACCtGTTTtAGCAGCtGCTTTGACTATATTATTAACtGAtCGtAATTTTAACtCTACTTTTTTTGACCCtGTtGGtGGGGGAGACCCAATTTtGTaCCAaCATTTATTTTGGTTTTTTGGTCATCCTGAGGTTTATATTCTTATTTTGCCTGGGTTTGGTATTATTTCTCATACAGTAAGGTTTTATAGTAATAAA-ATTGAGCCATTTGGATCCTTGGGAATGATTTATGCTATAATCTCTATTGCTACTTTAGGTTTTATTGTATGGGCTCATCATATATTTACTGTAGGGTTGGATGTAGACACTCGGGCTTATTTTACATCAGCTACTATAATTATTGCTGTTCCTACGGGAGTTAAGGTTTTCAGATGATTGGCAACTATATTAGGTGGAAAGTTGGACTTTAGCCCATCATTCTTATGGTCTATGGGGTTTGTTTTTCTTTTTACTGTTGGGGGTTTAACTGGTGTTATTCTTTCTAATTCTTCTTTAGATGTTAGTCTACATGATACTTATTATGTTGTTGCTCACTTTCACTATGTATTATCAATAGGTGCTGTTTTTGCTATTATAGCTGGTATCACACATTGGTTTCCTGTAATGTATAACATACCAATAAATCCTTATTTATTAAAAGGTCAATTTTGGGTTATATTTTTAGGTGTCAATTtAaCCTtTTtCCca
	'RS52_Dermatophagoides_pteronyssinus_MI'                       TtGCtACTTTAtATTTTATTTTTGGTGTATGATCGGGAATGTTAGGTACAAGTTTTAGGAGATTAATTCGTCTAGAACTATCTCAACCTGGTGATTTCTCTATAGATTTTGATTATTATAATTCTGTTGTTACTGCTCATGCTTTTATTATAATTTTTTTTATAGTAATGCCTATTATGATAGGGGGATTTGGAAATTTACTGGTTCCCTTAATAATTGGGGCTACCGATATGGCCTACCCtCGTTTAAATAATATAAGATTTTGGTTATTACCACCTTCTTTATCTCTTTTAGTAAGTTCTGCTGTTGTTGGGTCTGGGGTTGGTACTGGTTGAACTGTTTACCCTCCTCTTTCTAATGGTATTTTTCACTCAGGGCCTGCTGTTGATTTCGGTATTCTTAGACTTCATATTGCTGGGGTTTCGTCTATTTTAGGGGCCATTAATTTTATTGTTACTATTTTTAATATAAAAGTCCAAGGTATAGGTTGGtCTAATGTtCCTCTATTTGTATGGtCTGTTTTTATTACTTCTTTTCTACTAGCTTTTTCTTTACCTGTTTTAGCAGCTGCTTTGACTATATTATTAACTGATCGTAATTTTAACTCTACTTTTTTTGACCCTGTTGGtGGGGGAGACCCAATTTTGTACCAACATTTATTTTGGTTTTTTGGtCAtCCTGAGGTTTATATTCTTATTTTGCCTGGGTTTGGTATTATTtCTCATACAGTAAGGTTTTATAGTAATAAA-ATTGAGCCATTTGGATCCTTGGGAATGATTTATGCTATAATCTCTATTGCTACTTTAGGTTTTATTGTATGGgCTCATCATATATTTACTGtAGGGTTGGATGTAgACACtCGGGCTTATTTTACATCAGCTACTATAATTATTGCTGTtCCTACGGGAGTTAAGGTTTtCAgATGATtGGCAACTATATTAGGTGGAAAGTTGGACTTTAGCCCATCATTCTTATGGTCTATGGGGTTTGTTTTTCTTTTTACTGTTGGGGGTTTAACTGGTGTTATTCTTTCTAATTCTTCTTTAGATGTTAGTCTACATGATACTTATTATGTTGTTGCTCACTTTCACTATGTATTATCAATAGGAGCTGTTTTTGCTATTATAGCTGGTATCACACATTGGTTTCCTGTAATGTATAACATACCAATAAATCCTTATTTATTAAAAGGTCAATTTTGGGTTATATTTTTAGGTGTCAATtTAACCtTtTTCCCa
	'RS18_Dermatophagoides_pteronyssinus_PAK'                      tTGCtACTTtAtATTTtATTTTTGGTGTATGATCGGGAATGTTAGGTACAAGTTTTAGGAGATTAATTCGTCTAGAACTATCTCAACCTGGTGATTTCTCTATAGATTTTGATTATTATAATTCTGTTGTTACTGCTCATGCTTTTATTATAATTTTTTTTATGGTAATGCCTATTATGATAGGGGGGTTTGGTAATTTACTGGTACCCTTAATAATTGGGGCTACAGATATAGCCTACCCTCGTTTAAATAATATAAGATTTTGGTTATTACCACCTTCTTTATCTCTTTTAGTAAGTTCTGCTGTTGTTGGGTCTGGGGTTGGTACTGGTTGAACTGTTTACCCTCCTCTTTCTAATGGTATTTTTCACTCAGGGCCTGCTGTTGATTTCGGTATTCTTAGACTTCATATTGCTGGGGTTTCGTCTATTTTAGGGGCCATTAATTTTATTGTTACTATTTTTAATATAAAAGTCAAAGGTATAGGTTGGtCCAATGTTCCTCTATTTGTATGGtCTGTTTTTATTACTTCTTTTCTACTAGCTTTTTCTTTACCTGTTTTAGCAGCTGCTTTGACTATATTATTAACTGATCGTAATTTTAACTCTACTTTTTTTGACCCTGTTGGtGGtGGAGACCCAATTTTGTACCAACATTTATTTTGGTTTTTTGGTCACCCTGAGGTTTATATTCTTATTTTGCCTGGGTTTGGTATTATTTCTCATACAGTAAGGTTTTATAGTAATAAA-ATTGAGCCATTTGGATCTTTAGGGATGATTTATGCTATAATCtCTATTGCTACTTTAGGTTTTATtGtAtGGGCtCAtCAtATATTTACTGTAGGGTTGGATGTAGACACTCGGGCTTATTTTACATCAGCTACTATAATTATTGCTGTTCCTACGGGAGTTAAGGTTTTCAGATGATTGGCAACTATATTAGGTGGAAaGTTGGACTTTAGGCCATCATTCTTATGGTCTATAGGGTTTGTTTTTCTTTTTACTGTTGGGGGTTTAACTGGTGTTATTCTTTCTAATTCTTCTTTAGATGTTAGTCTACATGATACTTATTATGTTGTTGCTCATTTTCACTATGTATTATCAATAGGTGCTGTTTTTGCTATTATAGCTGGTATCACACATTGGTTTCCTGTAATGTACAACATACCAATAAACCCTTATTTGTTAAAAGGTCAATTTTGGGTTATATTTTTAGGTGTCAATTtAaCCTtTTtCCca
	'RS19_Dermatophagoides_pteronyssinus_PAK'                      ttGCtACTTtAtATTtTATTTTTGGTGTATGATCGGGAATGTTAGGTACAAGTTTTAGGAGATTAATTCGTCTAGAACTATCTCAACCTGGTGATTTCTCTATAGATTTTGATTATTATAATTCTGTTGTTACTGCTCATGCTTTTATTATAATTTTTTTTATGGTAATGCCTATTATGATAGGGGGGTTTGGTAATTTACTGGTACCCTTAATAATTGGGGCTACAGATATAGCCTACCCTCGTTTAAATAATATAAGATTTTGGTTATTACCACCTTCTTTATCTCTTTTAGTAAGTTCTGCTGTTGTTGGGTCTGGGGTTGGTACTGGTTGAACTGTTTACCCTCCTCTTTCTAAtGGTATTTTTCACTCAGGGCCTGCTGTTGATTTCGGTATTCTTAGACTTCATATTGCTGGGGTTTCGtCTATTTTAGGGGCCATTAATTTTATtGTTACTATTTTTAATATAAAAGTCAAAGGTATAGGTtGGtCCAAtGTtCCTCTATTTGTATGATCtGTTTTTATTACTTCTTTTCTACTAGCTTTTTCTTTACCTGTTTTAGCAGCTGCTTTGACTATATTATTAACTGATCGTAATTTTAACTCTACTTTTTTTGACCCtGTtGGtGGGGGAGACCCAATTTTGTACCAACATTTATTTTGGTTTTTTGGTCACCCTGAGGTTTATATTCTTATTTTGCCTGGGTTTGGTATTATTTCTCATACAGTAAGGTTTTATAGTAATAAA-ATTGAGCCATTTGGATCCTTAGGGATGATTTATGCTATAATCTCTATtGCTACTTTAGGTTTTATTGtATGGGCtCATCATATATTTACTGTAGGGTTGGATGTAGACACTCGGGCTTATTTTACATCAGCTACTATAATTATTGCTGTTCCTACGGGAGTTAAGGTTTTCAGATGATTGGCAACCATACTAGGTGGAAAGTTGGACTTTAGGCCATCATTCCTATGGTCTATAGGGTTTGTTTTTCTTTTTACTGTTGGGGGTTTAACTGGTGTTATTCTTTCTAATTCTTCTTTAGATGTTAGTCTACATGATACTTATTATGTTGTTGCTCATTTTCACTATGTATTATCAATAGGTGCTGTTTTTGCTATTATAGCTGGTATCACACATTGATTTCCTGTAATGTACAACATACCAATAAACCCTTATTTGTTAAAAGGTCAATTTTGGGTTATATTTTTAGGTGTCAATTtAACCTtTttCCCa
	'RS65_Dermatophagoides_pteronyssinus_PAK'                      ttGCtACTtTAtATTTtATTTTTGGTGtATGATCGGGAATGTTAGGTACAAGTTTTAGGAGATTAATTCGTCTAGAACTATCTCAACCTGGTGATTTCTCTATAGATTTTGATTATTATAATTCTGTTGTTACTGCTCATGCTTTTATTATAATTTTTTTTATGGTAATGCCTATTATGATAGGGGGGTTTGGTAATTTACTGGTACCCTTAATAATTGGGGCTACAGATATAGCCTACCCTCGTTTAAATAATATAAGATTTTGGTTATTACCACCTTCTTTATCTCTTTTAGTAAGTTCTGCTGTTGTTGGGTCTGGGGTTGGTACTGGTTGAACTGTTTACCCTCCTCTTTCTAAtGGTATTTTTCACTCAGGGCCTGCTGTTGATTTCGGTATTCTTAGACTTCATATTGCTGGGGTTTCGtCTATTTTAGGGGCCATTAATTTTATTGTTACTATTTTTAATATAAAAGTCAAAGGTATAGGTtGGtCCAAtGTtCCTCTATTTGTATGGtCtGTTTTTATTACTTCTTTTCTACTAGCTTTTTCTTTACCtGTTTTAGCAGCTGCTTTGACTATATTATTAACTGATCGTAATTTTAACTCTACTTTTTTTGACCCtGTtGGtGGtGGAGACCCAATTTTGTACCAACATTTATTTTGGTTTTTTGGTCACCCtGAGGTTTATATTCTTATTTTGCCTGGGTTTGGTATTATTTCTCATACAGTAAGGTTTTATAGTAATAAA-ATTGAGCCATTTGGATCTTTAGGGATGATTTATGCTATAATCTCTATtGCTACTTTAGGTTTTATTGTATGGGCTCATCATATATTTACTGTAGGGTTGGATGTAGACACTCGGGCTTATTTTACATCAGCTACTATAATTATTGCTGTTCCTACGGGAGTTAAGGTTTTCAGATGATTGGCAACTATATTAGGTGGAAAGTTGGACTTTAGGCCATCATTCTTATGGTCTATAGGGTTTGTTTTTCTTTTTACTGTTGGGGGTTTAACTGGTGTTATTCTTTCTAATTCTTCTTTAGATGTTAGTCTACATGATACTTATTATGTTGTTGCTCATTTTCACTATGTATTATCAATAGGTGCTGTTTTTGCTATTATAGCTGGTATCACACATTGGTTTCCTGTAATGTACAACATACCAATAAACCCTTATTTGTTAAAAGGTCAATTTTGGGTTATATTTTTAGGTGTCAATtTAACCTtTttCCca

;


END;

BEGIN MRBAYES;
log start filename = m_log.out replace;
pairs 1000 : 1036 , 1001 : 1035 , 1002 : 1034 , 1003 : 1033 , 1004 : 1032 , 1005 : 1031 , 1006 : 1030 , 1007 : 1029 , 1011 : 1022 , 1012 : 1021 , 1013 : 1020 , 1045 : 1056 , 1048 : 1055 , 1049 : 1054 , 106 : 361 , 107 : 360 , 108 : 359 , 109 : 358 , 1092 : 1133 , 1093 : 1132 , 1094 : 1131 , 1095 : 1130 , 1096 : 1129 , 1097 : 1128 , 1101 : 1127 , 1102 : 1126 , 1106 : 1122 , 1107 : 1121 , 1108 : 1120 , 1109 : 1119 , 112 : 355 , 113 : 354 , 1144 : 1216 , 1145 : 1215 , 1146 : 1214 , 1147 : 1210 , 1148 : 1208 , 1149 : 1207 , 1151 : 1192 , 1152 : 1191 , 1153 : 1190 , 1156 : 1187 , 1157 : 1186 , 1158 : 1185 , 1159 : 1184 , 116 : 353 , 1160 : 1183 , 1161 : 1182 , 1163 : 1181 , 1164 : 1180 , 1165 : 1179 , 1166 : 1178 , 1167 : 1177 , 1168 : 1176 , 117 : 352 , 1196 : 1203 , 1197 : 1202 , 122 : 348 , 1222 : 1249 , 1223 : 1248 , 1224 : 1247 , 123 : 347 , 1231 : 1242 , 1232 : 1241 , 1233 : 1240 , 1234 : 1239 , 124 : 346 , 1258 : 1781 , 1259 : 1780 , 1260 : 1778 , 1261 : 1777 , 1262 : 1776 , 1264 : 1775 , 1265 : 1774 , 1266 : 1773 , 1267 : 1772 , 1268 : 1771 , 1269 : 1770 , 1270 : 1769 , 1273 : 1765 , 1274 : 1764 , 1277 : 1729 , 1278 : 1728 , 1279 : 1727 , 1280 : 1726 , 1281 : 1725 , 1282 : 1609 , 1283 : 1608 , 1284 : 1607 , 1285 : 1606 , 1286 : 1605 , 1287 : 1604 , 1288 : 1603 , 1289 : 1602 , 1290 : 1601 , 1291 : 1600 , 1292 : 1598 , 1293 : 1597 , 1298 : 1313 , 1299 : 1312 , 1300 : 1311 , 1301 : 1310 , 1322 : 1593 , 1323 : 1592 , 1324 : 1591 , 1325 : 1590 , 1326 : 1589 , 1327 : 1588 , 1328 : 1587 , 1333 : 1376 , 1334 : 1375 , 1335 : 1374 , 1336 : 1373 , 1337 : 1372 , 1346 : 1365 , 1347 : 1364 , 1348 : 1363 , 1349 : 1362 , 1350 : 1361 , 1351 : 1360 , 1380 : 1581 , 1381 : 1580 , 1383 : 1579 , 1384 : 1578 , 1385 : 1577 , 1386 : 1576 , 1389 : 1575 , 139 : 175 , 1390 : 1573 , 1391 : 1569 , 1392 : 1568 , 1393 : 1567 , 1394 : 1565 , 1395 : 1564 , 1396 : 1563 , 1397 : 1562 , 140 : 174 , 1401 : 1440 , 1402 : 1439 , 1403 : 1438 , 1405 : 1436 , 1406 : 1435 , 1407 : 1416 , 1408 : 1415 , 1409 : 1414 , 141 : 173 , 1419 : 1432 , 142 : 172 , 1420 : 1431 , 1421 : 1430 , 1422 : 1429 , 1445 : 1558 , 1446 : 1557 , 1447 : 1556 , 1448 : 1555 , 1451 : 1524 , 1452 : 1523 , 1453 : 1522 , 1455 : 1521 , 1456 : 1520 , 1457 : 1519 , 1458 : 1518 , 1461 : 1515 , 1462 : 1514 , 1463 : 1513 , 1464 : 1509 , 1465 : 1506 , 1467 : 1500 , 1468 : 1498 , 1469 : 1497 , 1470 : 1492 , 1471 : 1491 , 1472 : 1490 , 1473 : 1489 , 1474 : 1487 , 1475 : 1486 , 1476 : 1485 , 148 : 166 , 149 : 165 , 150 : 164 , 151 : 163 , 152 : 162 , 153 : 161 , 1530 : 1547 , 1531 : 1546 , 1532 : 1545 , 1533 : 1544 , 1534 : 1543 , 154 : 160 , 1613 : 1680 , 1614 : 1679 , 1615 : 1678 , 1616 : 1677 , 1617 : 1676 , 1618 : 1675 , 1619 : 1674 , 1624 : 1670 , 1625 : 1669 , 1626 : 1668 , 1640 : 1660 , 1641 : 1659 , 1644 : 1656 , 1645 : 1655 , 1646 : 1654 , 1647 : 1653 , 1687 : 1719 , 1691 : 1715 , 1692 : 1714 , 1693 : 1713 , 1694 : 1712 , 1695 : 1711 , 1696 : 1710 , 1698 : 1709 , 1699 : 1708 , 1700 : 1707 , 1701 : 1706 , 1735 : 1757 , 1736 : 1756 , 1737 : 1755 , 1738 : 1754 , 1739 : 1753 , 1740 : 1752 , 1741 : 1751 , 1742 : 1750 , 1784 : 1926 , 1786 : 1923 , 1787 : 1922 , 1789 : 1919 , 1790 : 1918 , 1792 : 1916 , 1794 : 1913 , 1795 : 1912 , 1796 : 1911 , 1797 : 1910 , 1798 : 1909 , 1801 : 1907 , 1804 : 1903 , 1805 : 1902 , 1806 : 1901 , 1807 : 1900 , 1808 : 1899 , 1809 : 1898 , 1810 : 1897 , 1811 : 1896 , 1812 : 1895 , 1813 : 1894 , 1814 : 1893 , 1815 : 1892 , 1816 : 1891 , 1817 : 1890 , 1820 : 1887 , 1821 : 1886 , 1822 : 1885 , 1823 : 1884 , 1824 : 1883 , 1825 : 1882 , 1826 : 1881 , 1827 : 1880 , 1828 : 1879 , 1829 : 1878 , 1830 : 1877 , 1831 : 1876 , 1832 : 1875 , 1833 : 1873 , 1834 : 1872 , 1835 : 1870 , 1837 : 1868 , 1838 : 1867 , 1839 : 1866 , 1840 : 1865 , 1841 : 1864 , 1843 : 1862 , 1844 : 1861 , 1845 : 1860 , 1847 : 1859 , 1848 : 1858 , 1849 : 1857 , 185 : 210 , 186 : 209 , 187 : 208 , 188 : 207 , 189 : 206 , 190 : 205 , 192 : 203 , 193 : 202 , 194 : 201 , 2039 : 2317 , 2040 : 2067 , 2041 : 2066 , 2042 : 2065 , 2043 : 2064 , 2044 : 2063 , 2050 : 2058 , 2051 : 2057 , 2071 : 2314 , 2072 : 2313 , 2073 : 2312 , 2074 : 2311 , 2077 : 2121 , 2078 : 2120 , 2079 : 2119 , 2080 : 2118 , 2081 : 2117 , 2084 : 2114 , 2085 : 2111 , 2086 : 2110 , 2087 : 2109 , 2088 : 2108 , 2089 : 2107 , 2090 : 2106 , 2091 : 2104 , 2092 : 2103 , 2094 : 2102 , 2095 : 2101 , 2124 : 2254 , 2125 : 2252 , 2126 : 2251 , 2127 : 2250 , 2128 : 2249 , 2129 : 2247 , 2130 : 2246 , 2131 : 2245 , 2132 : 2244 , 2133 : 2243 , 2138 : 2239 , 2139 : 2238 , 2140 : 2237 , 2141 : 2236 , 2142 : 2234 , 2143 : 2233 , 2144 : 2232 , 2146 : 2231 , 2147 : 2229 , 2148 : 2227 , 2149 : 2221 , 215 : 304 , 2150 : 2220 , 2152 : 2218 , 2154 : 2217 , 2155 : 2216 , 2156 : 2213 , 2157 : 2212 , 2158 : 2211 , 2159 : 2209 , 216 : 303 , 2160 : 2208 , 2163 : 2179 , 2165 : 2178 , 2166 : 2177 , 2167 : 2176 , 2168 : 2175 , 217 : 302 , 218 : 301 , 2184 : 2201 , 2185 : 2200 , 2186 : 2190 , 219 : 299 , 2192 : 2204 , 2193 : 2203 , 2194 : 2202 , 220 : 298 , 221 : 297 , 222 : 296 , 2264 : 2285 , 2265 : 2284 , 2266 : 2283 , 2267 : 2282 , 2268 : 2281 , 2269 : 2280 , 2270 : 2279 , 229 : 289 , 2291 : 2308 , 2292 : 2307 , 2293 : 2306 , 2294 : 2305 , 2295 : 2304 , 230 : 288 , 231 : 287 , 2348 : 2355 , 2349 : 2354 , 235 : 281 , 236 : 280 , 237 : 279 , 2371 : 2382 , 2372 : 2381 , 2373 : 2380 , 2374 : 2379 , 238 : 278 , 239 : 277 , 240 : 276 , 241 : 275 , 2417 : 3130 , 2418 : 3129 , 2419 : 3128 , 242 : 274 , 2420 : 3127 , 2421 : 3126 , 2422 : 3125 , 2423 : 3124 , 2424 : 3122 , 2425 : 3120 , 2426 : 3119 , 2427 : 3118 , 2428 : 3116 , 2429 : 3115 , 243 : 273 , 2439 : 2650 , 244 : 272 , 2440 : 2649 , 2442 : 2646 , 2443 : 2645 , 2444 : 2644 , 2446 : 2643 , 2447 : 2642 , 2448 : 2641 , 2449 : 2640 , 2450 : 2639 , 2452 : 2634 , 2453 : 2633 , 2454 : 2632 , 2459 : 2626 , 2460 : 2625 , 2461 : 2624 , 2462 : 2623 , 2464 : 2622 , 2465 : 2621 , 2466 : 2619 , 2467 : 2618 , 2468 : 2617 , 2655 : 3104 , 2657 : 3103 , 2658 : 3102 , 2659 : 3101 , 2660 : 3100 , 2661 : 3097 , 2662 : 3096 , 2663 : 2828 , 2664 : 2827 , 2665 : 2826 , 2666 : 2825 , 2667 : 2824 , 2668 : 2823 , 2669 : 2822 , 2670 : 2821 , 2674 : 2817 , 2675 : 2816 , 2676 : 2815 , 2677 : 2811 , 2678 : 2810 , 2679 : 2808 , 2680 : 2807 , 2681 : 2806 , 2682 : 2805 , 2683 : 2804 , 2696 : 2791 , 2697 : 2790 , 2698 : 2789 , 2699 : 2788 , 2700 : 2787 , 2704 : 2786 , 2705 : 2784 , 2706 : 2783 , 2707 : 2782 , 2708 : 2781 , 2717 : 2770 , 2718 : 2769 , 2719 : 2768 , 2720 : 2767 , 2721 : 2766 , 2722 : 2765 , 2727 : 2758 , 2728 : 2757 , 2729 : 2756 , 2730 : 2755 , 2731 : 2754 , 2732 : 2753 , 2733 : 2751 , 2839 : 2865 , 2840 : 2864 , 2841 : 2863 , 2842 : 2862 , 2843 : 2861 , 2844 : 2860 , 2845 : 2859 , 2886 : 3088 , 2887 : 3087 , 2888 : 3086 , 2889 : 3085 , 2890 : 3084 , 2891 : 3083 , 2893 : 3080 , 2894 : 3079 , 2895 : 3075 , 2896 : 3074 , 2897 : 3073 , 2898 : 3072 , 2899 : 3071 , 2900 : 3070 , 2901 : 3068 , 2902 : 3067 , 2903 : 3066 , 2904 : 3065 , 2905 : 3064 , 2906 : 3063 , 2908 : 3062 , 2909 : 3061 , 2912 : 3053 , 2913 : 3052 , 2914 : 3051 , 2915 : 3050 , 2916 : 3047 , 2917 : 3045 , 2918 : 3044 , 2919 : 3041 , 2920 : 3035 , 2921 : 3034 , 2922 : 3033 , 2924 : 3028 , 2934 : 3026 , 2935 : 3025 , 2936 : 3024 , 2937 : 3020 , 2938 : 3019 , 2940 : 3016 , 2943 : 3010 , 2944 : 3009 , 2948 : 3008 , 2949 : 3004 , 2950 : 3003 , 2951 : 3002 , 2952 : 3001 , 2953 : 3000 , 2956 : 2999 , 2957 : 2998 , 2961 : 2995 , 2962 : 2994 , 2963 : 2993 , 2964 : 2992 , 2966 : 2987 , 2967 : 2986 , 2969 : 2984 , 2970 : 2983 , 2971 : 2982 , 2972 : 2981 , 3133 : 3148 , 3134 : 3147 , 3135 : 3146 , 3136 : 3145 , 3159 : 3392 , 3160 : 3391 , 3161 : 3390 , 3162 : 3389 , 3163 : 3388 , 3164 : 3387 , 3165 : 3386 , 3166 : 3385 , 3167 : 3384 , 3168 : 3383 , 3169 : 3382 , 317 : 341 , 3170 : 3381 , 3171 : 3380 , 3174 : 3203 , 3175 : 3202 , 3176 : 3201 , 3178 : 3199 , 3179 : 3198 , 318 : 340 , 3180 : 3197 , 3181 : 3195 , 3182 : 3194 , 319 : 339 , 320 : 338 , 3207 : 3214 , 3208 : 3213 , 322 : 337 , 3227 : 3332 , 3228 : 3331 , 3229 : 3330 , 323 : 336 , 3230 : 3329 , 3231 : 3328 , 3234 : 3318 , 3235 : 3316 , 3236 : 3315 , 3237 : 3314 , 3238 : 3313 , 324 : 335 , 3243 : 3309 , 3244 : 3308 , 3245 : 3307 , 3248 : 3306 , 325 : 334 , 3254 : 3305 , 3255 : 3304 , 3256 : 3303 , 3257 : 3302 , 3258 : 3301 , 3259 : 3300 , 3260 : 3299 , 3261 : 3298 , 3262 : 3297 , 3263 : 3296 , 3264 : 3295 , 3265 : 3294 , 3395 : 3534 , 3396 : 3533 , 3397 : 3532 , 3398 : 3531 , 3402 : 3524 , 3403 : 3523 , 3404 : 3522 , 3405 : 3521 , 3406 : 3520 , 3407 : 3519 , 3411 : 3500 , 3412 : 3499 , 3413 : 3498 , 3414 : 3497 , 3415 : 3496 , 3416 : 3495 , 3417 : 3494 , 3418 : 3493 , 3419 : 3492 , 3420 : 3491 , 3421 : 3490 , 3422 : 3489 , 3424 : 3456 , 3425 : 3455 , 3426 : 3454 , 3427 : 3453 , 3431 : 3448 , 3432 : 3447 , 3433 : 3446 , 3434 : 3445 , 3435 : 3444 , 3436 : 3443 , 3437 : 3442 , 3460 : 3485 , 3461 : 3484 , 3462 : 3483 , 3463 : 3482 , 3465 : 3481 , 3466 : 3480 , 3468 : 3479 , 3469 : 3478 , 3502 : 3512 , 3503 : 3511 , 3504 : 3510 , 3547 : 3560 , 3548 : 3559 , 3549 : 3558 , 3550 : 3557 , 3551 : 3556 , 3562 : 3760 , 3563 : 3758 , 3564 : 3757 , 3565 : 3756 , 3566 : 3755 , 3567 : 3754 , 3568 : 3753 , 3569 : 3752 , 3570 : 3751 , 3596 : 3675 , 3597 : 3674 , 3598 : 3673 , 3599 : 3672 , 3600 : 3671 , 3601 : 3670 , 3602 : 3669 , 3603 : 3668 , 3604 : 3667 , 3606 : 3664 , 3607 : 3663 , 3608 : 3662 , 3609 : 3661 , 3610 : 3660 , 3615 : 3657 , 3616 : 3656 , 3617 : 3655 , 3618 : 3654 , 3619 : 3653 , 362 : 410 , 3620 : 3652 , 3621 : 3651 , 3622 : 3650 , 3623 : 3649 , 3624 : 3648 , 3627 : 3647 , 3628 : 3646 , 3629 : 3645 , 363 : 409 , 3630 : 3644 , 3631 : 3643 , 3632 : 3642 , 3633 : 3641 , 3634 : 3640 , 3635 : 3639 , 364 : 408 , 367 : 407 , 3677 : 3734 , 3678 : 3733 , 3679 : 3732 , 3680 : 3731 , 3681 : 3730 , 3682 : 3729 , 3683 : 3728 , 3684 : 3727 , 3685 : 3726 , 369 : 401 , 370 : 400 , 371 : 399 , 376 : 398 , 3764 : 3788 , 3765 : 3787 , 3766 : 3786 , 3767 : 3785 , 3768 : 3784 , 3769 : 3783 , 377 : 397 , 3770 : 3782 , 3771 : 3781 , 3772 : 3780 , 3773 : 3779 , 378 : 396 , 379 : 395 , 3793 : 3804 , 3794 : 3803 , 3795 : 3802 , 380 : 394 , 381 : 393 , 382 : 392 , 383 : 391 , 384 : 390 , 3883 : 3905 , 3884 : 3904 , 3887 : 3901 , 3888 : 3900 , 3889 : 3899 , 414 : 436 , 415 : 435 , 416 : 434 , 417 : 433 , 418 : 429 , 419 : 428 , 420 : 427 , 421 : 426 , 441 : 462 , 442 : 461 , 443 : 460 , 444 : 459 , 445 : 458 , 446 : 457 , 464 : 475 , 465 : 474 , 466 : 473 , 467 : 472 , 492 : 517 , 494 : 516 , 495 : 515 , 496 : 514 , 500 : 512 , 501 : 511 , 502 : 510 , 503 : 509 , 504 : 508 , 532 : 566 , 533 : 565 , 534 : 564 , 535 : 562 , 536 : 561 , 537 : 560 , 538 : 559 , 539 : 558 , 540 : 557 , 541 : 556 , 544 : 554 , 545 : 553 , 546 : 552 , 573 : 593 , 574 : 592 , 575 : 590 , 577 : 589 , 578 : 588 , 579 : 587 , 603 : 649 , 604 : 648 , 605 : 647 , 606 : 646 , 607 : 645 , 608 : 644 , 609 : 630 , 610 : 629 , 611 : 628 , 616 : 643 , 617 : 642 , 618 : 641 , 619 : 640 , 625 : 632 , 626 : 631 , 671 : 1220 , 672 : 1219 , 673 : 1218 , 674 : 1200 , 675 : 1201 , 679 : 1217 , 681 : 1087 , 682 : 1086 , 683 : 1085 , 684 : 1084 , 688 : 1080 , 689 : 1079 , 690 : 1078 , 699 : 772 , 700 : 771 , 701 : 770 , 702 : 769 , 704 : 768 , 708 : 767 , 709 : 766 , 710 : 765 , 711 : 764 , 713 : 760 , 714 : 759 , 715 : 757 , 717 : 755 , 718 : 754 , 719 : 753 , 720 : 749 , 724 : 746 , 725 : 745 , 726 : 743 , 727 : 742 , 728 : 741 , 729 : 740 , 730 : 739 , 780 : 844 , 781 : 843 , 782 : 842 , 783 : 841 , 784 : 840 , 789 : 839 , 790 : 838 , 794 : 837 , 795 : 836 , 797 : 835 , 799 : 832 , 800 : 831 , 801 : 830 , 802 : 829 , 805 : 825 , 806 : 824 , 807 : 823 , 808 : 821 , 809 : 820 , 810 : 819 , 811 : 818 , 848 : 917 , 849 : 916 , 850 : 915 , 863 : 901 , 864 : 900 , 867 : 877 , 868 : 876 , 871 : 912 , 872 : 911 , 873 : 910 , 878 : 896 , 879 : 895 , 880 : 894 , 881 : 893 , 918 : 938 , 919 : 939 , 920 : 940 , 921 : 941 , 922 : 942 , 923 : 943 , 927 : 966 , 928 : 965 , 929 : 963 , 930 : 962 , 931 : 961 , 932 : 959 , 933 : 958 , 934 : 957 , 935 : 956 , 936 : 955 , 937 : 954 , 97 : 439 , 978 : 1074 , 979 : 1073 , 98 : 438 , 980 : 1072 , 981 : 1071 , 982 : 1069 , 983 : 1068 , 989 : 1063 , 99 : 437 , 990 : 1062 , 991 : 1061 , 992 : 1060 , 993 : 1059 , 994 : 1058 , 995 : 1057 , 996 : 1040 , 997 : 1039;
charset Protein_coding1 = 6085 -6252;
charset Protein_coding2 = 6254 -6694;
charset Protein_coding3 = 6758 -7150;
charset Protein_coding4 = 7212 -7283;
charset rest = 1 - .;
partition current_partition = 6 :
 rest ,
 Protein_coding1 ,
 Protein_coding2 ,
 Protein_coding3 ,
 Protein_coding4 ,
 pairs_from_pairs;
delete all;
 restore 3gen_no_missing_Psoroptid7;
exclude exset;
set partition = current_partition;
lset applyto = ( 6 )   nucmodel = doublet;
lset applyto = ( 1 )   nucmodel = 4by4;
lset applyto = ( 2 - 5 ) nucmodel = codon;
lset nst = 6 rates = invgamma;
prset ratepr = variable;
prset applyto = ( 2 - 5 ) statefreqpr = fixed ( equal );
unlink shape = ( all ) statefreq = ( all ) revmat = ( all ) pinvar = ( all );
link revmat = ( 2 - 5 );
link statefreq = ( 2 - 5 );
showmodel;
set autoclose = no nowarn = no;
mcmcp ngen = 3000000 nchains = 4 temp = 0.008 savebrlens = yes;
mcmc;
sump;

END;
BEGIN MacClade;
	Version 4.0 88;
	LastModified -741358064;
	FileSettings editor '1' '1' '1' '0';
	Singles 110;
	Editor 01011001111111100100001010 '4' '8' Geneva '9' '334' '1' all;
	EditorPosition '46' '7' '582' '1245';
	TreeWindowPosition '46' '6' '809' '1230';
	ListWindow Characters open Geneva '9' '50' '25' '753' '623' 111;
	ListWindow Taxa closed Geneva '9' '50' '25' '273' '860' 100000000;
	ListWindow Trees closed Geneva '9' '50' '10' '276' '490';
	ListWindow TypeSets closed Geneva '9' '50' '10' '121' '277';
	ListWindow WtSets closed Geneva '9' '50' '10' '276' '490';
	ListWindow ExSets closed Geneva '9' '50' '25' '241' '218';
	ListWindow CharSets closed Geneva '9' '150' '440' '241' '192';
	ListWindow TaxSets closed Geneva '9' '50' '10' '276' '490';
	ListWindow CharPartitions closed Geneva '9' '239' '39' '129' '225';
	ListWindow CharPartNames closed Geneva '9' '94' '857' '369' '223';
	ListWindow WtSets closed Geneva '9' '50' '10' '276' '490';
	ChartWindowPosition '52' '30' '398' '580';
	StateNamesSymbols closed Geneva '9' '10' '50' '30' '148' '220';
	WindowOrder Data List Characters;
	OtherSymbols & / 00 ? -;
	Correlation '0' '0' '1000' '0' '0' 10011010;
	Salmo 00000001;
	EditorFile '4';
	ExportHTML _ MOSS '100' 110000;
	PrettyPrint 10;
	EditorToolsPosition '628' '53' '115' '165';
	TreeWindowProgram 10;
	TreeWindow 0000;
	Continuous '0' '3' 1;
	Calculations 0000001;
	SummaryMode '0' '0' 0;
	Charts Geneva '9' ( normal ) 0010;
	NexusOptions '0' '0' '50' 001011001;
	TipLabel '1';
	TreeFont Geneva '9' ( normal );
	TreeShape 1.0 1.0 1100;
	TraceLabels 0101;
	ChartColors '0' '0' '65535' '9' '0' 1;
	ChartBiggestSpot 1;
	ChartPercent 10;
	ChartBarWidth '10' 1;
	ChartVerticalAxis 10101;
	ChartMinMax '0';
	TraceAllChangesDisplay '0' 1;
	BarsOnBranchesDisplay '0' '0' '60000' '10000' '10000' '10000' '10000' '60000' '65000' '65000' '65000' '6' '1' 0100111;
	ContinuousBranchLabels 0;
	AllStatesBranchLabels 1;
	IndexNotation '2' 1;
	PrintTree 10.00 '4' '2' '2' '2' '2' '2' '2' '2' '2' '2' '2' Geneva '6' ( normal ) Geneva '8' ( normal ) Geneva '9' ( normal ) Geneva '9' ( normal ) Geneva '9' ( bold ) Geneva '9' ( normal ) Geneva '9' ( normal ) '83' '115' '13' '45' '116' '148' '13' '45' '149' '181' '13' '45' '182' '214' '13' '45' '247' '77' '0' '0' '17362' '1035' '722' '35' '764' '35' '764' '577' '24' '35' '1' '1' '1' '1' '0' '3' '-39' '4' '-40' '0' '0' '2' '1' '8' '8' '8' '0' '2' 0100110000000000010100000110100;
	MatchChar 00 .;
	EntryInterpretation 01;
	ColorOptions 00;
	TreeTools '0' '5' '4' '0' '10' '4' '0' 00100111111101110;
	EditorTools '0' '0' '0' '1000' '0' '0' '6' '3' '1' 100010101110101;
	PairAlign '2' '2' '3' '2' '1' '1' '2' '1' '4' 1011;
	BothTools '1';
	Consensus 100 110000;
	Consensus 95 110000;

END;
BEGIN LABELS;
	TAXAGROUPLABEL baa2 COLOR = (RGB 1 1 1) ;
	TAXAGROUPLABEL baa3 COLOR = (RGB 1 1 1) ;
	TAXAGROUPLABEL DF COLOR = (RGB 0.03529412 1 0.03529412) ;
	TAXAGROUPLABEL DP COLOR = (RGB 0.13333333 0.65490196 1) ;
	TAXAGROUPLABEL 'DF_USA' COLOR = (RGB 0.06666667 1 0.06666667) ;
	TAXAGROUPLABEL 'DF_PAK' COLOR = (RGB 1 0.43921569 0.06666667) ;
	TAXAGROUPLABEL 'DP_USA' COLOR = (RGB 0.23529412 1 1) ;
	TAXAGROUPLABEL 'DP_PAK' COLOR = (RGB 0.03529412 0.61176471 1) ;
	TAXAGROUPLABEL 'low_quality_do_not_use' COLOR = (RGB 0.36862745 0.36862745 0.36862745) ;

	CHARGROUPLABEL stem COLOR = (RGB 0.05882353 0.38823529 0.11764706) ;
	CHARGROUPLABEL stem2 COLOR = (RGB 0.98431373 0.0 0.98431373) ;
	CHARGROUPLABEL stem3 COLOR = (RGB 0.98431373 0.78431373 0.4) ;
	CHARGROUPLABEL tertiary_noncanonical_TNC COLOR = (RGB 0.98431373 0.49803922 0.0) ;
	CHARGROUPLABEL pseudoknot COLOR = (RGB 0.78431373 0.4 0.98431373) ;
	CHARGROUPLABEL tertiary_parallel_TNC_P COLOR = (RGB 0.0 0.0 0.98431373) ;
	CHARGROUPLABEL triples_unpaired_UBI COLOR = (RGB 0.98431373 0.4 0.4) ;
	CHARGROUPLABEL rDNA_loop COLOR = (RGB 0.78823529 0.78823529 0.78823529) ;
	CHARGROUPLABEL 18S COLOR = (RGB 0.72156863 0.72156863 0.72156863) ;
	CHARGROUPLABEL EF1a COLOR = (RGB 0.72156863 0.72156863 0.72156863) ;
	CHARGROUPLABEL intron COLOR = (RGB 0.4 0.4 0.98823529) ;
	CHARGROUPLABEL rRNA COLOR = (RGB 0.72156863 0.72156863 0.72156863) ;
	CHARGROUPLABEL coding COLOR = (RGB 0.72156863 0.72156863 0.72156863) ;
	CHARGROUPLABEL 28S COLOR = (RGB 0.72156863 0.72156863 0.72156863) ;
	CHARGROUPLABEL SRP54 COLOR = (RGB 0.72156863 0.72156863 0.72156863) ;
	CHARGROUPLABEL HSP70 COLOR = (RGB 0.72156863 0.72156863 0.72156863) ;
	CHARGROUPLABEL Protein_coding COLOR = (RGB 0.72156863 0.72156863 0.72156863) ;
	CHARGROUPLABEL Default COLOR = (RGB 0.72941176 0.72941176 0.72941176) ;
	CHARGROUPLABEL 18S_loop COLOR = (RGB 0.72941176 0.72941176 0.72941176) ;
	CHARGROUPLABEL 18Sstem COLOR = (RGB 0.72941176 0.72941176 0.72941176) ;
	CHARGROUPLABEL 28Sstem COLOR = (RGB 0.72941176 0.72941176 0.72941176) ;
	CHARGROUPLABEL CO1 COLOR = (RGB 0.73333333 0.73333333 0.73333333) ;
	CHARGROUPLABEL Non COLOR = (RGB 0.73333333 0.73333333 0.73333333) ;
	CHARGROUPLABEL one COLOR = (RGB 0.73333333 0.73333333 0.73333333) ;
	CHARGROUPLABEL two COLOR = (RGB 0.73333333 0.73333333 0.73333333) ;
	CHARGROUPLABEL three COLOR = (RGB 0.73333333 0.73333333 0.73333333) ;
	CHARGROUPLABEL N COLOR = (RGB 0.73333333 0.73333333 0.73333333) ;
	CHARGROUPLABEL 1 COLOR = (RGB 0.73333333 0.73333333 0.73333333) ;
	CHARGROUPLABEL 2 COLOR = (RGB 0.73333333 0.73333333 0.73333333) ;
	CHARGROUPLABEL 3 COLOR = (RGB 0.73333333 0.73333333 0.73333333) ;


END;

BEGIN SETS;
	CHARSET CO1   =   1 -  749 751 -  1239;

	TAXPARTITION * UNTITLED  =  'low_quality_do_not_use' :  3 -  11 28 31;

	TAXSET BAA96B_Erio  =  2;
	TAXSET BAA96B  =  2;
	TAXSET PSOROPTIDS_39  =  2 29;
	TAXSET BAA99B  =  2;
	TAXSET BAA100  =  2;
	TAXSET BAA99  =  2;
	TAXSET BAA90  =  2;
	TAXSET basal_Acariformes74  =  2;
	TAXSET basal_Acariformes  =  2;
	TAXSET GOLDEN  =  2;
	TAXSET no_missing_genes  =  2;
	TAXSET BAA_noRNAorAA_excluded  =  2;
	TAXSET BAA_many_missing_excluded  =  2;
	TAXSET basal_Acariformes74  =  2;
	TAXSET PSOROPTID_NEW  =  2;
	TAXSET GOLDEN_ORIBATIDS_ASTIGMATA  =  2;
	TAXSET PSOROPTID_LIGHT  =  2;
	TAXSET PSOROPTID_LIGHT_ATOPO  =  2;
	TAXSET HDM  =  2 29;
	TAXSET HDM1  =  2 29;
	TAXSET HDM3  =  2 29;
	TAXSET HDM4  =  2 29;
	TAXSET HDM5  =  2 29;
	TAXSET HDM6  =  2 29;
	TAXSET HDM7  =  2 29;
	TAXSET HDM8  =  2 29;
	TAXSET HDM9  =  2 29;
	TAXSET HDM10  =  2 29;
	TAXSET HDM11  =  2 29;
	TAXSET HDM12  =  2 29;
	TAXSET HDM13  =  2 29;
	TAXSET HDM14  =  2 29;
	TAXSET HDM15  =  2 29;
	TAXSET HDM16  =  2 29;
	TAXSET HDM17  =  2 29;
	TAXSET HDM18  =  2 29;
	TAXSET HDM19  =  2 29;
	TAXSET HDM20  =  2 29;
	TAXSET HDN21  =  2 29;
	TAXSET HDM22  =  2 29;
	TAXSET HDM23  =  2 29;
	TAXSET HDM24  =  2 29;
	TAXSET HDM25  =  2 29;
	TAXSET HDM26  =  2 29;
	TAXSET HDM27  =  2 29;
	TAXSET HDM28  =  2 29;
	TAXSET HDM29  =  2 29;
	TAXSET HDM30  =  2 29;
	TAXSET HDM31  =  2 29;
	TAXSET HDM32  =  2 29;
	TAXSET PSOROPTIDS  =  2 29;
	TAXSET Acariformes87  =  2;
	TAXSET PSOROPTIDS2  =  2 29;
	TAXSET PSOROPTIDS3  =  2 29;
	TAXSET BAA96  =  2;
	TAXSET GUAT33  =  2 29;
	TAXSET baa3  =  2;
	TAXSET CAPARINIA  =  2 29;

	CHARPARTITION * UNTITLED  =  Protein_coding :  1 -  749 751 -  1239;
	CHARPARTITION CODONS  =  3 :  1 - 145\3 149 - 749\3 753 - 1239\3, 1 :  2 - 146\3 147 - 747\3 751 - 1237\3, 2 :  3 - 144\3 148 - 748\3 752 - 1238\3;
	CHARPARTITION GENETIC_REGIONS  =  Protein_coding :  1 -  749 751 -  1239;

END;

BEGIN ASSUMPTIONS;
	OPTIONS DEFTYPE = unord PolyTcount = MINSTEPS;
	TYPESET * UNTITLED   =  unord:  1 -  1239;

	EXSET * UNTITLED  = ;
EXSET Psoroptidae_39taxa  =  1186 -  1239;
EXSET General_Psoroptid  = ;
EXSET Basal_Acariformes  = ;
EXSET Basal_Acariformes_last  = ;
EXSET Procto  = ;
EXSET LAST_GENERAL_DEFAULT_SET  = ;
EXSET LAST_PSOROPTID  = ;
EXSET HDM25  = ;
EXSET PROCTO173  = ;
EXSET GUAT35  =  1186 -  1239;

END;

BEGIN CODONS;
	CODONPOSSET * UNTITLED  =  N:  750, 1: 3 - 747\3 751 - 1237\3, 2: 1 - 748\3 752 - 1238\3, 3: 2 - 749\3 753 - 1239\3;

	CODESET * UNTITLED   =  mtdna.dros:  1 -  1239;


END;

BEGIN MESQUITECHARMODELS;
	ProbModelSet * UNTITLED   =  'Jukes-Cantor':  1 -  1239;
END;

Begin MESQUITE;
		MESQUITESCRIPTVERSION 2;
		TITLE AUTO;
		tell ProjectCoordinator;
		timeSaved 1512591004631;
		getEmployee #mesquite.minimal.ManageTaxa.ManageTaxa;
		tell It;
			setID 0 36340759323549428;
			tell It;
				setDefaultOrder  37 0 38 39 40 41 42 43 44 45 46 1 2 3 4 5 6 7 8 9 10 11 12 13 14 15 16 17 25 47 48 26 27 28 29 30 31 32 33;
				attachments ;
			endTell;
		endTell;
		getEmployee #mesquite.charMatrices.ManageCharacters.ManageCharacters;
		tell It;
			setID 0 4908815915210588788;
			mqVersion 331;
			checksumv 0 3 795742561 null  getNumChars 1239 numChars 1239 getNumTaxa 39 numTaxa 39   short true   bits 3458764513820540943   states 15   sumSquaresStatesOnly 1475980.0 sumSquares -1.4065642356203533E20 longCompressibleToShort false usingShortMatrix true   NumFiles 1 NumMatrices 1;
			mqVersion;
		endTell;
		getWindow;
		tell It;
			suppress;
			setResourcesState false false 101;
			setPopoutState 403;
			setExplanationSize 0;
			setAnnotationSize 0;
			setFontIncAnnot 0;
			setFontIncExp 0;
			setSize 3554 1234;
			setLocation 617 304;
			setFont SanSerif;
			setFontSize 10;
			getToolPalette;
			tell It;
			endTell;
			desuppress;
		endTell;
		getEmployee  #mesquite.minimal.ManageTaxa.ManageTaxa;
		tell It;
			showTaxa #36340759323549428 #mesquite.lists.TaxonList.TaxonList;
			tell It;
				setTaxa #36340759323549428;
				getWindow;
				tell It;
					useTargetValue off;
					setTargetValue ;
					newAssistant  #mesquite.lists.TaxonListCurrPartition.TaxonListCurrPartition;
					newAssistant  #mesquite.lists.NumForTaxaList.NumForTaxaList;
				tell It;
					suppress;
					setValueTask  #mesquite.molec.SequenceLength.SequenceLength;
					tell It;
						toggleCountExcluded off;
						getEmployee #mesquite.charMatrices.CharMatrixCoordIndep.CharMatrixCoordIndep;
						tell It;
							setCharacterSource #mesquite.charMatrices.StoredMatrices.StoredMatrices;
							tell It;
								setDataSet #4908815915210588788;
							endTell;
						endTell;
					endTell;
					toggleShadeCells off;
					desuppress;
				endTell;
					newAssistant  #mesquite.lists.NumForTaxaList.NumForTaxaList;
				tell It;
					suppress;
					setValueTask  #mesquite.molec.SequenceLength.SequenceLength;
					tell It;
						toggleCountExcluded off;
						getEmployee #mesquite.charMatrices.CharMatrixCoordIndep.CharMatrixCoordIndep;
						tell It;
							setCharacterSource #mesquite.charMatrices.StoredMatrices.StoredMatrices;
							tell It;
								setDataSet #4908815915210588788;
							endTell;
						endTell;
					endTell;
					toggleShadeCells off;
					desuppress;
				endTell;
					newAssistant  #mesquite.lists.DefaultTaxaOrder.DefaultTaxaOrder;
					getTable;
					tell It;
						rowNamesWidth 648;
					endTell;
					setExplanationSize 30;
					setAnnotationSize 20;
					setFontIncAnnot 0;
					setFontIncExp 0;
					setSize 3453 1162;
					setLocation 617 304;
					setFont SanSerif;
					setFontSize 10;
					getToolPalette;
					tell It;
						setTool mesquite.lists.TaxonList.TaxonListWindow.arrow;
					endTell;
				endTell;
				showWindow;
				getEmployee #mesquite.lists.ColorTaxon.ColorTaxon;
				tell It;
					setColor Dark Gray;
					removeColor on;
				endTell;
				getEmployee #mesquite.lists.TaxonListAnnotPanel.TaxonListAnnotPanel;
				tell It;
					togglePanel off;
				endTell;
			endTell;
		endTell;
		getEmployee  #mesquite.charMatrices.BasicDataWindowCoord.BasicDataWindowCoord;
		tell It;
			showDataWindow #4908815915210588788 #mesquite.charMatrices.BasicDataWindowMaker.BasicDataWindowMaker;
			tell It;
				getWindow;
				tell It;
					getTable;
					tell It;
						rowNamesWidth 323;
					endTell;
					setExplanationSize 30;
					setAnnotationSize 20;
					setFontIncAnnot 0;
					setFontIncExp 0;
					setSize 3453 1162;
					setLocation 617 304;
					setFont SanSerif;
					setFontSize 10;
					getToolPalette;
					tell It;
						setTool mesquite.charMatrices.BasicDataWindowMaker.BasicDataWindow.ibeam;
					endTell;
					setActive;
					setTool mesquite.charMatrices.BasicDataWindowMaker.BasicDataWindow.ibeam;
					colorCells  #mesquite.molec.ColorByAA.ColorByAA;
				tell It;
					emphasizeDegeneracy off;
				endTell;
					colorRowNames  #mesquite.charMatrices.TaxonGroupColor.TaxonGroupColor;
					colorColumnNames  #mesquite.charMatrices.CharGroupColor.CharGroupColor;
					colorText  #mesquite.charMatrices.NoColor.NoColor;
					setBackground White;
					toggleShowNames on;
					toggleShowTaxonNames on;
					toggleTight off;
					toggleThinRows off;
					toggleShowChanges off;
					toggleSeparateLines off;
					toggleShowStates on;
					toggleAutoWCharNames off;
					toggleAutoTaxonNames off;
					toggleShowDefaultCharNames off;
					toggleConstrainCW on;
					toggleBirdsEye off;
					toggleShowPaleGrid off;
					toggleShowPaleCellColors off;
					toggleShowPaleExcluded on;
					togglePaleInapplicable on;
					toggleShowBoldCellText off;
					toggleAllowAutosize off;
					toggleColorsPanel off;
					toggleLinkedScrolling on;
					toggleScrollLinkedTables off;
				endTell;
				showWindow;
				getWindow;
				tell It;
					forceAutosize;
				endTell;
				getEmployee #mesquite.charMatrices.AlterData.AlterData;
				tell It;
					toggleBySubmenus off;
				endTell;
				getEmployee #mesquite.charMatrices.ColorByState.ColorByState;
				tell It;
					setStateLimit 9;
					toggleUniformMaximum on;
				endTell;
				getEmployee #mesquite.charMatrices.ColorCells.ColorCells;
				tell It;
					setColor Red;
					removeColor off;
				endTell;
				getEmployee #mesquite.categ.StateNamesStrip.StateNamesStrip;
				tell It;
					showStrip off;
				endTell;
				getEmployee #mesquite.charMatrices.AnnotPanel.AnnotPanel;
				tell It;
					togglePanel off;
				endTell;
				getEmployee #mesquite.charMatrices.CharReferenceStrip.CharReferenceStrip;
				tell It;
					showStrip off;
				endTell;
				getEmployee #mesquite.charMatrices.QuickKeySelector.QuickKeySelector;
				tell It;
					autotabOff;
				endTell;
				getEmployee #mesquite.charMatrices.SelSummaryStrip.SelSummaryStrip;
				tell It;
					showStrip off;
				endTell;
				getEmployee #mesquite.align.AlignToDropped.AlignToDropped;
				tell It;
					gapCosts 100 3 2 2;
					subCosts  10 5 10 10 10 5 5 10 10 10 5 10;
				endTell;
				getEmployee #mesquite.align.SelectedBlockMover.SelectedBlockMover;
				tell It;
					toggleWholeSequences on;
				endTell;
				getEmployee #mesquite.align.SimpleBlockMover.SimpleBlockMover;
				tell It;
					toggleCanExpand on;
				endTell;
				getEmployee #mesquite.molec.SequenceInfoEditor.SequenceInfoEditor;
				tell It;
					panelOpen false;
				endTell;
			endTell;
		endTell;
		getEmployee  #mesquite.charMatrices.ManageCharacters.ManageCharacters;
		tell It;
			showCharacters #4908815915210588788 #mesquite.lists.CharacterList.CharacterList;
			tell It;
				setData 0;
				getWindow;
				tell It;
					useTargetValue off;
					setTargetValue ;
					newAssistant  #mesquite.lists.CharListInclusion.CharListInclusion;
					newAssistant  #mesquite.lists.CharListPartition.CharListPartition;
					newAssistant  #mesquite.lists.CharListCodonPos.CharListCodonPos;
					newAssistant  #mesquite.molec.CharListGenCodeModels.CharListGenCodeModels;
					setExplanationSize 30;
					setAnnotationSize 20;
					setFontIncAnnot 0;
					setFontIncExp 0;
					setSize 3453 1162;
					setLocation 617 304;
					setFont SanSerif;
					setFontSize 10;
					getToolPalette;
					tell It;
						setTool mesquite.lists.CharacterList.CharacterListWindow.wand;
					endTell;
				endTell;
				showWindow;
				getEmployee #mesquite.lists.CharListAnnotPanel.CharListAnnotPanel;
				tell It;
					togglePanel off;
				endTell;
			endTell;
		endTell;
		getEmployee  #mesquite.basic.ManageFileComments.ManageFileComments;
		tell It;
			editFileComment 0;
			tell It;
				setExplanationSize 0;
				setAnnotationSize 0;
				setFontIncAnnot 0;
				setFontIncExp 0;
				setSize 3453 1212;
				setLocation 617 304;
				setFont SanSerif;
				setFontSize 10;
				getToolPalette;
				tell It;
				endTell;
			showWindow;
			endTell;
		endTell;
		endTell;
end;
