# Supplementary material for: Cox1 barcoding versus multilocus species delimitation: validation of two mite species with contrasting effective population sizes
Source: Parasit Vectors. 2019 Jan 5;12:8. doi: 10.1186/s13071-018-3242-5 (PMC6321676; doi:10.1186/s13071-018-3242-5)
Supplement: Supplementary file 7 — Table S3. Summary of species delimitation analyses. (XLSX 22 kb) [file 13071_2018_3242_MOESM7_ESM.xlsx]

## Sheet: Species_Delimitation_Analyses
Table S3. Summary of species delimitation analyses. (i) PTP Maximum likelihood and Bayesian PTP (bPTP) species delimitation; (ii) GMYC analyses based on BEAST trees inferred using different sets of priors; (iii) ABGD analyses, a total of 10 analyses were based on with different values of barcode gap width proxy (X); (iv) BPP, 3 analyses with different sets of priors; (v) STACEY; and (vi) PHRAPL. …	2	3	4	5	6	7	8	9	10	11	12	13	14	15	16	17	18	19	20	21	22	23	24
Species	PTP Max likilhood partition	Species	bPTP Highest Bayesian supported solution	Species	GMYC (3 analyses with different trees)	Species	ABGD X=1.1;P=1.29%	Species	ABGD. X=1.0-0.7, 0.5; P=3.59%	Species	ABGD. X=0.6, 0.4; P=5.99%	Species	ABGD. X=0.2; P=10%	Species	BPP. θ ~ G(1, 10) τ0 ~ G(1, 10)	Species	BPP. θ ~ G(2, 1000) τ0 ~ G(2, 1000)	Species	BPP. θ ~ G(1, 10) τ0 ~ G(2, 1000)	Species	STACEY	Species	PHRAPL
sp1	AD707_Laronyssus_marinus_Larus_cachinnans_mongolicus_Russia	sp1	AD707_Laronyssus_marinus_Larus_cachinnans_mongolicus_Russia	sp36	AD707_Laronyssus_marinus_Larus_cachinnans_mongolicus_Russia	sp1	AD707_Laronyssus_marinus_Larus_cachinnans_mongolicus_Russia	sp1	AD707_Laronyssus_marinus_Larus_cachinnans_mongolicus_Russia	sp1	AD707_Laronyssus_marinus_Larus_cachinnans_mongolicus_Russia	sp1	AD707_Laronyssus_marinus_Larus_cachinnans_mongolicus_Russia
sp3	AD1171_Ptyssalges_sp_Campylopterus_excellens_Mexico	sp3	AD1171_Ptyssalges_sp_Campylopterus_excellens_Mexico	sp17	AD1171_Ptyssalges_sp_Campylopterus_excellens_Mexico	sp2	AD1171_Ptyssalges_sp_Campylopterus_excellens_Mexico	sp2	AD1171_Ptyssalges_sp_Campylopterus_excellens_Mexico	sp2	AD1171_Ptyssalges_sp_Campylopterus_excellens_Mexico	sp2	AD1171_Ptyssalges_sp_Campylopterus_excellens_Mexico
sp16	AD1135_Mouchetia_aff_indochinensisex_Zosterops_erythropleurus	sp16	AD1135_Mouchetia_aff_indochinensisex_Zosterops_erythropleurus	sp13	AD1135_Mouchetia_aff_indochinensisex_Zosterops_erythropleurus	sp3	AD1135_Mouchetia_aff_indochinensisex_Zosterops_erythropleurus	sp3	AD1135_Mouchetia_aff_indochinensisex_Zosterops_erythropleurus	sp3	AD1135_Mouchetia_aff_indochinensisex_Zosterops_erythropleurus	sp3	AD1135_Mouchetia_aff_indochinensisex_Zosterops_erythropleurus
sp15	AD675_Scutulanyssus_subis_ex_Progne_subis	sp15	AD675_Scutulanyssus_subis_ex_Progne_subis	sp34	AD675_Scutulanyssus_subis_ex_Progne_subis	sp4	AD675_Scutulanyssus_subis_ex_Progne_subis	sp4	AD675_Scutulanyssus_subis_ex_Progne_subis	sp4	AD675_Scutulanyssus_subis_ex_Progne_subis	sp4	AD675_Scutulanyssus_subis_ex_Progne_subis
sp14	AD676_Scutulanyssus_obscurus_ex_Hirundo_rustica	sp14	AD676_Scutulanyssus_obscurus_ex_Hirundo_rustica	sp35	AD676_Scutulanyssus_obscurus_ex_Hirundo_rustica	sp5	AD676_Scutulanyssus_obscurus_ex_Hirundo_rustica	sp5	AD676_Scutulanyssus_obscurus_ex_Hirundo_rustica	sp5	AD676_Scutulanyssus_obscurus_ex_Hirundo_rustica	sp5	AD676_Scutulanyssus_obscurus_ex_Hirundo_rustica
sp5	AD716_Pandalura_oconnori_ex_Steatornis_caripensis	sp5	AD716_Pandalura_oconnori_ex_Steatornis_caripensis	sp37	AD716_Pandalura_oconnori_ex_Steatornis_caripensis	sp6	AD716_Pandalura_oconnori_ex_Steatornis_caripensis	sp6	AD716_Pandalura_oconnori_ex_Steatornis_caripensis	sp6	AD716_Pandalura_oconnori_ex_Steatornis_caripensis	sp6	AD716_Pandalura_oconnori_ex_Steatornis_caripensis
sp8	AD749_Pandalura_strigisoti_ex_Asio_otus	sp8	AD749_Pandalura_strigisoti_ex_Asio_otus	sp39	AD749_Pandalura_strigisoti_ex_Asio_otus	sp7	AD749_Pandalura_strigisoti_ex_Asio_otus	sp7	AD749_Pandalura_strigisoti_ex_Asio_otus	sp7	AD749_Pandalura_strigisoti_ex_Asio_otus	sp7	AD749_Pandalura_strigisoti_ex_Asio_otus
sp7	AD1197_Pandalura_ex_Ciccaba_virgata	sp7	AD1197_Pandalura_ex_Ciccaba_virgata	sp20	AD1197_Pandalura_ex_Ciccaba_virgata	sp8	AD1197_Pandalura_ex_Ciccaba_virgata	sp8	AD1197_Pandalura_ex_Ciccaba_virgata	sp8	AD1197_Pandalura_ex_Ciccaba_virgata	sp8	AD1197_Pandalura_ex_Ciccaba_virgata
sp12	AD903_Temnalges_sp_Gallinula_chloropus_MI	sp12	AD903_Temnalges_sp_Gallinula_chloropus_MI	sp45	AD903_Temnalges_sp_Gallinula_chloropus_MI	sp9	AD903_Temnalges_sp_Gallinula_chloropus_MI	sp9	AD903_Temnalges_sp_Gallinula_chloropus_MI	sp9	AD903_Temnalges_sp_Gallinula_chloropus_MI	sp9	AD903_Temnalges_sp_Gallinula_chloropus_MI
sp13	AD1028_Hyomesalges_ex_Tockus_pallidirostris	sp13	AD1028_Hyomesalges_ex_Tockus_pallidirostris	sp9	AD1028_Hyomesalges_ex_Tockus_pallidirostris	sp10	AD1028_Hyomesalges_ex_Tockus_pallidirostris	sp10	AD1028_Hyomesalges_ex_Tockus_pallidirostris	sp10	AD1028_Hyomesalges_ex_Tockus_pallidirostris	sp10	AD1028_Hyomesalges_ex_Tockus_pallidirostris
sp26	AD757_Picalgoides_picimajoris_Dendrocopos_major_Russia	sp26	AD757_Picalgoides_picimajoris_Dendrocopos_major_Russia	sp40	AD757_Picalgoides_picimajoris_Dendrocopos_major_Russia	sp11	AD757_Picalgoides_picimajoris_Dendrocopos_major_Russia	sp11	AD757_Picalgoides_picimajoris_Dendrocopos_major_Russia	sp11	AD757_Picalgoides_picimajoris_Dendrocopos_major_Russia	sp11	AD757_Picalgoides_picimajoris_Dendrocopos_major_Russia
sp29	AD582_Picalgoides_sp_n_ex_Colaptes_auratus	sp29	AD582_Picalgoides_sp_n_ex_Colaptes_auratus	sp32	AD582_Picalgoides_sp_n_ex_Colaptes_auratus	sp12	AD582_Picalgoides_sp_n_ex_Colaptes_auratus	sp12	AD582_Picalgoides_sp_n_ex_Colaptes_auratus	sp12	AD582_Picalgoides_sp_n_ex_Colaptes_auratus	sp11	AD582_Picalgoides_sp_n_ex_Colaptes_auratus
sp30	AD1152_Picalgoides_aff_pteroglossorum_ex_Ramphastos_sulfuratus	sp30	AD1152_Picalgoides_aff_pteroglossorum_ex_Ramphastos_sulfuratus	sp14	AD1152_Picalgoides_aff_pteroglossorum_ex_Ramphastos_sulfuratus	sp13	AD1152_Picalgoides_aff_pteroglossorum_ex_Ramphastos_sulfuratus	sp13	AD1152_Picalgoides_aff_pteroglossorum_ex_Ramphastos_sulfuratus	sp13	AD1152_Picalgoides_aff_pteroglossorum_ex_Ramphastos_sulfuratus	sp11	AD1152_Picalgoides_aff_pteroglossorum_ex_Ramphastos_sulfuratus
sp21	AD773_Mesalgoides_sp_n_ex_Grallaria_capitalis	sp21	AD773_Mesalgoides_sp_n_ex_Grallaria_capitalis	sp42	AD773_Mesalgoides_sp_n_ex_Grallaria_capitalis	sp14	AD773_Mesalgoides_sp_n_ex_Grallaria_capitalis	sp14	AD773_Mesalgoides_sp_n_ex_Grallaria_capitalis	sp14	AD773_Mesalgoides_sp_n_ex_Grallaria_capitalis	sp11	AD773_Mesalgoides_sp_n_ex_Grallaria_capitalis
sp20	AD637_Mesalgoides_ex_Sheppardia_bocagei	sp20	AD637_Mesalgoides_ex_Sheppardia_bocagei	sp33	AD637_Mesalgoides_ex_Sheppardia_bocagei	sp15	AD637_Mesalgoides_ex_Sheppardia_bocagei	sp15	AD637_Mesalgoides_ex_Sheppardia_bocagei	sp15	AD637_Mesalgoides_ex_Sheppardia_bocagei	sp11	AD637_Mesalgoides_ex_Sheppardia_bocagei
sp22	AD1042_Mesalgoides	sp22	AD1042_Mesalgoides	sp10	AD1042_Mesalgoides	sp16	AD1042_Mesalgoides	sp16	AD1042_Mesalgoides	sp16	AD1042_Mesalgoides	sp11	AD1042_Mesalgoides
sp43	AD733_gen_aff_Paralgopsis_ex_Colaptes_auratus	sp43	AD733_gen_aff_Paralgopsis_ex_Colaptes_auratus	sp38	AD733_gen_aff_Paralgopsis_ex_Colaptes_auratus	sp17	AD733_gen_aff_Paralgopsis_ex_Colaptes_auratus	sp17	AD733_gen_aff_Paralgopsis_ex_Colaptes_auratus	sp17	AD733_gen_aff_Paralgopsis_ex_Colaptes_auratus	sp11	AD733_gen_aff_Paralgopsis_ex_Colaptes_auratus
sp42	AD1162_gen_aff_Paralgopsis_quills_D	sp42	AD1162_gen_aff_Paralgopsis_quills_D	sp15	AD1162_gen_aff_Paralgopsis_quills_D	sp18	AD1162_gen_aff_Paralgopsis_quills_D	sp18	AD1162_gen_aff_Paralgopsis_quills_D	sp17	AD1162_gen_aff_Paralgopsis_quills_D	sp11	AD1162_gen_aff_Paralgopsis_quills_D
sp33	AD1163_Paralgopsis_sp_Amazona_autumnalis_Mexico	sp33	AD1163_Paralgopsis_sp_Amazona_autumnalis_Mexico	sp16	AD1163_Paralgopsis_sp_Amazona_autumnalis_Mexico	sp19	AD1163_Paralgopsis_sp_Amazona_autumnalis_Mexico	sp19	AD1163_Paralgopsis_sp_Amazona_autumnalis_Mexico	sp18	AD1163_Paralgopsis_sp_Amazona_autumnalis_Mexico	sp11	AD1163_Paralgopsis_sp_Amazona_autumnalis_Mexico
sp25	AD1418_Onychalges_sp2_ex_Lagonosticta_rhodopareia	sp25	AD1418_Onychalges_sp2_ex_Lagonosticta_rhodopareia	sp22	AD1418_Onychalges_sp2_ex_Lagonosticta_rhodopareia	sp44	AD1418_Onychalges_sp2_ex_Lagonosticta_rhodopareia	sp42	AD1418_Onychalges_sp2_ex_Lagonosticta_rhodopareia	sp38	AD1418_Onychalges_sp2_ex_Lagonosticta_rhodopareia	sp11	AD1418_Onychalges_sp2_ex_Lagonosticta_rhodopareia
sp24	AD1419_Onychalges_pachyspathus_ex_Estrilda_astrild	sp24	AD1419_Onychalges_pachyspathus_ex_Estrilda_astrild	sp23	AD1419_Onychalges_pachyspathus_ex_Estrilda_astrild	sp45	AD1419_Onychalges_pachyspathus_ex_Estrilda_astrild	sp43	AD1419_Onychalges_pachyspathus_ex_Estrilda_astrild	sp39	AD1419_Onychalges_pachyspathus_ex_Estrilda_astrild	sp11	AD1419_Onychalges_pachyspathus_ex_Estrilda_astrild
sp6	AD796_Congocoptes_sphyrapicicola_Sphyrapicus_varius_IL	sp6	AD796_Congocoptes_sphyrapicicola_Sphyrapicus_varius_IL	sp43	AD796_Congocoptes_sphyrapicicola_Sphyrapicus_varius_IL	sp20	AD796_Congocoptes_sphyrapicicola_Sphyrapicus_varius_IL	sp20	AD796_Congocoptes_sphyrapicicola_Sphyrapicus_varius_IL	sp19	AD796_Congocoptes_sphyrapicicola_Sphyrapicus_varius_IL	sp12	AD796_Congocoptes_sphyrapicicola_Sphyrapicus_varius_IL
sp4	AD572_Echimytricalges_guyanensis_Proechimys_simonsi_Peru	sp4	AD572_Echimytricalges_guyanensis_Proechimys_simonsi_Peru	sp31	AD572_Echimytricalges_guyanensis_Proechimys_simonsi_Peru	sp21	AD572_Echimytricalges_guyanensis_Proechimys_simonsi_Peru	sp21	AD572_Echimytricalges_guyanensis_Proechimys_simonsi_Peru	sp20	AD572_Echimytricalges_guyanensis_Proechimys_simonsi_Peru	sp13	AD572_Echimytricalges_guyanensis_Proechimys_simonsi_Peru
sp11	AD1458_Psoralges_libertus_ex_Tamandua_sp_noesh	sp11	AD1458_Psoralges_libertus_ex_Tamandua_sp_noesh	sp24	AD1458_Psoralges_libertus_ex_Tamandua_sp_noesh	sp22	AD1458_Psoralges_libertus_ex_Tamandua_sp_noesh	sp22	AD1458_Psoralges_libertus_ex_Tamandua_sp_noesh	sp21	AD1458_Psoralges_libertus_ex_Tamandua_sp_noesh	sp14	AD1458_Psoralges_libertus_ex_Tamandua_sp_noesh
sp28	AD466_Otodectes_cynotis_Felis_catus_MI	sp28	AD466_Otodectes_cynotis_Felis_catus_MI	sp29	AD466_Otodectes_cynotis_Felis_catus_MI	sp23	AD466_Otodectes_cynotis_Felis_catus_MI	sp23	AD466_Otodectes_cynotis_Felis_catus_MI	sp22	AD466_Otodectes_cynotis_Felis_catus_MI	sp15	AD466_Otodectes_cynotis_Felis_catus_MI	sp1	AD466_Otodectes_cynotis_Felis_catus_MI	sp1	AD466_Otodectes_cynotis_Felis_catus_MI	sp1	AD466_Otodectes_cynotis_Felis_catus_MI
sp44	AD1647_Caparinia_ictonyctis_ex_Atelerix_albiventris	sp44	AD1647_Caparinia_ictonyctis_ex_Atelerix_albiventris	sp25	AD1647_Caparinia_ictonyctis_ex_Atelerix_albiventris	sp24	AD1647_Caparinia_ictonyctis_ex_Atelerix_albiventris	sp24	AD1647_Caparinia_ictonyctis_ex_Atelerix_albiventris	sp23	AD1647_Caparinia_ictonyctis_ex_Atelerix_albiventris	sp15	AD1647_Caparinia_ictonyctis_ex_Atelerix_albiventris	sp2	AD1647_Caparinia_ictonyctis_ex_Atelerix_albiventris	sp2	AD1647_Caparinia_ictonyctis_ex_Atelerix_albiventris	sp2	AD1647_Caparinia_ictonyctis_ex_Atelerix_albiventris	sp1	AD1647_Caparinia_ictonyctis_ex_Atelerix_albiventris
sp45	AD2034_Caparinia_tripilis_Erinaceus_europaeus	sp45	AD2034_Caparinia_tripilis_Erinaceus_europaeus	sp5	AD2034_Caparinia_tripilis_Erinaceus_europaeus	sp25	AD2034_Caparinia_tripilis_Erinaceus_europaeus	sp25	AD2034_Caparinia_tripilis_Erinaceus_europaeus	sp23	AD2034_Caparinia_tripilis_Erinaceus_europaeus	sp15	AD2034_Caparinia_tripilis_Erinaceus_europaeus	sp2	AD2034_Caparinia_tripilis_Erinaceus_europaeus	sp2	AD2034_Caparinia_tripilis_Erinaceus_europaeus	sp2	AD2034_Caparinia_tripilis_Erinaceus_europaeus	sp2	AD2034_Caparinia_tripilis_Erinaceus_europaeus
sp45	AD2035_Caparinia_tripilis_Erinaceus_europaeus	sp45	AD2035_Caparinia_tripilis_Erinaceus_europaeus	sp5	AD2035_Caparinia_tripilis_Erinaceus_europaeus	sp25	AD2035_Caparinia_tripilis_Erinaceus_europaeus	sp25	AD2035_Caparinia_tripilis_Erinaceus_europaeus	sp23	AD2035_Caparinia_tripilis_Erinaceus_europaeus	sp15	AD2035_Caparinia_tripilis_Erinaceus_europaeus	sp2	AD2035_Caparinia_tripilis_Erinaceus_europaeus	sp2	AD2035_Caparinia_tripilis_Erinaceus_europaeus	sp2	AD2035_Caparinia_tripilis_Erinaceus_europaeus	sp2	AD2035_Caparinia_tripilis_Erinaceus_europaeus
sp47	AD597_Psoroptes_ovis_ex_Oryctolagus_cuniculus_CO1_KJ957822	sp47	AD597_Psoroptes_ovis_ex_Oryctolagus_cuniculus_CO1_KJ957822	sp7	AD597_Psoroptes_ovis_ex_Oryctolagus_cuniculus_CO1_KJ957822	sp26	AD597_Psoroptes_ovis_ex_Oryctolagus_cuniculus_CO1_KJ957822	sp26	AD597_Psoroptes_ovis_ex_Oryctolagus_cuniculus_CO1_KJ957822	sp24	AD597_Psoroptes_ovis_ex_Oryctolagus_cuniculus_CO1_KJ957822	sp16	AD597_Psoroptes_ovis_ex_Oryctolagus_cuniculus_CO1_KJ957822
sp47	Psoroptes_ovis_ex_Oryctolagus_cuniculus_FJ907505_1_isolate_Rt1_FJ907499_1_isolate_Rb1	sp47	Psoroptes_ovis_ex_Oryctolagus_cuniculus_FJ907505_1_isolate_Rt1_FJ907499_1_isolate_Rb1	sp7	Psoroptes_ovis_ex_Oryctolagus_cuniculus_FJ907505_1_isolate_Rt1_FJ907499_1_isolate_Rb1	sp26	Psoroptes_ovis_ex_Oryctolagus_cuniculus_FJ907505_1_isolate_Rt1_FJ907499_1_isolate_Rb1	sp26	Psoroptes_ovis_ex_Oryctolagus_cuniculus_FJ907505_1_isolate_Rt1_FJ907499_1_isolate_Rb1	sp24	Psoroptes_ovis_ex_Oryctolagus_cuniculus_FJ907505_1_isolate_Rt1_FJ907499_1_isolate_Rb1	sp16	Psoroptes_ovis_ex_Oryctolagus_cuniculus_FJ907505_1_isolate_Rt1_FJ907499_1_isolate_Rb1
sp47	Psoroptes_ovis_ex_Oryctolagus_cuniculus_China_CO1_KJ957822_1	sp47	Psoroptes_ovis_ex_Oryctolagus_cuniculus_China_CO1_KJ957822_1	sp7	Psoroptes_ovis_ex_Oryctolagus_cuniculus_China_CO1_KJ957822_1	sp26	Psoroptes_ovis_ex_Oryctolagus_cuniculus_China_CO1_KJ957822_1	sp26	Psoroptes_ovis_ex_Oryctolagus_cuniculus_China_CO1_KJ957822_1	sp24	Psoroptes_ovis_ex_Oryctolagus_cuniculus_China_CO1_KJ957822_1	sp16	Psoroptes_ovis_ex_Oryctolagus_cuniculus_China_CO1_KJ957822_1
sp46	Psoroptes_ovis_ex_Ovis_aries_CO1_mRNA_BQ835080_1_Po_ad_06H12_TEXF1_cDNA_clone_Po_ad_06H12	sp54	Psoroptes_ovis_ex_Ovis_aries_CO1_mRNA_BQ835080_1_Po_ad_06H12_TEXF1_cDNA_clone_Po_ad_06H12	sp8	Psoroptes_ovis_ex_Ovis_aries_CO1_mRNA_BQ835080_1_Po_ad_06H12_TEXF1_cDNA_clone_Po_ad_06H12	sp27	Psoroptes_ovis_ex_Ovis_aries_CO1_mRNA_BQ835080_1_Po_ad_06H12_TEXF1_cDNA_clone_Po_ad_06H12	sp26	Psoroptes_ovis_ex_Ovis_aries_CO1_mRNA_BQ835080_1_Po_ad_06H12_TEXF1_cDNA_clone_Po_ad_06H12	sp24	Psoroptes_ovis_ex_Ovis_aries_CO1_mRNA_BQ835080_1_Po_ad_06H12_TEXF1_cDNA_clone_Po_ad_06H12	sp16	Psoroptes_ovis_ex_Ovis_aries_CO1_mRNA_BQ835080_1_Po_ad_06H12_TEXF1_cDNA_clone_Po_ad_06H12
sp46	Psoroptes_ovis_ex_Ovis_aries_CO1_mRNA_FR748605_mRNA_Burgess_S_cDNA_clone_Bu_005_f08_p1ca	sp53	Psoroptes_ovis_ex_Ovis_aries_CO1_mRNA_FR748605_mRNA_Burgess_S_cDNA_clone_Bu_005_f08_p1ca	sp8	Psoroptes_ovis_ex_Ovis_aries_CO1_mRNA_FR748605_mRNA_Burgess_S_cDNA_clone_Bu_005_f08_p1ca	sp27	Psoroptes_ovis_ex_Ovis_aries_CO1_mRNA_FR748605_mRNA_Burgess_S_cDNA_clone_Bu_005_f08_p1ca	sp26	Psoroptes_ovis_ex_Ovis_aries_CO1_mRNA_FR748605_mRNA_Burgess_S_cDNA_clone_Bu_005_f08_p1ca	sp24	Psoroptes_ovis_ex_Ovis_aries_CO1_mRNA_FR748605_mRNA_Burgess_S_cDNA_clone_Bu_005_f08_p1ca	sp16	Psoroptes_ovis_ex_Ovis_aries_CO1_mRNA_FR748605_mRNA_Burgess_S_cDNA_clone_Bu_005_f08_p1ca
sp19	Psoroptes_natalensis_FJ907506_1_isolate_Bf1_weird_3end_trimmed_GQ221770_1_Bf1_frame_shifting_deletion_corrected	sp19	Psoroptes_natalensis_FJ907506_1_isolate_Bf1_weird_3end_trimmed_GQ221770_1_Bf1_frame_shifting_deletion_corrected	sp49	Psoroptes_natalensis_FJ907506_1_isolate_Bf1_weird_3end_trimmed_GQ221770_1_Bf1_frame_shifting_deletion_corrected	sp28	Psoroptes_natalensis_FJ907506_1_isolate_Bf1_weird_3end_trimmed_GQ221770_1_Bf1_frame_shifting_deletion_corrected	sp27	Psoroptes_natalensis_FJ907506_1_isolate_Bf1_weird_3end_trimmed_GQ221770_1_Bf1_frame_shifting_deletion_corrected	sp25	Psoroptes_natalensis_FJ907506_1_isolate_Bf1_weird_3end_trimmed_GQ221770_1_Bf1_frame_shifting_deletion_corrected	sp17	Psoroptes_natalensis_FJ907506_1_isolate_Bf1_weird_3end_trimmed_GQ221770_1_Bf1_frame_shifting_deletion_corrected
sp31	Chorioptes_panda_FJ907511_1_SW2010a_isolate1_weird_3end_trimmed_FJ907504_1_SW2010a	sp31	Chorioptes_panda_FJ907511_1_SW2010a_isolate1_weird_3end_trimmed_FJ907504_1_SW2010a	sp48	Chorioptes_panda_FJ907511_1_SW2010a_isolate1_weird_3end_trimmed_FJ907504_1_SW2010a	sp29	Chorioptes_panda_FJ907511_1_SW2010a_isolate1_weird_3end_trimmed_FJ907504_1_SW2010a	sp28	Chorioptes_panda_FJ907511_1_SW2010a_isolate1_weird_3end_trimmed_FJ907504_1_SW2010a	sp26	Chorioptes_panda_FJ907511_1_SW2010a_isolate1_weird_3end_trimmed_FJ907504_1_SW2010a	sp18	Chorioptes_panda_FJ907511_1_SW2010a_isolate1_weird_3end_trimmed_FJ907504_1_SW2010a
sp36	Chorioptes_texanus_FJ907508_1_isolate_Ct3_FJ907501_1_isolate_Ct3_frame_shifting_deletion_corrected	sp36	Chorioptes_texanus_FJ907508_1_isolate_Ct3_FJ907501_1_isolate_Ct3_frame_shifting_deletion_corrected	sp6	Chorioptes_texanus_FJ907508_1_isolate_Ct3_FJ907501_1_isolate_Ct3_frame_shifting_deletion_corrected	sp30	Chorioptes_texanus_FJ907508_1_isolate_Ct3_FJ907501_1_isolate_Ct3_frame_shifting_deletion_corrected	sp29	Chorioptes_texanus_FJ907508_1_isolate_Ct3_FJ907501_1_isolate_Ct3_frame_shifting_deletion_corrected	sp27	Chorioptes_texanus_FJ907508_1_isolate_Ct3_FJ907501_1_isolate_Ct3_frame_shifting_deletion_corrected	sp18	Chorioptes_texanus_FJ907508_1_isolate_Ct3_FJ907501_1_isolate_Ct3_frame_shifting_deletion_corrected
sp36	Chorioptes_texanus_FJ907507_1_isolate_Sc2_FJ907500_1_isolate_Sc2_weird_3end_trimmed	sp36	Chorioptes_texanus_FJ907507_1_isolate_Sc2_FJ907500_1_isolate_Sc2_weird_3end_trimmed	sp6	Chorioptes_texanus_FJ907507_1_isolate_Sc2_FJ907500_1_isolate_Sc2_weird_3end_trimmed	sp30	Chorioptes_texanus_FJ907507_1_isolate_Sc2_FJ907500_1_isolate_Sc2_weird_3end_trimmed	sp29	Chorioptes_texanus_FJ907507_1_isolate_Sc2_FJ907500_1_isolate_Sc2_weird_3end_trimmed	sp27	Chorioptes_texanus_FJ907507_1_isolate_Sc2_FJ907500_1_isolate_Sc2_weird_3end_trimmed	sp18	Chorioptes_texanus_FJ907507_1_isolate_Sc2_FJ907500_1_isolate_Sc2_weird_3end_trimmed
sp36	Chorioptes_texanus_FJ907510_1_isolate_Mc4_FJ907503_1_isolate_Mc4_frame_shifting_deletion_corrected	sp36	Chorioptes_texanus_FJ907510_1_isolate_Mc4_FJ907503_1_isolate_Mc4_frame_shifting_deletion_corrected	sp6	Chorioptes_texanus_FJ907510_1_isolate_Mc4_FJ907503_1_isolate_Mc4_frame_shifting_deletion_corrected	sp30	Chorioptes_texanus_FJ907510_1_isolate_Mc4_FJ907503_1_isolate_Mc4_frame_shifting_deletion_corrected	sp29	Chorioptes_texanus_FJ907510_1_isolate_Mc4_FJ907503_1_isolate_Mc4_frame_shifting_deletion_corrected	sp27	Chorioptes_texanus_FJ907510_1_isolate_Mc4_FJ907503_1_isolate_Mc4_frame_shifting_deletion_corrected	sp18	Chorioptes_texanus_FJ907510_1_isolate_Mc4_FJ907503_1_isolate_Mc4_frame_shifting_deletion_corrected
sp36	Chorioptes_texanus_FJ907509_1_isolate_Ch41_weird_3end_trimmed_FJ907502_1_isolate_Ch4_frame_shifting_deletion_corrected_weird_3	sp36	Chorioptes_texanus_FJ907509_1_isolate_Ch41_weird_3end_trimmed_FJ907502_1_isolate_Ch4_frame_shifting_deletion_corrected_weird_3	sp6	Chorioptes_texanus_FJ907509_1_isolate_Ch41_weird_3end_trimmed_FJ907502_1_isolate_Ch4_frame_shifting_deletion_corrected_weird_3	sp30	Chorioptes_texanus_FJ907509_1_isolate_Ch41_weird_3end_trimmed_FJ907502_1_isolate_Ch4_frame_shifting_deletion_corrected_weird_3	sp29	Chorioptes_texanus_FJ907509_1_isolate_Ch41_weird_3end_trimmed_FJ907502_1_isolate_Ch4_frame_shifting_deletion_corrected_weird_3	sp27	Chorioptes_texanus_FJ907509_1_isolate_Ch41_weird_3end_trimmed_FJ907502_1_isolate_Ch4_frame_shifting_deletion_corrected_weird_3	sp18	Chorioptes_texanus_FJ907509_1_isolate_Ch41_weird_3end_trimmed_FJ907502_1_isolate_Ch4_frame_shifting_deletion_corrected_weird_3
sp32	AD1660_Chorioptes_bovis_ex_Ovis_aries	sp32	AD1660_Chorioptes_bovis_ex_Ovis_aries	sp26	AD1660_Chorioptes_bovis_ex_Ovis_aries	sp31	AD1660_Chorioptes_bovis_ex_Ovis_aries	sp30	AD1660_Chorioptes_bovis_ex_Ovis_aries	sp28	AD1660_Chorioptes_bovis_ex_Ovis_aries	sp18	AD1660_Chorioptes_bovis_ex_Ovis_aries
sp35	AD1664_Chorioptes_sweatmani_ex_Alces_alces_no28S411esh	sp35	AD1664_Chorioptes_sweatmani_ex_Alces_alces_no28S411esh	sp27	AD1664_Chorioptes_sweatmani_ex_Alces_alces_no28S411esh	sp32	AD1664_Chorioptes_sweatmani_ex_Alces_alces_no28S411esh	sp31	AD1664_Chorioptes_sweatmani_ex_Alces_alces_no28S411esh	sp29	AD1664_Chorioptes_sweatmani_ex_Alces_alces_no28S411esh	sp18	AD1664_Chorioptes_sweatmani_ex_Alces_alces_no28S411esh
sp37	AD843_Gymnoglyphus_longior	sp37	AD843_Gymnoglyphus_longior	sp44	AD843_Gymnoglyphus_longior	sp33	AD843_Gymnoglyphus_longior	sp32	AD843_Gymnoglyphus_longior	sp30	AD843_Gymnoglyphus_longior	sp19	AD843_Gymnoglyphus_longior
sp38	AD949_Gymnoglyphus_osu	sp38	AD949_Gymnoglyphus_osu	sp47	AD949_Gymnoglyphus_osu	sp34	AD949_Gymnoglyphus_osu	sp33	AD949_Gymnoglyphus_osu	sp30	AD949_Gymnoglyphus_osu	sp19	AD949_Gymnoglyphus_osu
sp34	AD1412_Euroglyphus_maynei	sp34	AD1412_Euroglyphus_maynei	sp2	AD1412_Euroglyphus_maynei	sp35	AD1412_Euroglyphus_maynei	sp34	AD1412_Euroglyphus_maynei	sp31	AD1412_Euroglyphus_maynei	sp19	AD1412_Euroglyphus_maynei
sp34	Euroglyphus_maynei_MUJZ01072749_1_9850_11099_isolate_Arlian_Lab_scaffold3_mitochondrial	sp34	Euroglyphus_maynei_MUJZ01072749_1_9850_11099_isolate_Arlian_Lab_scaffold3_mitochondrial	sp2	Euroglyphus_maynei_MUJZ01072749_1_9850_11099_isolate_Arlian_Lab_scaffold3_mitochondrial	sp35	Euroglyphus_maynei_MUJZ01072749_1_9850_11099_isolate_Arlian_Lab_scaffold3_mitochondrial	sp34	Euroglyphus_maynei_MUJZ01072749_1_9850_11099_isolate_Arlian_Lab_scaffold3_mitochondrial	sp31	Euroglyphus_maynei_MUJZ01072749_1_9850_11099_isolate_Arlian_Lab_scaffold3_mitochondrial	sp19	Euroglyphus_maynei_MUJZ01072749_1_9850_11099_isolate_Arlian_Lab_scaffold3_mitochondrial
sp23	AD947_Dermatophagoides_evansi_ex_Hirundo_rustica	sp23	AD947_Dermatophagoides_evansi_ex_Hirundo_rustica	sp46	AD947_Dermatophagoides_evansi_ex_Hirundo_rustica	sp43	AD947_Dermatophagoides_evansi_ex_Hirundo_rustica	sp41	AD947_Dermatophagoides_evansi_ex_Hirundo_rustica	sp37	AD947_Dermatophagoides_evansi_ex_Hirundo_rustica	sp19	AD947_Dermatophagoides_evansi_ex_Hirundo_rustica
sp17	AD1111_Hirstia_passericola	sp17	AD1111_Hirstia_passericola	sp11	AD1111_Hirstia_passericola	sp36	AD1111_Hirstia_passericola	sp35	AD1111_Hirstia_passericola	sp32	AD1111_Hirstia_passericola	sp20	AD1111_Hirstia_passericola
sp9	AD515_Sturnophagoides_bakeri_ex_Progne_subis_nest	sp9	AD515_Sturnophagoides_bakeri_ex_Progne_subis_nest	sp30	AD515_Sturnophagoides_bakeri_ex_Progne_subis_nest	sp37	AD515_Sturnophagoides_bakeri_ex_Progne_subis_nest	sp36	AD515_Sturnophagoides_bakeri_ex_Progne_subis_nest	sp33	AD515_Sturnophagoides_bakeri_ex_Progne_subis_nest	sp21	AD515_Sturnophagoides_bakeri_ex_Progne_subis_nest
sp49	AD521_Dermatophagoides_farinae_Dermestes_maculatus_culture_MI	sp50	AD521_Dermatophagoides_farinae_Dermestes_maculatus_culture_MI	sp3	AD521_Dermatophagoides_farinae_Dermestes_maculatus_culture_MI	sp38	AD521_Dermatophagoides_farinae_Dermestes_maculatus_culture_MI	sp37	AD521_Dermatophagoides_farinae_Dermestes_maculatus_culture_MI	sp34	AD521_Dermatophagoides_farinae_Dermestes_maculatus_culture_MI	sp22	AD521_Dermatophagoides_farinae_Dermestes_maculatus_culture_MI	sp3	AD521_Dermatophagoides_farinae_Dermestes_maculatus_culture_MI	sp3	AD521_Dermatophagoides_farinae_Dermestes_maculatus_culture_MI	sp3	AD521_Dermatophagoides_farinae_Dermestes_maculatus_culture_MI	sp3	AD521_Dermatophagoides_farinae_Dermestes_maculatus_culture_MI	sp1	AD521_Dermatophagoides_farinae_Dermestes_maculatus_culture_MI
sp49	RS03_Dermatophagoides_farinae_MI	sp50	RS03_Dermatophagoides_farinae_MI	sp3	RS03_Dermatophagoides_farinae_MI	sp38	RS03_Dermatophagoides_farinae_MI	sp37	RS03_Dermatophagoides_farinae_MI	sp34	RS03_Dermatophagoides_farinae_MI	sp22	RS03_Dermatophagoides_farinae_MI	sp3	RS03_Dermatophagoides_farinae_MI	sp3	RS03_Dermatophagoides_farinae_MI	sp3	RS03_Dermatophagoides_farinae_MI	sp3	RS03_Dermatophagoides_farinae_MI	sp1	RS03_Dermatophagoides_farinae_MI
sp49	RS59_Dermatophagoides_farinae_MI	sp49	RS59_Dermatophagoides_farinae_MI	sp3	RS59_Dermatophagoides_farinae_MI	sp38	RS59_Dermatophagoides_farinae_MI	sp37	RS59_Dermatophagoides_farinae_MI	sp34	RS59_Dermatophagoides_farinae_MI	sp22	RS59_Dermatophagoides_farinae_MI	sp3	RS59_Dermatophagoides_farinae_MI	sp3	RS59_Dermatophagoides_farinae_MI	sp3	RS59_Dermatophagoides_farinae_MI	sp3	RS59_Dermatophagoides_farinae_MI	sp1	RS59_Dermatophagoides_farinae_MI
sp49	RS60_Dermatophagoides_farinae_MI	sp51	RS60_Dermatophagoides_farinae_MI	sp3	RS60_Dermatophagoides_farinae_MI	sp38	RS60_Dermatophagoides_farinae_MI	sp37	RS60_Dermatophagoides_farinae_MI	sp34	RS60_Dermatophagoides_farinae_MI	sp22	RS60_Dermatophagoides_farinae_MI	sp3	RS60_Dermatophagoides_farinae_MI	sp3	RS60_Dermatophagoides_farinae_MI	sp3	RS60_Dermatophagoides_farinae_MI	sp3	RS60_Dermatophagoides_farinae_MI	sp1	RS60_Dermatophagoides_farinae_MI
sp49	RS61_Dermatophagoides_farinae_MI	sp51	RS61_Dermatophagoides_farinae_MI	sp3	RS61_Dermatophagoides_farinae_MI	sp38	RS61_Dermatophagoides_farinae_MI	sp37	RS61_Dermatophagoides_farinae_MI	sp34	RS61_Dermatophagoides_farinae_MI	sp22	RS61_Dermatophagoides_farinae_MI	sp3	RS61_Dermatophagoides_farinae_MI	sp3	RS61_Dermatophagoides_farinae_MI	sp3	RS61_Dermatophagoides_farinae_MI	sp3	RS61_Dermatophagoides_farinae_MI	sp1	RS61_Dermatophagoides_farinae_MI
sp49	RS62_Dermatophagoides_farinae_MI	sp48	RS62_Dermatophagoides_farinae_MI	sp3	RS62_Dermatophagoides_farinae_MI	sp38	RS62_Dermatophagoides_farinae_MI	sp37	RS62_Dermatophagoides_farinae_MI	sp34	RS62_Dermatophagoides_farinae_MI	sp22	RS62_Dermatophagoides_farinae_MI	sp3	RS62_Dermatophagoides_farinae_MI	sp3	RS62_Dermatophagoides_farinae_MI	sp3	RS62_Dermatophagoides_farinae_MI	sp3	RS62_Dermatophagoides_farinae_MI	sp1	RS62_Dermatophagoides_farinae_MI
sp49	RS63_Dermatophagoides_farinae_MI	sp52	RS63_Dermatophagoides_farinae_MI	sp3	RS63_Dermatophagoides_farinae_MI	sp38	RS63_Dermatophagoides_farinae_MI	sp37	RS63_Dermatophagoides_farinae_MI	sp34	RS63_Dermatophagoides_farinae_MI	sp22	RS63_Dermatophagoides_farinae_MI	sp3	RS63_Dermatophagoides_farinae_MI	sp3	RS63_Dermatophagoides_farinae_MI	sp3	RS63_Dermatophagoides_farinae_MI	sp3	RS63_Dermatophagoides_farinae_MI	sp1	RS63_Dermatophagoides_farinae_MI
sp48	RS20_Dermatophagoides_farinae_PAK	sp46	RS20_Dermatophagoides_farinae_PAK	sp4	RS20_Dermatophagoides_farinae_PAK	sp39	RS20_Dermatophagoides_farinae_PAK	sp37	RS20_Dermatophagoides_farinae_PAK	sp34	RS20_Dermatophagoides_farinae_PAK	sp22	RS20_Dermatophagoides_farinae_PAK	sp4	RS20_Dermatophagoides_farinae_PAK	sp4	RS20_Dermatophagoides_farinae_PAK	sp4	RS20_Dermatophagoides_farinae_PAK	sp4	RS20_Dermatophagoides_farinae_PAK	sp2	RS20_Dermatophagoides_farinae_PAK
sp48	RS17_Dermatophagoides_farinae_PAK	sp46	RS17_Dermatophagoides_farinae_PAK	sp4	RS17_Dermatophagoides_farinae_PAK	sp39	RS17_Dermatophagoides_farinae_PAK	sp37	RS17_Dermatophagoides_farinae_PAK	sp34	RS17_Dermatophagoides_farinae_PAK	sp22	RS17_Dermatophagoides_farinae_PAK	sp4	RS17_Dermatophagoides_farinae_PAK	sp4	RS17_Dermatophagoides_farinae_PAK	sp4	RS17_Dermatophagoides_farinae_PAK	sp4	RS17_Dermatophagoides_farinae_PAK	sp2	RS17_Dermatophagoides_farinae_PAK
sp48	RS26_Dermatophagoides_farinae_PAK	sp46	RS26_Dermatophagoides_farinae_PAK	sp4	RS26_Dermatophagoides_farinae_PAK	sp39	RS26_Dermatophagoides_farinae_PAK	sp37	RS26_Dermatophagoides_farinae_PAK	sp34	RS26_Dermatophagoides_farinae_PAK	sp22	RS26_Dermatophagoides_farinae_PAK	sp4	RS26_Dermatophagoides_farinae_PAK	sp4	RS26_Dermatophagoides_farinae_PAK	sp4	RS26_Dermatophagoides_farinae_PAK	sp4	RS26_Dermatophagoides_farinae_PAK	sp2	RS26_Dermatophagoides_farinae_PAK
sp48	RS36_Dermatophagoides_farinae_PAK	sp46	RS36_Dermatophagoides_farinae_PAK	sp4	RS36_Dermatophagoides_farinae_PAK	sp39	RS36_Dermatophagoides_farinae_PAK	sp37	RS36_Dermatophagoides_farinae_PAK	sp34	RS36_Dermatophagoides_farinae_PAK	sp22	RS36_Dermatophagoides_farinae_PAK	sp4	RS36_Dermatophagoides_farinae_PAK	sp4	RS36_Dermatophagoides_farinae_PAK	sp4	RS36_Dermatophagoides_farinae_PAK	sp4	RS36_Dermatophagoides_farinae_PAK	sp2	RS36_Dermatophagoides_farinae_PAK
sp48	RS40_Dermatophagoides_farinae_PAK	sp46	RS40_Dermatophagoides_farinae_PAK	sp4	RS40_Dermatophagoides_farinae_PAK	sp39	RS40_Dermatophagoides_farinae_PAK	sp37	RS40_Dermatophagoides_farinae_PAK	sp34	RS40_Dermatophagoides_farinae_PAK	sp22	RS40_Dermatophagoides_farinae_PAK	sp4	RS40_Dermatophagoides_farinae_PAK	sp4	RS40_Dermatophagoides_farinae_PAK	sp4	RS40_Dermatophagoides_farinae_PAK	sp4	RS40_Dermatophagoides_farinae_PAK	sp3	RS40_Dermatophagoides_farinae_PAK
sp48	RS33_Dermatophagoides_farinae_PAK	sp46	RS33_Dermatophagoides_farinae_PAK	sp4	RS33_Dermatophagoides_farinae_PAK	sp39	RS33_Dermatophagoides_farinae_PAK	sp37	RS33_Dermatophagoides_farinae_PAK	sp34	RS33_Dermatophagoides_farinae_PAK	sp22	RS33_Dermatophagoides_farinae_PAK	sp4	RS33_Dermatophagoides_farinae_PAK	sp4	RS33_Dermatophagoides_farinae_PAK	sp4	RS33_Dermatophagoides_farinae_PAK	sp4	RS33_Dermatophagoides_farinae_PAK	sp3	RS33_Dermatophagoides_farinae_PAK
sp48	RS34_Dermatophagoides_farinae_PAK	sp46	RS34_Dermatophagoides_farinae_PAK	sp4	RS34_Dermatophagoides_farinae_PAK	sp39	RS34_Dermatophagoides_farinae_PAK	sp37	RS34_Dermatophagoides_farinae_PAK	sp34	RS34_Dermatophagoides_farinae_PAK	sp22	RS34_Dermatophagoides_farinae_PAK	sp4	RS34_Dermatophagoides_farinae_PAK	sp4	RS34_Dermatophagoides_farinae_PAK	sp4	RS34_Dermatophagoides_farinae_PAK	sp4	RS34_Dermatophagoides_farinae_PAK	sp3	RS34_Dermatophagoides_farinae_PAK
sp48	RS37_Dermatophagoides_farinae_PAK	sp46	RS37_Dermatophagoides_farinae_PAK	sp4	RS37_Dermatophagoides_farinae_PAK	sp39	RS37_Dermatophagoides_farinae_PAK	sp37	RS37_Dermatophagoides_farinae_PAK	sp34	RS37_Dermatophagoides_farinae_PAK	sp22	RS37_Dermatophagoides_farinae_PAK	sp4	RS37_Dermatophagoides_farinae_PAK	sp4	RS37_Dermatophagoides_farinae_PAK	sp4	RS37_Dermatophagoides_farinae_PAK	sp4	RS37_Dermatophagoides_farinae_PAK	sp3	RS37_Dermatophagoides_farinae_PAK
sp48	RS27_Dermatophagoides_farinae_PAK	sp46	RS27_Dermatophagoides_farinae_PAK	sp4	RS27_Dermatophagoides_farinae_PAK	sp39	RS27_Dermatophagoides_farinae_PAK	sp37	RS27_Dermatophagoides_farinae_PAK	sp34	RS27_Dermatophagoides_farinae_PAK	sp22	RS27_Dermatophagoides_farinae_PAK	sp4	RS27_Dermatophagoides_farinae_PAK	sp4	RS27_Dermatophagoides_farinae_PAK	sp4	RS27_Dermatophagoides_farinae_PAK	sp4	RS27_Dermatophagoides_farinae_PAK	sp3	RS27_Dermatophagoides_farinae_PAK
sp48	RS30_Dermatophagoides_farinae_PAK	sp46	RS30_Dermatophagoides_farinae_PAK	sp4	RS30_Dermatophagoides_farinae_PAK	sp39	RS30_Dermatophagoides_farinae_PAK	sp37	RS30_Dermatophagoides_farinae_PAK	sp34	RS30_Dermatophagoides_farinae_PAK	sp22	RS30_Dermatophagoides_farinae_PAK	sp4	RS30_Dermatophagoides_farinae_PAK	sp4	RS30_Dermatophagoides_farinae_PAK	sp4	RS30_Dermatophagoides_farinae_PAK	sp4	RS30_Dermatophagoides_farinae_PAK	sp3	RS30_Dermatophagoides_farinae_PAK
sp41	AD1753_Dermatophagoides_microceras_no2845	sp41	AD1753_Dermatophagoides_microceras_no2845	sp28	AD1753_Dermatophagoides_microceras_no2845	sp40	AD1753_Dermatophagoides_microceras_no2845	sp38	AD1753_Dermatophagoides_microceras_no2845	sp34	AD1753_Dermatophagoides_microceras_no2845	sp22	AD1753_Dermatophagoides_microceras_no2845	sp5	AD1753_Dermatophagoides_microceras_no2845	sp5	AD1753_Dermatophagoides_microceras_no2845	sp5	AD1753_Dermatophagoides_microceras_no2845	sp5	AD1753_Dermatophagoides_microceras_no2845	sp4
sp10	AD1210_Dermatophagoides_sp_n_ex_Hirundo_rustica_erythrogaster	sp10	AD1210_Dermatophagoides_sp_n_ex_Hirundo_rustica_erythrogaster	sp21	AD1210_Dermatophagoides_sp_n_ex_Hirundo_rustica_erythrogaster	sp41	AD1210_Dermatophagoides_sp_n_ex_Hirundo_rustica_erythrogaster	sp39	AD1210_Dermatophagoides_sp_n_ex_Hirundo_rustica_erythrogaster	sp35	AD1210_Dermatophagoides_sp_n_ex_Hirundo_rustica_erythrogaster	sp23	AD1210_Dermatophagoides_sp_n_ex_Hirundo_rustica_erythrogaster
sp18	AD1427_Dermatophagoides_pteronyssinus_Singapore	sp18	AD1427_Dermatophagoides_pteronyssinus_Singapore	sp1	AD1427_Dermatophagoides_pteronyssinus_Singapore	sp42	AD1427_Dermatophagoides_pteronyssinus_Singapore	sp40	AD1427_Dermatophagoides_pteronyssinus_Singapore	sp36	AD1427_Dermatophagoides_pteronyssinus_Singapore	sp24	AD1427_Dermatophagoides_pteronyssinus_Singapore
sp18	EU884425_1_Dermatophagoides_pteronyssinus_Belgium	sp18	EU884425_1_Dermatophagoides_pteronyssinus_Belgium	sp1	EU884425_1_Dermatophagoides_pteronyssinus_Belgium	sp42	EU884425_1_Dermatophagoides_pteronyssinus_Belgium	sp40	EU884425_1_Dermatophagoides_pteronyssinus_Belgium	sp36	EU884425_1_Dermatophagoides_pteronyssinus_Belgium	sp24	EU884425_1_Dermatophagoides_pteronyssinus_Belgium
sp18	RS06_Dermatophagoides_pteronyssinus_PAK	sp18	RS06_Dermatophagoides_pteronyssinus_PAK	sp1	RS06_Dermatophagoides_pteronyssinus_PAK	sp42	RS06_Dermatophagoides_pteronyssinus_PAK	sp40	RS06_Dermatophagoides_pteronyssinus_PAK	sp36	RS06_Dermatophagoides_pteronyssinus_PAK	sp24	RS06_Dermatophagoides_pteronyssinus_PAK
sp18	RS24_Dermatophagoides_pteronyssinus_PAK	sp18	RS24_Dermatophagoides_pteronyssinus_PAK	sp1	RS24_Dermatophagoides_pteronyssinus_PAK	sp42	RS24_Dermatophagoides_pteronyssinus_PAK	sp40	RS24_Dermatophagoides_pteronyssinus_PAK	sp36	RS24_Dermatophagoides_pteronyssinus_PAK	sp24	RS24_Dermatophagoides_pteronyssinus_PAK
sp18	RS45_Dermatophagoides_pteronyssinus_MI	sp18	RS45_Dermatophagoides_pteronyssinus_MI	sp1	RS45_Dermatophagoides_pteronyssinus_MI	sp42	RS45_Dermatophagoides_pteronyssinus_MI	sp40	RS45_Dermatophagoides_pteronyssinus_MI	sp36	RS45_Dermatophagoides_pteronyssinus_MI	sp24	RS45_Dermatophagoides_pteronyssinus_MI
sp18	RS51_Dermatophagoides_pteronyssinus_MI	sp18	RS51_Dermatophagoides_pteronyssinus_MI	sp1	RS51_Dermatophagoides_pteronyssinus_MI	sp42	RS51_Dermatophagoides_pteronyssinus_MI	sp40	RS51_Dermatophagoides_pteronyssinus_MI	sp36	RS51_Dermatophagoides_pteronyssinus_MI	sp24	RS51_Dermatophagoides_pteronyssinus_MI
sp18	RS52_Dermatophagoides_pteronyssinus_MI	sp18	RS52_Dermatophagoides_pteronyssinus_MI	sp1	RS52_Dermatophagoides_pteronyssinus_MI	sp42	RS52_Dermatophagoides_pteronyssinus_MI	sp40	RS52_Dermatophagoides_pteronyssinus_MI	sp36	RS52_Dermatophagoides_pteronyssinus_MI	sp24	RS52_Dermatophagoides_pteronyssinus_MI
sp18	RS18_Dermatophagoides_pteronyssinus_PAK	sp18	RS18_Dermatophagoides_pteronyssinus_PAK	sp1	RS18_Dermatophagoides_pteronyssinus_PAK	sp42	RS18_Dermatophagoides_pteronyssinus_PAK	sp40	RS18_Dermatophagoides_pteronyssinus_PAK	sp36	RS18_Dermatophagoides_pteronyssinus_PAK	sp24	RS18_Dermatophagoides_pteronyssinus_PAK
sp18	RS19_Dermatophagoides_pteronyssinus_PAK	sp18	RS19_Dermatophagoides_pteronyssinus_PAK	sp1	RS19_Dermatophagoides_pteronyssinus_PAK	sp42	RS19_Dermatophagoides_pteronyssinus_PAK	sp40	RS19_Dermatophagoides_pteronyssinus_PAK	sp36	RS19_Dermatophagoides_pteronyssinus_PAK	sp24	RS19_Dermatophagoides_pteronyssinus_PAK
sp18	RS65_Dermatophagoides_pteronyssinus_PAK	sp18	RS65_Dermatophagoides_pteronyssinus_PAK	sp1	RS65_Dermatophagoides_pteronyssinus_PAK	sp42	RS65_Dermatophagoides_pteronyssinus_PAK	sp40	RS65_Dermatophagoides_pteronyssinus_PAK	sp36	RS65_Dermatophagoides_pteronyssinus_PAK	sp24	RS65_Dermatophagoides_pteronyssinus_PAK
sp40	AD759_Microlichus_sp	sp40	AD759_Microlichus_sp	sp41	AD759_Microlichus_sp	sp46	AD759_Microlichus_sp	sp44	AD759_Microlichus_sp	sp40	AD759_Microlichus_sp	sp25	AD759_Microlichus_sp
sp39	AD1190_Microlichus_sp_Amazilia_tzacatl_Mexico	sp39	AD1190_Microlichus_sp_Amazilia_tzacatl_Mexico	sp19	AD1190_Microlichus_sp_Amazilia_tzacatl_Mexico	sp47	AD1190_Microlichus_sp_Amazilia_tzacatl_Mexico	sp45	AD1190_Microlichus_sp_Amazilia_tzacatl_Mexico	sp40	AD1190_Microlichus_sp_Amazilia_tzacatl_Mexico	sp25	AD1190_Microlichus_sp_Amazilia_tzacatl_Mexico
sp27	AD1177_Promyialges_sp_Euphonia_hirundinacea_Mexico	sp27	AD1177_Promyialges_sp_Euphonia_hirundinacea_Mexico	sp18	AD1177_Promyialges_sp_Euphonia_hirundinacea_Mexico	sp49	AD1177_Promyialges_sp_Euphonia_hirundinacea_Mexico	sp47	AD1177_Promyialges_sp_Euphonia_hirundinacea_Mexico	sp42	AD1177_Promyialges_sp_Euphonia_hirundinacea_Mexico	sp25	AD1177_Promyialges_sp_Euphonia_hirundinacea_Mexico
sp2	AD1127_Myialges	sp2	AD1127_Myialges	sp12	AD1127_Myialges	sp48	AD1127_Myialges	sp46	AD1127_Myialges	sp41	AD1127_Myialges	sp26	AD1127_Myialges
species all max	49		54		49		49		47		42		26
Caparinia, species max	2		2		2		2		2		2		1+	Caparinia	1		1-2		2		2		na
Dermatophagoides farinae, species max	2		6		2		2		2		1+		1+	Dermatophagoides farinae	1		2		2		1		2-3
data all	CO1 only		CO1		CO1		CO1		CO1		CO1		CO1
Caparinia															5 unlinked loci (18S+28S, EF1-α, SRP54, HSP70, CO1)		5 unlinked loci (18S+28S, EF1-α, SRP54, HSP70, CO1)		5 unlinked loci (18S+28S, EF1-α, SRP54, HSP70, CO1)			5 unlinked loci (18S+28S, EF1-α, SRP54, HSP70, CO1)	5 unlinked loci (18S+28S, EF1-α, SRP54, HSP70, CO1)
Dermatophagoides farinae															2 loci (CO1, CPW2)		2 loci (CO1, CPW2)		2 loci (CO1, CPW2)		2 loci (CO1, CPW2)		2 loci (CO1, CPW2)
	Characteristics of closely related lineages included in this dataset
	Species (OTU)		Sister species (OTU)			Morphological differences
	Caparinia tripilis		Caparinia ictonyctis			weak
	Dermatophagoides farinae group1 (eg AD521)		Dermatophagoides farinae group2 (eg, RS20)			no
	gen aff Paralgopsis ex Colaptes auratus		gen aff Paralgopsis ex Melanerpes aurifrons			no
	Gymnoglyphus longior		Gymnoglyphus osu			weak
	Psoroptes ovis ex Oryctolagus cuniculus		Psoroptes ovis ex Ovis aries			no
