# Supplementary material for: Cox1 barcoding versus multilocus species delimitation: validation of two mite species with contrasting effective population sizes
Source: Parasit Vectors. 2019 Jan 5;12:8. doi: 10.1186/s13071-018-3242-5 (PMC6321676; doi:10.1186/s13071-018-3242-5)
Supplement: Supplementary file 9 — Table S4. Summary of PHRAPL analyses of the Dermatophagoides dataset. (XLSX 90 kb) [file 13071_2018_3242_MOESM9_ESM.xlsx]

## Sheet: Summary_sorted
Table S4. PHRAPL analysis summary. Each of 1-, 2-, and 3-species delimitations were run in PHRAPL for 48 isolation and migration models (and combinations of thereof), resulting in a total of 144 estimated models. These models are sorted according to their AIC values and 1-, 2-, and 3-species delimitations are color-coded. Model parameters abbreviations follow those of PHRAPL. For example, t1_2.3=…
	models	AIC	lnL	params.K	params.vector	t1_1.2	t1_1.3	t1_2.3	t2_1-2.3	t2_1-3.2	t2_1.2-3	m1_1.2	m1_1.3	m1_2.1	m1_2.3	m1_3.1	m1_3.2	m2_1-2.3	m2_1-3.2	m2_1.2-3	m2_2-3.1	m2_2.1-3	m2_3.1-2	dAIC
3sp	33	54.5269	-25.2634	2	collapse_1 collapse_2	NA	NA	0.368722	NA	NA	5.61571	NA	NA	NA	NA	NA	NA	NA	NA	NA	NA	NA	NA	0
3sp	45	55.4702	-24.7351	3	collapse_1 collapse_2 migration_1	NA	NA	1.51996	NA	NA	7.68403	NA	NA	NA	0.784966	NA	0.784966	NA	NA	0.784966	0.784966	NA	NA	0.943348
2spp	33	55.4912	-26.7456	1	collapse_2	NA	NA	0	NA	NA	4.59325	NA	NA	NA	NA	NA	NA	NA	NA	NA	NA	NA	NA	0.964366
3sp	40	55.7838	-24.8919	3	collapse_1 collapse_2 migration_1	NA	NA	0.935824	NA	NA	8.15054	0.276248	0.276248	0.276248	0.276248	0.276248	0.276248	NA	NA	NA	NA	NA	NA	1.2569
3sp	48	55.8759	-24.938	3	collapse_1 collapse_2 migration_1	NA	NA	0.979266	NA	NA	6.62278	0.25115	0.25115	0.25115	0.25115	0.25115	0.25115	NA	NA	0.25115	0.25115	NA	NA	1.34903
3sp	37	56.0222	-25.0111	3	collapse_1 collapse_2 migration_1	NA	NA	1.43975	NA	NA	7.39459	NA	NA	NA	0.875828	NA	0.875828	NA	NA	NA	NA	NA	NA	1.4953
3sp	39	56.1273	-25.0636	3	collapse_1 collapse_2 migration_1	NA	NA	1.11596	NA	NA	6.92367	NA	0.309795	NA	0.309795	0.309795	0.309795	NA	NA	NA	NA	NA	NA	1.60039
3sp	13	56.2659	-25.133	3	collapse_1 collapse_2 migration_1	2.24078	NA	NA	8.64029	NA	NA	NA	NA	NA	1.18066	NA	1.18066	1.18066	NA	NA	NA	NA	1.18066	1.73904
3sp	41	56.3531	-25.1766	3	collapse_1 collapse_2 migration_1	NA	NA	0.362239	NA	NA	5.64286	NA	NA	NA	NA	NA	NA	NA	NA	0.716571	0.716571	NA	NA	1.82627
3sp	35	56.6232	-25.3116	3	collapse_1 collapse_2 migration_1	NA	NA	0.339294	NA	NA	5.74073	NA	0.313525	NA	NA	0.313525	NA	NA	NA	NA	NA	NA	NA	2.09637
3sp	5	56.6715	-25.3358	3	collapse_1 collapse_2 migration_1	2.35313	NA	NA	8.6295	NA	NA	NA	NA	NA	1.30201	NA	1.30201	NA	NA	NA	NA	NA	NA	2.14463
3sp	21	56.6896	-25.3448	3	collapse_1 collapse_2 migration_1	NA	2.03535	NA	NA	8.14025	NA	NA	NA	NA	1.21622	NA	1.21622	NA	NA	NA	NA	NA	NA	2.16272
3sp	29	56.7108	-25.3554	3	collapse_1 collapse_2 migration_1	NA	2.04436	NA	NA	8.13154	NA	NA	NA	NA	1.08175	NA	1.08175	NA	1.08175	NA	NA	1.08175	NA	2.18397
3sp	47	56.7282	-25.3641	3	collapse_1 collapse_2 migration_1	NA	NA	1.21715	NA	NA	6.98892	NA	0.295817	NA	0.295817	0.295817	0.295817	NA	NA	0.295817	0.295817	NA	NA	2.20133
2spp	37	56.8608	-26.4304	2	collapse_2 migration_1	NA	NA	0	NA	NA	4.8428	NA	NA	NA	1.45546	NA	1.45546	NA	NA	NA	NA	NA	NA	2.33391
2spp	43	56.9833	-26.4916	2	collapse_2 migration_1	NA	NA	0	NA	NA	4.46589	NA	0.321231	NA	NA	0.321231	NA	NA	NA	0.321231	0.321231	NA	NA	2.45637
3sp	38	56.9923	-25.4961	3	collapse_1 collapse_2 migration_1	NA	NA	1.20159	NA	NA	7.12644	0.364436	NA	0.364436	0.364436	NA	0.364436	NA	NA	NA	NA	NA	NA	2.4654
3sp	46	56.9978	-25.4989	3	collapse_1 collapse_2 migration_1	NA	NA	1.15941	NA	NA	6.90591	0.30046	NA	0.30046	0.30046	NA	0.30046	NA	NA	0.30046	0.30046	NA	NA	2.47093
2spp	35	57.1438	-26.5719	2	collapse_2 migration_1	NA	NA	0	NA	NA	4.76935	NA	1.38652	NA	NA	1.38652	NA	NA	NA	NA	NA	NA	NA	2.61694
2spp	34	57.268	-26.634	2	collapse_2 migration_1	NA	NA	0	NA	NA	4.9788	1.36559	NA	1.36559	NA	NA	NA	NA	NA	NA	NA	NA	NA	2.74111
2spp	40	57.296	-26.648	2	collapse_2 migration_1	NA	NA	0	NA	NA	4.93576	1.38249	1.38249	1.38249	1.38249	1.38249	1.38249	NA	NA	NA	NA	NA	NA	2.76913
2spp	38	57.3119	-26.6559	2	collapse_2 migration_1	NA	NA	0	NA	NA	5.03268	1.46688	NA	1.46688	1.46688	NA	1.46688	NA	NA	NA	NA	NA	NA	2.78502
2spp	36	57.3158	-26.6579	2	collapse_2 migration_1	NA	NA	0	NA	NA	4.80526	1.4116	1.4116	1.4116	NA	1.4116	NA	NA	NA	NA	NA	NA	NA	2.78893
2spp	39	57.3348	-26.6674	2	collapse_2 migration_1	NA	NA	0	NA	NA	4.9581	NA	1.46843	NA	1.46843	1.46843	1.46843	NA	NA	NA	NA	NA	NA	2.8079
2spp	47	57.4619	-26.731	2	collapse_2 migration_1	NA	NA	0	NA	NA	4.75985	NA	0.327477	NA	0.327477	0.327477	0.327477	NA	NA	0.327477	0.327477	NA	NA	2.93506
3sp	43	57.572	-25.786	3	collapse_1 collapse_2 migration_1	NA	NA	0.34087	NA	NA	5.37305	NA	0.262342	NA	NA	0.262342	NA	NA	NA	0.262342	0.262342	NA	NA	3.04513
2spp	45	57.6226	-26.8113	2	collapse_2 migration_1	NA	NA	0	NA	NA	4.57329	NA	NA	NA	0.360979	NA	0.360979	NA	NA	0.360979	0.360979	NA	NA	3.09569
3sp	23	57.7292	-25.8646	3	collapse_1 collapse_2 migration_1	NA	2.08425	NA	NA	8.02366	NA	NA	0.500395	NA	0.500395	0.500395	0.500395	NA	NA	NA	NA	NA	NA	3.20232
2spp	44	57.7976	-26.8988	2	collapse_2 migration_1	NA	NA	0	NA	NA	4.89788	0.347384	0.347384	0.347384	NA	0.347384	NA	NA	NA	0.347384	0.347384	NA	NA	3.2707
2spp	42	57.8056	-26.9028	2	collapse_2 migration_1	NA	NA	0	NA	NA	4.98472	0.3679	NA	0.3679	NA	NA	NA	NA	NA	0.3679	0.3679	NA	NA	3.27868
2spp	46	57.856	-26.928	2	collapse_2 migration_1	NA	NA	0	NA	NA	5.53225	0.38958	NA	0.38958	0.38958	NA	0.38958	NA	NA	0.38958	0.38958	NA	NA	3.3291
2spp	48	57.8601	-26.9301	2	collapse_2 migration_1	NA	NA	0	NA	NA	5.03737	0.343462	0.343462	0.343462	0.343462	0.343462	0.343462	NA	NA	0.343462	0.343462	NA	NA	3.33327
2spp	41	57.9156	-26.9578	2	collapse_2 migration_1	NA	NA	0	NA	NA	4.91474	NA	NA	NA	NA	NA	NA	NA	NA	0.348059	0.348059	NA	NA	3.38871
3sp	42	57.9221	-25.961	3	collapse_1 collapse_2 migration_1	NA	NA	0.342147	NA	NA	5.3659	0.317329	NA	0.317329	NA	NA	NA	NA	NA	0.317329	0.317329	NA	NA	3.39518
3sp	44	57.9304	-25.9652	3	collapse_1 collapse_2 migration_1	NA	NA	0.686941	NA	NA	6.42318	0.384632	0.384632	0.384632	NA	0.384632	NA	NA	NA	0.384632	0.384632	NA	NA	3.40348
3sp	7	58.0346	-26.0173	3	collapse_1 collapse_2 migration_1	2.35541	NA	NA	8.08938	NA	NA	NA	0.512881	NA	0.512881	0.512881	0.512881	NA	NA	NA	NA	NA	NA	3.50773
3sp	36	58.0958	-26.0479	3	collapse_1 collapse_2 migration_1	NA	NA	0.619824	NA	NA	6.47947	0.366974	0.366974	0.366974	NA	0.366974	NA	NA	NA	NA	NA	NA	NA	3.56888
3sp	34	58.1806	-26.0903	3	collapse_1 collapse_2 migration_1	NA	NA	0.345319	NA	NA	5.63852	0.300737	NA	0.300737	NA	NA	NA	NA	NA	NA	NA	NA	NA	3.65368
3sp	15	58.4002	-26.2001	3	collapse_1 collapse_2 migration_1	2.14989	NA	NA	8.21797	NA	NA	NA	0.531221	NA	0.531221	0.531221	0.531221	0.531221	NA	NA	NA	NA	0.531221	3.87335
3sp	14	58.4553	-26.2276	3	collapse_1 collapse_2 migration_1	1.91339	NA	NA	7.89095	NA	NA	0.532517	NA	0.532517	0.532517	NA	0.532517	0.532517	NA	NA	NA	NA	0.532517	3.92838
3sp	24	58.4672	-26.2336	3	collapse_1 collapse_2 migration_1	NA	1.79035	NA	NA	7.8626	NA	0.411439	0.411439	0.411439	0.411439	0.411439	0.411439	NA	NA	NA	NA	NA	NA	3.94035
3sp	31	58.5411	-26.2706	3	collapse_1 collapse_2 migration_1	NA	1.96729	NA	NA	7.99941	NA	NA	0.486642	NA	0.486642	0.486642	0.486642	NA	0.486642	NA	NA	0.486642	NA	4.01423
3sp	22	58.6034	-26.3017	3	collapse_1 collapse_2 migration_1	NA	1.94047	NA	NA	8.03658	NA	0.496427	NA	0.496427	0.496427	NA	0.496427	NA	NA	NA	NA	NA	NA	4.07654
2spp	28	58.733	-27.3665	2	collapse_2 migration_1	NA	0	NA	NA	3.82614	NA	1.24555	1.24555	1.24555	NA	1.24555	NA	NA	1.24555	NA	NA	1.24555	NA	4.20614
3sp	6	58.9645	-26.4823	3	collapse_1 collapse_2 migration_1	2.07144	NA	NA	8.28595	NA	NA	0.610508	NA	0.610508	0.610508	NA	0.610508	NA	NA	NA	NA	NA	NA	4.43767
3sp	16	59.0805	-26.5403	3	collapse_1 collapse_2 migration_1	2.15249	NA	NA	8.14088	NA	NA	0.431071	0.431071	0.431071	0.431071	0.431071	0.431071	0.431071	NA	NA	NA	NA	0.431071	4.55364
3sp	32	59.3274	-26.6637	3	collapse_1 collapse_2 migration_1	NA	1.75867	NA	NA	7.35676	NA	0.48185	0.48185	0.48185	0.48185	0.48185	0.48185	NA	0.48185	NA	NA	0.48185	NA	4.80055
3sp	25	59.395	-26.6975	3	collapse_1 collapse_2 migration_1	NA	0.367747	NA	NA	5.45539	NA	NA	NA	NA	NA	NA	NA	NA	1.91452	NA	NA	1.91452	NA	4.8681
3sp	8	59.439	-26.7195	3	collapse_1 collapse_2 migration_1	2.40916	NA	NA	8.44081	NA	NA	0.450507	0.450507	0.450507	0.450507	0.450507	0.450507	NA	NA	NA	NA	NA	NA	4.91209
3sp	30	59.4668	-26.7334	3	collapse_1 collapse_2 migration_1	NA	1.76339	NA	NA	7.60416	NA	0.528919	NA	0.528919	0.528919	NA	0.528919	NA	0.528919	NA	NA	0.528919	NA	4.93992
3sp	9	60.5808	-27.2904	3	collapse_1 collapse_2 migration_1	0.375607	NA	NA	5.43346	NA	NA	NA	NA	NA	NA	NA	NA	2.23828	NA	NA	NA	NA	2.23828	6.05388
2spp	30	61.0203	-28.5102	2	collapse_2 migration_1	NA	0	NA	NA	4.49158	NA	0.687594	NA	0.687594	0.687594	NA	0.687594	NA	0.687594	NA	NA	0.687594	NA	6.49344
2spp	26	61.0836	-28.5418	2	collapse_2 migration_1	NA	0	NA	NA	4.66039	NA	0.914865	NA	0.914865	NA	NA	NA	NA	0.914865	NA	NA	0.914865	NA	6.55669
2spp	25	61.2774	-28.6387	2	collapse_2 migration_1	NA	0	NA	NA	4.30942	NA	NA	NA	NA	NA	NA	NA	NA	0.787095	NA	NA	0.787095	NA	6.75056
1sp	15	61.3579	-29.6789	1	migration_1	0	NA	NA	0	NA	NA	NA	2.08835	NA	2.08835	2.08835	2.08835	2.08835	NA	NA	NA	NA	2.08835	6.83097
3sp	12	61.4149	-27.7075	3	collapse_1 collapse_2 migration_1	1.43593	NA	NA	7.06125	NA	NA	0.970633	0.970633	0.970633	NA	0.970633	NA	0.970633	NA	NA	NA	NA	0.970633	6.88803
3sp	20	61.417	-27.7085	3	collapse_1 collapse_2 migration_1	NA	1.86286	NA	NA	6.934	NA	1.17518	1.17518	1.17518	NA	1.17518	NA	NA	NA	NA	NA	NA	NA	6.89016
2spp	32	61.4275	-28.7137	2	collapse_2 migration_1	NA	0	NA	NA	4.41901	NA	0.808105	0.808105	0.808105	0.808105	0.808105	0.808105	NA	0.808105	NA	NA	0.808105	NA	6.90059
1sp	13	61.6587	-29.8293	1	migration_1	0	NA	NA	0	NA	NA	NA	NA	NA	0.232904	NA	0.232904	0.232904	NA	NA	NA	NA	0.232904	7.13179
3sp	28	61.8454	-27.9227	3	collapse_1 collapse_2 migration_1	NA	1.3237	NA	NA	6.68424	NA	0.721804	0.721804	0.721804	NA	0.721804	NA	NA	0.721804	NA	NA	0.721804	NA	7.31851
2spp	15	61.8609	-28.9304	2	collapse_2 migration_1	0	NA	NA	2.52117	NA	NA	NA	1.69045	NA	1.69045	1.69045	1.69045	1.69045	NA	NA	NA	NA	1.69045	7.33399
2spp	31	61.9009	-28.9504	2	collapse_2 migration_1	NA	0	NA	NA	4.38067	NA	NA	0.983127	NA	0.983127	0.983127	0.983127	NA	0.983127	NA	NA	0.983127	NA	7.37401
2spp	16	62.0291	-29.0145	2	collapse_2 migration_1	0	NA	NA	4.07962	NA	NA	1.03849	1.03849	1.03849	1.03849	1.03849	1.03849	1.03849	NA	NA	NA	NA	1.03849	7.50222
2spp	13	62.1381	-29.0691	2	collapse_2 migration_1	0	NA	NA	5.25872	NA	NA	NA	NA	NA	1.27102	NA	1.27102	1.27102	NA	NA	NA	NA	1.27102	7.61125
2spp	29	62.2017	-29.1009	2	collapse_2 migration_1	NA	0	NA	NA	4.43715	NA	NA	NA	NA	0.885745	NA	0.885745	NA	0.885745	NA	NA	0.885745	NA	7.67483
2spp	9	62.3814	-29.1907	2	collapse_2 migration_1	0	NA	NA	3.75062	NA	NA	NA	NA	NA	NA	NA	NA	1.66534	NA	NA	NA	NA	1.66534	7.85453
2spp	11	62.4214	-29.2107	2	collapse_2 migration_1	0	NA	NA	3.87144	NA	NA	NA	1.28687	NA	NA	1.28687	NA	1.28687	NA	NA	NA	NA	1.28687	7.89455
3sp	18	62.4269	-28.2135	3	collapse_1 collapse_2 migration_1	NA	0.357643	NA	NA	2.44552	NA	1.23373	NA	1.23373	NA	NA	NA	NA	NA	NA	NA	NA	NA	7.90003
3sp	11	62.4832	-28.2416	3	collapse_1 collapse_2 migration_1	0.334696	NA	NA	5.87689	NA	NA	NA	1.49694	NA	NA	1.49694	NA	1.49694	NA	NA	NA	NA	1.49694	7.95631
3sp	4	62.5104	-28.2552	3	collapse_1 collapse_2 migration_1	1.59168	NA	NA	6.94278	NA	NA	1.07252	1.07252	1.07252	NA	1.07252	NA	NA	NA	NA	NA	NA	NA	7.98355
3sp	27	62.6076	-28.3038	3	collapse_1 collapse_2 migration_1	NA	0.333841	NA	NA	4.77262	NA	NA	1.19128	NA	NA	1.19128	NA	NA	1.19128	NA	NA	1.19128	NA	8.08069
2spp	12	62.6431	-29.3215	2	collapse_2 migration_1	0	NA	NA	3.44646	NA	NA	1.29737	1.29737	1.29737	NA	1.29737	NA	1.29737	NA	NA	NA	NA	1.29737	8.11618
2spp	14	62.6626	-29.3313	2	collapse_2 migration_1	0	NA	NA	5.86804	NA	NA	1.35053	NA	1.35053	1.35053	NA	1.35053	1.35053	NA	NA	NA	NA	1.35053	8.1357
1sp	17	62.7162	-31.3581	0		NA	0	NA	NA	0	NA	NA	NA	NA	NA	NA	NA	NA	NA	NA	NA	NA	NA	8.18933
1sp	23	62.7973	-30.3986	1	migration_1	NA	0	NA	NA	0	NA	NA	0.669772	NA	0.669772	0.669772	0.669772	NA	NA	NA	NA	NA	NA	8.27042
3sp	26	62.8688	-28.4344	3	collapse_1 collapse_2 migration_1	NA	0.341344	NA	NA	5.15287	NA	0.817438	NA	0.817438	NA	NA	NA	NA	0.817438	NA	NA	0.817438	NA	8.3419
1sp	44	62.9359	-30.468	1	migration_1	NA	NA	0	NA	NA	0	3.14659	3.14659	3.14659	NA	3.14659	NA	NA	NA	3.14659	3.14659	NA	NA	8.40905
2spp	27	62.9716	-29.4858	2	collapse_2 migration_1	NA	0	NA	NA	5.37591	NA	NA	0.723613	NA	NA	0.723613	NA	NA	0.723613	NA	NA	0.723613	NA	8.44468
1sp	12	63.6587	-30.8293	1	migration_1	0	NA	NA	0	NA	NA	1.79986	1.79986	1.79986	NA	1.79986	NA	1.79986	NA	NA	NA	NA	1.79986	9.13179
2spp	10	63.8609	-29.9304	2	collapse_2 migration_1	0	NA	NA	3.09859	NA	NA	0.978528	NA	0.978528	NA	NA	NA	0.978528	NA	NA	NA	NA	0.978528	9.33399
1sp	21	63.9359	-30.968	1	migration_1	NA	0	NA	NA	0	NA	NA	NA	NA	0.474433	NA	0.474433	NA	NA	NA	NA	NA	NA	9.40905
1sp	37	63.9359	-30.968	1	migration_1	NA	NA	0	NA	NA	0	NA	NA	NA	3.48882	NA	3.48882	NA	NA	NA	NA	NA	NA	9.40905
3sp	3	63.9789	-28.9895	3	collapse_1 collapse_2 migration_1	0.361885	NA	NA	4.71021	NA	NA	NA	1.64455	NA	NA	1.64455	NA	NA	NA	NA	NA	NA	NA	9.45203
1sp	41	64.0746	-31.0373	1	migration_1	NA	NA	0	NA	NA	0	NA	NA	NA	NA	NA	NA	NA	NA	1.79251	1.79251	NA	NA	9.54768
1sp	42	64.2428	-31.1214	1	migration_1	NA	NA	0	NA	NA	0	1.05951	NA	1.05951	NA	NA	NA	NA	NA	1.05951	1.05951	NA	NA	9.7159
2spp	23	64.2847	-30.1424	2	collapse_2 migration_1	NA	0	NA	NA	0.336963	NA	NA	1.15478	NA	1.15478	1.15478	1.15478	NA	NA	NA	NA	NA	NA	9.75783
3sp	10	64.3665	-29.1832	3	collapse_1 collapse_2 migration_1	0.341299	NA	NA	4.81276	NA	NA	1.19235	NA	1.19235	NA	NA	NA	1.19235	NA	NA	NA	NA	1.19235	9.8396
2spp	21	64.6419	-30.3209	2	collapse_2 migration_1	NA	0	NA	NA	0.351531	NA	NA	NA	NA	1.02997	NA	1.02997	NA	NA	NA	NA	NA	NA	10.115
1sp	14	64.8548	-31.4274	1	migration_1	0	NA	NA	0	NA	NA	0.652995	NA	0.652995	0.652995	NA	0.652995	0.652995	NA	NA	NA	NA	0.652995	10.328
1sp	4	64.9359	-31.468	1	migration_1	0	NA	NA	0	NA	NA	0.416263	0.416263	0.416263	NA	0.416263	NA	NA	NA	NA	NA	NA	NA	10.409
1sp	3	65.0746	-31.5373	1	migration_1	0	NA	NA	0	NA	NA	NA	1.95542	NA	NA	1.95542	NA	NA	NA	NA	NA	NA	NA	10.5477
1sp	5	65.0746	-31.5373	1	migration_1	0	NA	NA	0	NA	NA	NA	NA	NA	0.665433	NA	0.665433	NA	NA	NA	NA	NA	NA	10.5477
1sp	20	65.0746	-31.5373	1	migration_1	NA	0	NA	NA	0	NA	1.62551	1.62551	1.62551	NA	1.62551	NA	NA	NA	NA	NA	NA	NA	10.5477
1sp	43	65.0746	-31.5373	1	migration_1	NA	NA	0	NA	NA	0	NA	0.900782	NA	NA	0.900782	NA	NA	NA	0.900782	0.900782	NA	NA	10.5477
1sp	47	65.4389	-31.7195	1	migration_1	NA	NA	0	NA	NA	0	NA	1.04918	NA	1.04918	1.04918	1.04918	NA	NA	1.04918	1.04918	NA	NA	10.9121
1sp	2	65.52	-31.76	1	migration_1	0	NA	NA	0	NA	NA	0.706114	NA	0.706114	NA	NA	NA	NA	NA	NA	NA	NA	NA	10.9932
1sp	26	65.52	-31.76	1	migration_1	NA	0	NA	NA	0	NA	0.454695	NA	0.454695	NA	NA	NA	NA	0.454695	NA	NA	0.454695	NA	10.9932
1sp	30	65.6587	-31.8293	1	migration_1	NA	0	NA	NA	0	NA	0.49585	NA	0.49585	0.49585	NA	0.49585	NA	0.49585	NA	NA	0.49585	NA	11.1318
1sp	19	65.7973	-31.8986	1	migration_1	NA	0	NA	NA	0	NA	NA	1.59728	NA	NA	1.59728	NA	NA	NA	NA	NA	NA	NA	11.2704
1sp	7	65.9359	-31.968	1	migration_1	0	NA	NA	0	NA	NA	NA	1.2457	NA	1.2457	1.2457	1.2457	NA	NA	NA	NA	NA	NA	11.409
1sp	28	65.9359	-31.968	1	migration_1	NA	0	NA	NA	0	NA	0.725728	0.725728	0.725728	NA	0.725728	NA	NA	0.725728	NA	NA	0.725728	NA	11.409
1sp	34	65.9359	-31.968	1	migration_1	NA	NA	0	NA	NA	0	1.06415	NA	1.06415	NA	NA	NA	NA	NA	NA	NA	NA	NA	11.409
1sp	40	65.9359	-31.968	1	migration_1	NA	NA	0	NA	NA	0	0.980719	0.980719	0.980719	0.980719	0.980719	0.980719	NA	NA	NA	NA	NA	NA	11.409
1sp	10	66.0746	-32.0373	1	migration_1	0	NA	NA	0	NA	NA	1.93646	NA	1.93646	NA	NA	NA	1.93646	NA	NA	NA	NA	1.93646	11.5477
1sp	27	66.0746	-32.0373	1	migration_1	NA	0	NA	NA	0	NA	NA	1.39458	NA	NA	1.39458	NA	NA	1.39458	NA	NA	1.39458	NA	11.5477
1sp	32	66.0746	-32.0373	1	migration_1	NA	0	NA	NA	0	NA	2.51451	2.51451	2.51451	2.51451	2.51451	2.51451	NA	2.51451	NA	NA	2.51451	NA	11.5477
1sp	46	66.0746	-32.0373	1	migration_1	NA	NA	0	NA	NA	0	0.699652	NA	0.699652	0.699652	NA	0.699652	NA	NA	0.699652	0.699652	NA	NA	11.5477
1sp	8	66.2768	-32.1384	1	migration_1	0	NA	NA	0	NA	NA	1.18389	1.18389	1.18389	1.18389	1.18389	1.18389	NA	NA	NA	NA	NA	NA	11.7499
1sp	16	66.3814	-32.1907	1	migration_1	0	NA	NA	0	NA	NA	1.06419	1.06419	1.06419	1.06419	1.06419	1.06419	1.06419	NA	NA	NA	NA	1.06419	11.8545
1sp	38	66.3814	-32.1907	1	migration_1	NA	NA	0	NA	NA	0	1.43724	NA	1.43724	1.43724	NA	1.43724	NA	NA	NA	NA	NA	NA	11.8545
2spp	24	66.4157	-31.2079	2	collapse_2 migration_1	NA	0	NA	NA	0.355604	NA	1.05971	1.05971	1.05971	1.05971	1.05971	1.05971	NA	NA	NA	NA	NA	NA	11.8889
1sp	9	66.52	-32.26	1	migration_1	0	NA	NA	0	NA	NA	NA	NA	NA	NA	NA	NA	0.744203	NA	NA	NA	NA	0.744203	11.9932
1sp	29	66.52	-32.26	1	migration_1	NA	0	NA	NA	0	NA	NA	NA	NA	1.88933	NA	1.88933	NA	1.88933	NA	NA	1.88933	NA	11.9932
2spp	22	66.9059	-31.4529	2	collapse_2 migration_1	NA	0	NA	NA	0.378298	NA	1.38362	NA	1.38362	1.38362	NA	1.38362	NA	NA	NA	NA	NA	NA	12.379
1sp	39	66.9359	-32.468	1	migration_1	NA	NA	0	NA	NA	0	NA	1.36792	NA	1.36792	1.36792	1.36792	NA	NA	NA	NA	NA	NA	12.409
1sp	6	67.0746	-32.5373	1	migration_1	0	NA	NA	0	NA	NA	1.3128	NA	1.3128	1.3128	NA	1.3128	NA	NA	NA	NA	NA	NA	12.5477
1sp	33	67.0746	-33.5373	0		NA	NA	0	NA	NA	0	NA	NA	NA	NA	NA	NA	NA	NA	NA	NA	NA	NA	12.5477
2spp	17	67.4644	-32.7322	1	collapse_2	NA	0	NA	NA	0.402192	NA	NA	NA	NA	NA	NA	NA	NA	NA	NA	NA	NA	NA	12.9375
1sp	18	67.52	-32.76	1	migration_1	NA	0	NA	NA	0	NA	0.849281	NA	0.849281	NA	NA	NA	NA	NA	NA	NA	NA	NA	12.9932
1sp	25	67.52	-32.76	1	migration_1	NA	0	NA	NA	0	NA	NA	NA	NA	NA	NA	NA	NA	2.14814	NA	NA	2.14814	NA	12.9932
3sp	17	67.5897	-31.7948	2	collapse_1 collapse_2	NA	0.407359	NA	NA	0.86071	NA	NA	NA	NA	NA	NA	NA	NA	NA	NA	NA	NA	NA	13.0628
1sp	11	67.6587	-32.8293	1	migration_1	0	NA	NA	0	NA	NA	NA	1.93928	NA	NA	1.93928	NA	1.93928	NA	NA	NA	NA	1.93928	13.1318
1sp	35	67.6587	-32.8293	1	migration_1	NA	NA	0	NA	NA	0	NA	1.31887	NA	NA	1.31887	NA	NA	NA	NA	NA	NA	NA	13.1318
1sp	45	67.6587	-32.8293	1	migration_1	NA	NA	0	NA	NA	0	NA	NA	NA	1.33414	NA	1.33414	NA	NA	1.33414	1.33414	NA	NA	13.1318
2spp	18	67.6883	-31.8441	2	collapse_2 migration_1	NA	0	NA	NA	0.416043	NA	1.84451	NA	1.84451	NA	NA	NA	NA	NA	NA	NA	NA	NA	13.1614
1sp	22	67.7973	-32.8986	1	migration_1	NA	0	NA	NA	0	NA	2.00489	NA	2.00489	2.00489	NA	2.00489	NA	NA	NA	NA	NA	NA	13.2704
1sp	31	67.9359	-32.968	1	migration_1	NA	0	NA	NA	0	NA	NA	1.73359	NA	1.73359	1.73359	1.73359	NA	1.73359	NA	NA	1.73359	NA	13.409
1sp	48	68.0746	-33.0373	1	migration_1	NA	NA	0	NA	NA	0	1.0431	1.0431	1.0431	1.0431	1.0431	1.0431	NA	NA	1.0431	1.0431	NA	NA	13.5477
1sp	24	68.6587	-33.3293	1	migration_1	NA	0	NA	NA	0	NA	1.08662	1.08662	1.08662	1.08662	1.08662	1.08662	NA	NA	NA	NA	NA	NA	14.1318
2spp	19	68.8316	-32.4158	2	collapse_2 migration_1	NA	0	NA	NA	0.451634	NA	NA	1.76829	NA	NA	1.76829	NA	NA	NA	NA	NA	NA	NA	14.3048
2spp	7	68.9359	-32.468	2	collapse_2 migration_1	0	NA	NA	0.396248	NA	NA	NA	1.87561	NA	1.87561	1.87561	1.87561	NA	NA	NA	NA	NA	NA	14.409
2spp	20	68.9763	-32.4882	2	collapse_2 migration_1	NA	0	NA	NA	0.422091	NA	1.41272	1.41272	1.41272	NA	1.41272	NA	NA	NA	NA	NA	NA	NA	14.4494
2spp	1	69.1089	-33.5544	1	collapse_2	0	NA	NA	0.3	NA	NA	NA	NA	NA	NA	NA	NA	NA	NA	NA	NA	NA	NA	14.582
2spp	2	69.3557	-32.6779	2	collapse_2 migration_1	0	NA	NA	0.36213	NA	NA	1.49129	NA	1.49129	NA	NA	NA	NA	NA	NA	NA	NA	NA	14.8288
3sp	1	69.4957	-32.7479	2	collapse_1 collapse_2	0.404538	NA	NA	0.870191	NA	NA	NA	NA	NA	NA	NA	NA	NA	NA	NA	NA	NA	NA	14.9689
2spp	3	69.5544	-32.7772	2	collapse_2 migration_1	0	NA	NA	0.388822	NA	NA	NA	1.42467	NA	NA	1.42467	NA	NA	NA	NA	NA	NA	NA	15.0275
2spp	8	69.5601	-32.78	2	collapse_2 migration_1	0	NA	NA	0.399496	NA	NA	1.74402	1.74402	1.74402	1.74402	1.74402	1.74402	NA	NA	NA	NA	NA	NA	15.0332
2spp	6	69.942	-32.971	2	collapse_2 migration_1	0	NA	NA	0.35423	NA	NA	1.16115	NA	1.16115	1.16115	NA	1.16115	NA	NA	NA	NA	NA	NA	15.4151
1sp	1	70.0746	-35.0373	0		0	NA	NA	0	NA	NA	NA	NA	NA	NA	NA	NA	NA	NA	NA	NA	NA	NA	15.5477
3sp	19	70.2794	-32.1397	3	collapse_1 collapse_2 migration_1	NA	0.405414	NA	NA	0.86647	NA	NA	1.16377	NA	NA	1.16377	NA	NA	NA	NA	NA	NA	NA	15.7525
2spp	4	70.4154	-33.2077	2	collapse_2 migration_1	0	NA	NA	0.400956	NA	NA	1.50939	1.50939	1.50939	NA	1.50939	NA	NA	NA	NA	NA	NA	NA	15.8885
2spp	5	70.5601	-33.28	2	collapse_2 migration_1	0	NA	NA	0.420168	NA	NA	NA	NA	NA	1.44611	NA	1.44611	NA	NA	NA	NA	NA	NA	16.0332
1sp	36	70.9359	-34.468	1	migration_1	NA	NA	0	NA	NA	0	1.45484	1.45484	1.45484	NA	1.45484	NA	NA	NA	NA	NA	NA	NA	16.409
3sp	2	71.4155	-32.7077	3	collapse_1 collapse_2 migration_1	0.373544	NA	NA	0.762297	NA	NA	0.909543	NA	0.909543	NA	NA	NA	NA	NA	NA	NA	NA	NA	16.8886
Association Table for PHRAPL analyses
pop assignment	name			Locality
A	AD521 Dermatophagoides farinae Dermestes maculatus culture MI			USA
A	RS03_Dermatophagoides_farinae_MI			USA
A	RS59_Dermatophagoides_farinae_MI			USA
A	RS60_Dermatophagoides_farinae_MI			USA
A	RS61_Dermatophagoides_farinae_MI			USA
A	RS62_Dermatophagoides_farinae_MI			USA
A	RS63_Dermatophagoides_farinae_MI			USA
B	RS20_Dermatophagoides_farinae_PAK			Pakistan
C	RS33_Dermatophagoides_farinae_PAK			Pakistan
C	RS34_Dermatophagoides_farinae_PAK			Pakistan
C	RS37_Dermatophagoides_farinae_PAK			Pakistan
B	RS25_Dermatophagoides_farinae_PAK			Pakistan
B	RS29_Dermatophagoides_farinae_PAK			Pakistan
B	RS41_Dermatophagoides_farinae_PAK			Pakistan
B	RS17_Dermatophagoides_farinae_PAK			Pakistan
B	RS26_Dermatophagoides_farinae_PAK			Pakistan
C	RS40_Dermatophagoides_farinae_PAK			Pakistan
B	Dermatophagoides_farinae_Singapore_GB_WGS_ASGP01004202_1_22084-23361_contig4202			Singapore				s
B	RS31_Dermatophagoides_farinae_PAK			Pakistan
B	RS35_Dermatophagoides_farinae_PAK			Pakistan
B	RS36_Dermatophagoides_farinae_PAK			Pakistan
C	RS27_Dermatophagoides_farinae_PAK			Pakistan
C	RS30_Dermatophagoides_farinae_PAK			Pakistan
D	AD1753 Dermatophagoides microceras			Spain
