# Supplementary material for: Cox1 barcoding versus multilocus species delimitation: validation of two mite species with contrasting effective population sizes
Source: Parasit Vectors. 2019 Jan 5;12:8. doi: 10.1186/s13071-018-3242-5 (PMC6321676; doi:10.1186/s13071-018-3242-5)
Supplement: Supplementary file 10 — Alignment S2. Nexus datamatrix of aligned sequences of seven loci used to infer species tree (Fig. 4). Original contiguous alignments as well as final partitions (identified by the suffix _noee») used in analyses are given. The file should be viewed in the program Mesquite. (NEX 7275 kb) [file 13071_2018_3242_MOESM10_ESM.nex]

#NEXUS
[written Thu Oct 25 11:31:21 GMT-05:00 2018 by Mesquite  version 3.31 (build 859) at ummzx-pklimov-macpro.local/141.211.101.128]

BEGIN TAXA;
	TITLE Taxa;
	DIMENSIONS NTAX=86;
	TAXLABELS
		AD707_Laronyssus_marinus_Larus_cachinnans_mongolicus_Russia AD1171_Ptyssalges_sp_Campylopterus_excellens_Mexico AD1135_Mouchetia_aff_indochinensisex_Zosterops_erythropleurus AD675_Scutulanyssus_subis_ex_Progne_subis AD676_Scutulanyssus_obscurus_ex_Hirundo_rustica AD716_Pandalura_oconnori_ex_Steatornis_caripensis AD749_Pandalura_strigisoti_ex_Asio_otus AD1197_Pandalura_ex_Ciccaba_virgata AD903_Temnalges_sp_Gallinula_chloropus_MI AD1028_Hyomesalges_ex_Tockus_pallidirostris AD757_Picalgoides_picimajoris_Dendrocopos_major_Russia AD582_Picalgoides_sp_n_ex_Colaptes_auratus AD1152_Picalgoides_aff_pteroglossorum_ex_Ramphastos_sulfuratus AD773_Mesalgoides_sp_n_ex_Grallaria_capitalis AD637_Mesalgoides_ex_Sheppardia_bocagei AD1042_Mesalgoides AD733_gen_aff_Paralgopsis_ex_Colaptes_auratus AD1162_gen_aff_Paralgopsis_quills_D AD1163_Paralgopsis_sp_Amazona_autumnalis_Mexico AD538_Schoutedenocoptes_aquilae AD1416_Turbinoptes_strandtmanni AD796_Congocoptes_sphyrapicicola_Sphyrapicus_varius_IL AD572_Echimytricalges_guyanensis_Proechimys_simonsi_Peru AD1458_Psoralges_libertus_ex_Tamandua_sp_noesh AD466_Otodectes_cynotis_Felis_catus_MI 'Otodectes cynotis GQ864320_1' AD1647_Caparinia_ictonyctis_ex_Atelerix_albiventris AD2034_Caparinia_tripilis_Erinaceus_europaeus AD2035_Caparinia_tripilis_Erinaceus_europaeus AD597_Psoroptes_ovis_Oryctolagus_cuniculus AD597_Psoroptes_ovis_ex_Oryctolagus_cuniculus_CO1_KJ957822 'Psoroptes ovis ex Oryctolagus cuniculus FJ907505_1 isolate Rt1 FJ907499_1 isolate Rb1' 'Psoroptes ovis ex Oryctolagus cuniculus China CO1 KJ957822_1' 'Psoroptes ovis ex Ovis aries CO1 mRNA BQ835080_1 Po ad 06H12 TEXF1 cDNA clone Po ad 06H12' 'Psoroptes ovis ex Ovis aries CO1 mRNA FR748605 mRNA Burgess S cDNA clone Bu 005 f08_p1ca' 'Psoroptes natalensis FJ907506_1 isolate Bf1 weird 3end trimmed GQ221770_1 Bf1 frame shifting deletion corrected' 'Chorioptes panda FJ907511_1 SW2010a isolate1 weird 3end trimmed FJ907504_1 SW2010a' 'Chorioptes texanus FJ907508_1 isolate Ct3 FJ907501_1 isolate Ct3 frame shifting deletion corrected' 'Chorioptes texanus FJ907507_1 isolate Sc2 FJ907500_1 isolate Sc2 weird 3end trimmed' 'Chorioptes texanus FJ907510_1 isolate Mc4 FJ907503_1 isolate Mc4 frame shifting deletion corrected' 'Chorioptes texanus FJ907509_1 isolate Ch41 weird 3end trimmed FJ907502_1 isolate Ch4 frame shifting deletion corrected weird 3' 'Chorioptes bovis 18S GQ864308_1' AD1660_Chorioptes_bovis_ex_Ovis_aries AD1664_Chorioptes_sweatmani_ex_Alces_alces_no28S411esh AD843_Gymnoglyphus_longior AD949_Gymnoglyphus_osu AD1412_Euroglyphus_maynei 'Euroglyphus maynei_MUJZ01072749_1_9850_11099 isolate Arlian Lab scaffold3 mitochondrial, whole genome shotgun sequence' AD1111_Hirstia_passericola AD515_Sturnophagoides_bakeri_ex_Progne_subis_nest AD521_Dermatophagoides_farinae_Dermestes_maculatus_culture_MI 'RS03_Dermatophagoides_farinae_MI' 'RS59_Dermatophagoides_farinae_MI' 'RS60_Dermatophagoides_farinae_MI' 'RS61_Dermatophagoides_farinae_MI' 'RS62_Dermatophagoides_farinae_MI' 'RS63_Dermatophagoides_farinae_MI' 'RS20_Dermatophagoides_farinae_PAK' 'RS33_Dermatophagoides_farinae_PAK' 'RS34_Dermatophagoides_farinae_PAK' 'RS37_Dermatophagoides_farinae_PAK' 'RS17_Dermatophagoides_farinae_PAK' 'RS26_Dermatophagoides_farinae_PAK' 'RS40_Dermatophagoides_farinae_PAK' 'RS36_Dermatophagoides_farinae_PAK' 'RS27_Dermatophagoides_farinae_PAK' 'RS30_Dermatophagoides_farinae_PAK' AD1753_Dermatophagoides_microceras_no2845 AD1210_Dermatophagoides_sp_n_ex_Hirundo_rustica_erythrogaster AD1427_Dermatophagoides_pteronyssinus_Singapore 'EU884425_1 Dermatophagoides pteronyssinus Belgium' 'RS06_Dermatophagoides_pteronyssinus_PAK' 'RS24_Dermatophagoides_pteronyssinus_PAK' 'RS45_Dermatophagoides_pteronyssinus_MI' 'RS51_Dermatophagoides_pteronyssinus_MI' 'RS52_Dermatophagoides_pteronyssinus_MI' 'RS18_Dermatophagoides_pteronyssinus_PAK' 'RS19_Dermatophagoides_pteronyssinus_PAK' 'RS65_Dermatophagoides_pteronyssinus_PAK' AD947_Dermatophagoides_evansi_ex_Hirundo_rustica AD1418_Onychalges_sp2_ex_Lagonosticta_rhodopareia AD1419_Onychalges_pachyspathus_ex_Estrilda_astrild AD759_Microlichus_sp AD1190_Microlichus_sp_Amazilia_tzacatl_Mexico AD1127_Myialges AD1177_Promyialges_sp_Euphonia_hirundinacea_Mexico 
	;

END;


BEGIN CHARACTERS;
	TITLE  18S;
	DIMENSIONS  NCHAR=1884;
	FORMAT DATATYPE = DNA GAP = - MISSING = N;
CHARSTATELABELS 
		1 c, 3 d, 4 e, 5 f, 6 g, 7 h, 8 i, 9 j, 12 a, 13 B, 14 c, 15 d, 16 E, 17 F, 18 g, 19 a, 22 b, 25 c, 26 d, 27 e, 29 f, 30 g, 31 h, 34 a, 35 b, 39 C, 40 d, 41 e, 46 f, 47 g, 48 h, 56 'h''', 57 'g''', 58 'f''', 62 'e''', 63 'd''', 64 'C''', 65 'b''', 66 'a''', 73 a, 74 b, 75 c, 82 A, 83 b, 84 c, 85 d, 86 !, 87 !, 88 e, 89 f, 90 !, 91 !, 92 g, 93 h, 98 i, 99 j, 100 k, 114 a, 115 b, 116 c, 117 d, 122 E, 123 f, 124 g, 125 H, 126 i, 127 j, 128 k, 134 'k''', 135 'j''', 136 'i''', 137 'H''', 138 'g''', 139 'f''', 140 'E''', 146 'd''', 147 'c''', 148 'b''', 149 'a''', 157 a, 158 b, 159 c, 160 d, 161 e, 162 F, 163 G, 164 h, 170 'h''', 171 G, 172 'F''', 173 'e''', 174 'd''', 175 'c''', 176 'b''', 177 'a''', 182 a, 183 b, 184 c, 185 d, 186 e, 187 F, 192 a, 200 a, 201 b, 202 c, 203 d, 204 e, 205 |, 206 |, 207 |, 208 |, 209 'e''', 210 'd''', 211 'c''', 212 'b''', 213 'a''', 229 'F''', 230 e, 231 'd''', 232 'c''', 233 'b''', 234 'a''', 245 a, 246 b, 247 c, 248 d, 249 !, 250 e, 251 f, 252 g, 253 h, 256 !, 260 'h''', 261 'g''', 262 'f''', 263 'e''', 264 'd''', 265 'c''', 266 'b''', 267 'a''', 272 'k''', 273 'j''', 274 'i''', 278 'h''', 279 'g''', 280 'f''', 281 'e''', 284 'd''', 285 'c''', 286 'b''', 287 'A''', 288 a, 289 b, 290 c, 293 D, 295 e, 296 f, 297 g, 302 h, 303 i, 304 j, 305 k, 306 l, 307 m, 308 n, 309 o, 310 p, 316 'p''', 317 'o''', 318 'n''', 319 'm''', 320 'l''', 321 'k''', 322 'j''', 323 'i''', 324 'h''', 325 'g''', 326 'f''', 327 'e''', 333 'D''', 334 'c''', 335 'b''', 336 'a''', 340 a, 341 b, 342 c, 343 d, 344 e, 345 f, 346 g, 347 h, 352 'h''', 353 'g''', 354 'f''', 355 'e''', 359 'd''', 360 'c''', 361 'b''', 362 'a''', 363 'c''', 364 'b''', 365 'a''', 367 a, 368 b, 369 C, 370 d, 371 e, 372 f, 383 'f''', 384 'e''', 385 'd''', 386 C, 387 'b''', 388 'a''', 390 a, 391 B, 392 c, 393 d, 398 'd''', 399 'c''', 400 'B''', 401 'a''', 405 'h''', 406 'g''', 407 'f''', 408 'e''', 409 'd''', 410 'c''', 411 'b''', 412 'a''', 418 a, 420 b, 421 c, 422 d, 426 e, 427 f, 428 g, 429 h, 430 I, 434 'I''', 435 'h''', 436 'g''', 437 'f''', 438 'e''', 440 'd''', 441 'c''', 442 'b''', 443 'a''', 445 'g''', 446 'F''', 448 'E''', 449 'd''', 450 'c''', 451 'B''', 452 'a''', 458 a, 459 b, 460 c, 461 d, 462 e, 463 f, 464 g, 465 h, 466 i, 467 !, 468 !, 469 !, 470 j, 471 k, 472 l, 477 'l''', 478 'k''', 479 'j''', 480 !, 481 !, 482 i, 483 'h''', 484 'g''', 485 'f''', 486 'e''', 487 'd''', 488 !, 489 'c''', 490 'b''', 491 'a''', 498 a, 499 b, 500 c, 501 !, 502 d, 503 E, 504 F, 512 'F''', 513 'E''', 514 'd''', 515 'c''', 516 !, 517 'b''', 518 'a''', 528 a, 529 b, 530 c, 531 d, 532 e, 533 f, 534 a, 535 b, 536 c, 541 a, 542 b, 543 c, 544 d, 550 e, 551 f, 553 'c''', 554 'b''', 555 'a''', 556 'f''', 557 'e''', 565 'd''', 566 'c''', 567 'b''', 568 'a''', 569 'f''', 570 'e''', 571 'd''', 572 'c''', 573 'b''', 574 'a''', 576 'j''', 577 'i''', 578 'h''', 579 'g''', 580 'f''', 581 'e''', 582 'd''', 583 'c''''', 584 'b''''', 585 'a''''', 596 a, 597 b, 598 c, 599 a, 600 b, 604 a, 606 a, 607 B, 608 c, 609 d, 613 e, 614 f, 615 g, 624 a, 625 b, 626 c, 627 d, 628 e, 630 f, 631 g, 632 h, 633 i, 634 j, 635 k, 636 l, 637 m, 638 n, 639 o, 640 p, 641 q, 642 r, 643 s, 644 t, 645 I, 646 I, 647 I, 648 I, 651 't''', 652 's''', 653 'r''', 654 'q''', 655 'p''', 658 'o''', 659 'n''', 660 'm''', 661 'l''', 662 |, 663 'k''', 664 'j''', 665 'i''', 666 'h''', 667 'g''', 668 'f''', 669 'e''', 670 'd''', 671 'c''', 672 'b''', 673 'a''', 679 a, 680 b, 681 c, 682 d, 683 e, 685 f, 686 g, 687 a, 688 b, 689 !, 690 c, 691 d, 692 e, 693 F, 694 g, 695 h, 696 i, 697 j, 698 k, 699 l, 700 m, 701 n, 702 |, 703 |, 704 |, 705 |, 706 |, 707 |, 708 'n''', 709 'm''', 710 'l''', 711 'k''', 712 'j''', 713 'i''', 714 'h''', 715 'g''', 716 'F''', 717 'e''', 718 'd''', 719 'c''', 720 'b''', 721 'a''', 722 'g''', 723 'F''', 724 'e''', 725 'd''', 726 'c''', 727 'b''', 728 'a''', 732 a, 733 b, 734 c, 747 a, 748 b, 751 c, 752 d, 754 A, 755 b, 756 c, 757 d, 760 'd''', 761 'c''', 762 a, 763 b, 764 c, 765 d, 766 E, 772 F, 773 E, 774 'd''', 775 'c''', 776 'b''', 777 'a''', 781 b, 782 a, 791 'd''', 792 'c''', 793 'b''', 794 A, 796 c, 797 b, 798 a, 799 a, 800 b, 801 c, 802 d, 803 e, 804 f, 808 a, 809 b, 810 c, 811 d, 812 e, 813 f, 814 g, 815 h, 816 i, 817 j, 818 k, 819 'a''', 820 'b''', 821 'c''', 822 'd''', 823 'e''', 824 'f''', 834 'k''', 835 'j''', 836 'i''', 837 'h''', 838 'g''', 839 'f''', 840 'e''', 841 'd''', 842 'c''', 843 'b''', 844 'a''', 856 a, 857 b, 858 c, 859 d, 860 e, 861 f, 867 G, 868 h, 869 i, 870 j, 871 k, 872 L, 873 M, 874 a, 875 b, 878 c, 879 d, 880 e, 881 f, 882 g, 883 h, 884 i, 885 j, 889 k, 890 l, 891 m, 898 'm''', 899 'l''', 900 'k''', 907 'j''', 908 'i''', 909 'h''', 910 'g''', 911 'f''', 912 'e''', 913 'd''', 914 'c''', 917 'b''', 918 'a''', 923 a, 926 b, 927 c, 932 'c''', 933 'b''', 934 'a''', 935 'M''', 936 'L''', 937 'k''', 938 'j''', 939 'i''', 940 'h''', 941 'G''', 946 'f''', 947 'e''', 949 'd''', 950 'c''', 951 'b''', 952 'a''', 956 'g''', 957 'f''', 958 'e''', 962 'd''', 963 'c''', 964 'B''', 965 'a''', 970 a, 971 b, 972 c, 973 d, 974 e, 975 f, 979 G, 980 h, 984 i, 985 j, 986 k, 987 l, 997 'l''', 998 'k''', 999 'j''', 1000 'i''', 1004 'h''', 1005 G, 1006 'f''', 1007 'e''', 1008 'd''', 1009 'c''', 1010 'b''', 1011 'a''', 1022 a, 1023 b, 1024 c, 1025 d, 1026 e, 1027 f, 1029 a, 1030 b, 1031 c, 1032 !, 1033 !, 1034 d, 1035 e, 1036 f, 1037 g, 1038 h, 1039 i, 1041 j, 1042 k, 1043 l, 1044 m, 1045 n, 1054 'n''', 1055 'm''', 1056 'l''', 1057 'k''', 1058 'j''', 1059 'i''', 1060 'h''', 1061 'g''', 1062 'f''', 1063 'e''', 1064 'd''', 1065 !, 1066 !, 1067 'c''', 1068 'b''', 1069 'a''', 1073 a, 1074 b, 1075 C, 1077 'a''', 1078 'b''', 1079 'b''', 1080 'a''', 1084 'f''', 1085 e, 1087 'd''', 1091 'c''', 1092 'b''', 1093 'a''', 1094 'a''', 1095 'c''', 1096 'b''', 1097 'a''', 1099 a, 1100 b, 1101 c, 1108 d, 1109 e, 1110 f, 1111 g, 1116 'g''', 1117 'f''', 1118 'e''', 1119 'd''', 1124 'c''', 1125 'b''', 1126 'a''', 1130 'c''', 1131 'b''', 1132 'a''', 1135 a, 1136 b, 1137 c, 1138 d, 1139 e, 1141 f, 1142 g, 1143 h, 1144 i, 1145 j, 1146 k, 1147 l, 1150 m, 1151 n, 1154 a, 1155 b, 1156 c, 1157 d, 1158 e, 1159 a, 1160 B, 1161 c, 1162 d, 1163 e, 1164 F, 1165 g, 1166 h, 1167 i, 1168 j, 1169 k, 1170 l, 1175 a, 1176 b, 1177 c, 1178 d, 1187 'd''', 1188 'c''', 1189 'b''', 1190 'a''', 1199 a, 1200 b, 1201 c, 1202 d, 1203 e, 1204 f, 1205 g, 1210 a, 1211 b, 1212 c, 1213 d, 1214 e, 1223 a, 1224 b, 1225 C, 1226 d, 1227 e, 1228 f, 1237 'f''', 1238 'e''', 1239 'd''', 1240 'C''', 1241 'b''', 1242 'a''', 1249 'e''', 1250 'd''', 1251 'c''', 1252 'b''', 1253 'a''', 1257 a, 1258 b, 1260 c, 1261 d, 1262 e, 1263 f, 1266 g, 1267 h, 1268 i, 1269 j, 1270 k, 1271 l, 1272 m, 1273 n, 1274 O, 1278 a, 1279 b, 1280 c, 1282 e, 1283 f, 1284 a, 1285 b, 1286 c, 1291 'c''', 1292 'b''', 1293 'a''', 1296 A, 1297 b, 1298 c, 1299 d, 1306 'd''', 1307 'c''', 1308 'b''', 1309 'A''', 1312 'f''', 1313 'e''', 1315 'c''', 1316 'b''', 1317 'a''', 1319 'l''''', 1322 a, 1323 b, 1324 c, 1325 d, 1328 a, 1329 b, 1330 c, 1331 !, 1332 d, 1333 e, 1334 f, 1335 g, 1336 !, 1337 !, 1338 a, 1339 b, 1340 j, 1341 k, 1343 l, 1344 m, 1345 n, 1346 o, 1347 p, 1348 q, 1349 r, 1350 s, 1351 t, 1352 u, 1357 'u''', 1358 't''', 1359 's''', 1360 |, 1362 'r''', 1363 'q''', 1364 'p''', 1365 'o''', 1367 'n''', 1368 'm''', 1370 'l''', 1373 'k''', 1374 'j''', 1375 'b''', 1376 'a''', 1379 'g''', 1380 'f''', 1381 'e''', 1382 'd''', 1383 'c''', 1384 'b''', 1385 'a''', 1391 a, 1392 b, 1393 c, 1394 d, 1395 e, 1402 'e''', 1403 'd''', 1404 'c''', 1405 'b''', 1406 'a''', 1414 'd''', 1415 'c''', 1416 'b''', 1417 'a''', 1421 'O''', 1422 'n''', 1423 'm''', 1424 'l''', 1426 'k''', 1427 'j''', 1428 'i''', 1432 'h''', 1434 'g''', 1435 'f''', 1436 'e''', 1437 'd''', 1438 'c''', 1439 'b''', 1440 'a''', 1446 'g''', 1447 'f''', 1448 'e''', 1449 'd''', 1450 'c''', 1451 'b''', 1452 'a''', 1456 'l''', 1457 'k''', 1459 'j''', 1460 'i''', 1461 'h''', 1462 'g''', 1463 'F''', 1464 'e''', 1465 'd''', 1466 'c''', 1467 'B''', 1468 'a''', 1472 a, 1473 b, 1474 c, 1475 d, 1476 e, 1477 f, 1478 G, 1484 a, 1485 B, 1486 'C''', 1498 a, 1499 b, 1500 c, 1501 !, 1502 m, 1503 n, 1504 o, 1505 p, 1510 'p''', 1511 'o''', 1512 'n''', 1513 'm''', 1514 !, 1515 'c''', 1516 'b''', 1517 'a''', 1523 'C''', 1524 'B''', 1525 'a''', 1526 'i''', 1527 'h''', 1531 G, 1532 'f''', 1533 'e''', 1534 'd''', 1535 'c''', 1536 'b''', 1537 'a''', 1544 a, 1548 b, 1549 c, 1550 d, 1551 e, 1552 f, 1553 g, 1554 h, 1555 i, 1556 j, 1557 k, 1562 'k''', 1563 'j''', 1564 'i''', 1565 'h''', 1566 'g''', 1567 'f''', 1568 'e''', 1569 'd''', 1570 'c''', 1571 b, 1575 'a''', 1581 'e''', 1582 'd''', 1583 'c''', 1584 'b''', 1585 'a''', 1591 a, 1592 b, 1593 c, 1594 d, 1595 e, 1596 f, 1597 g, 1598 h, 1606 'h''', 1607 'g''', 1608 'f''', 1609 'e''', 1610 'd''', 1611 'c''', 1612 'b''', 1613 'a''', 1617 '<2r', 1620 'n''', 1621 'm''', 1625 'l''', 1626 'k''', 1627 'j''', 1628 'i''', 1629 'h''', 1630 'g''', 1631 'f''', 1632 'e''', 1633 'd''', 1634 'c''', 1636 'b''', 1637 'a''', 1640 a, 1641 !, 1642 b, 1643 C, 1644 !, 1645 d, 1646 e, 1647 !, 1648 f, 1649 !, 1650 G, 1651 h, 1652 i, 1653 j, 1654 k, 1657 l, 1660 m, 1661 n, 1662 o, 1663 p, 1664 q, 1665 r, 1666 s, 1667 t, 1668 u, 1669 v, 1670 W, 1671 x, 1672 y, 1673 z, 1676 0., 1677 1., 1678 2., 1679 3., 1680 4., 1681 5., 1682 6., 1683 7., 1684 8., 1685 9., 1686 a1, 1687 b1, 1688 c1, 1689 d1, 1690 e1, 1691 f1, 1693 g1, 1694 h1, 1695 I1, 1696 j1, 1697 K1, 1698 !, 1699 l1, 1700 m1, 1701 o1, 1702 p1, 1703 q1, 1704 r1, 1705 |, 1711 'r1''', 1712 'q1''', 1713 'p1''', 1714 'o1''', 1715 'm1''', 1716 'l1''', 1718 'K1''', 1719 'j1''', 1720 'I1''', 1721 'h1''', 1722 'g1''', 1723 !, 1724 'f1''', 1726 'e1''', 1727 'd1''', 1728 'c1''', 1729 'b1''', 1730 'a1''', 1731 '9''', 1732 '8''', 1733 '7''', 1734 '6''', 1735 '5''', 1736 '4''', 1737 '3''', 1738 '2''', 1739 '1''', 1740 '0''', 1743 'z''', 1744 'y''', 1745 'x''', 1746 W, 1747 'v''', 1748 'u''', 1749 't''', 1750 's''', 1751 'r''', 1752 'q''', 1753 'p''', 1754 'o''', 1755 'n''', 1756 'm''', 1759 'l''', 1761 'k''', 1762 'j''', 1763 'i''', 1764 'h''', 1765 'G''', 1768 'f''', 1770 'e''', 1771 'd''', 1774 'C''', 1775 'b''', 1776 !, 1777 !, 1778 'a''', 1780 a, 1781 b, 1782 c, 1783 d, 1784 e, 1785 f, 1786 g ; 
	MATRIX
	AD707_Laronyssus_marinus_Larus_cachinnans_mongolicus_Russia                                                                     TCATATGCTTGTCTCAAAGATTAAGCCATGCATGTCTAAGTACATACCGTATTAAGGTGAAACCGCGAATGGCTCATTAAATCAGTTATGATTCATTGGATGTTGACCAATTACATGGATAACTGTGGTAATTCTAGAGCTAATACATGCCGAAAAGCTTCATC-GCAAGGTGAAGCGCATTTATTAGACCAAGACCAAAGGTGGAAACACCTAATGGTGGTGACTCTGAATAACTGCAGCTGATCGCATGGCCT-CGTGCCGGCGACATATCCTTCGAGTGTCTGCCTTATCAACTTTCGATGGTAGGTTATGTGCCTACCATGGTTGTAACGGGTAACGGAGAATCAGGGTTCGATTCCGGAGAAGGAGCCTGAGAGACGGCTACTACATCCAAGGAAGGCAGCAGGCGCGCAAATTATCCACTCTCAGCACGAGGAGATAGTGACGAAAAATAACAATACGGGCTTCGCTTACGCGTTCTCGTAATTGGAATGAGTACAGTTTAAATCCTTTAACCAGGATCAATTGGAGGGCAAGTCTGGTGCCAGCAGCCGCGGTAATTCCAGCTCCAATAGCGTATATTAAAGTTGTTGTGGTTAAAAAGCTCGTAGTTGGATCTCAGCTCATGTGTGGTGGTCCACTTTGTC-GGTGGTTACTG-TCACGCTGAGTGCT-ATACCATATTGTGGCACGGTGTTCTTGATTGAGCGTCGTGTCCGATTGGTACGTTTACTTTGAAAAAATTAGAGTGCTCAAAGCAGGCA-TTA-TGGCCTGAATACTGTTGCATGGAATAATGGAATAGGACCTTGGTTCTGTTCTGTTGGTCTTCGGAATCGAGGTAATGATTAAGAGAGACGGACGTGGACATTAGTACTGCGGCGATAGAGGTGAAATTCTTGGACCGCCGCATGACTAACAAAAGCGAAAGCATTTGTCAAGAACGTTTTCATTAATCAAGAACGAAAGTTAGAGGTTCGAAGGCGATCAGATACCGCCCTAGTTCTAACCATAAACGATGCCAACCAGCAATCAGCCAGAGTTTTTTAAATGACTCGGCTGGCGGCTTCCGGGAAACCAAAGTGTTTCGGTTCCAGGGGAAGTATGGTTGCAAAGCTGAAACTTAAAGGAATTGACGGAAGGGCACCACCAGGAGTGGAGCCTGCGGCTTAATTTGACTCAACACGGGAAAACTCACCTGGTCCGGACACTGGAAGGATTGACAGATTAAGAGCTCTTTCTTGATTCAGTGGGTGGTGGTGCATGGCCGTTCTTAGTTGGTGGAGCGATTTGTCTGGTTAATTCCGATAACGAACGAGACTCTAGCCTATTAAATAGCG-CTCGGCGTCT-TA-GGC--CGTC-GAGA--AGCTTCTTAAAGGGACAAACGGCGTTTCAGCCGTATGAAAAAGAGCAATAACAGGTCTGTGATGCCCTTAGATGTCCAGGGCCGCACGCGCGCTACACTGAAAAAATCAGTGTGCATG-TGTA-TCCTACTCTGAAAAGAGCGGGAAACCCGGTGAAACTTTTTCGTGATTGGGATTGGAGCTTGTAATTWTTCTCCATGAACGAGGAATTCCCAGTAAGCACAAGTCATCAGCTTGTGTTGATTACGTCCCTGCCCTTTGTACACACCGCCCGTCGCTACTACCGATTGGATGTTTTAGTGAGGTCTTCGGACTGGCC-AACGTAGCCATC-CTCGTGGTGGCCATGTT-GTGCTGGAAAGATGACCAAACTTGAACATCTAGAGGAAGTAAAAGTCGTAACAAGGTTTCCGT--------------------------------------------------------------------------------------------------
	AD1171_Ptyssalges_sp_Campylopterus_excellens_Mexico                                                                             -----------TCTCAAAGATTAAGCCATGCATGTCTAAGTACATACCGTATTAAGGTGAAACCGCGAATGGCTCATTAAATCAGTTATGATTCATTGGATGTTGACCAATTACATGGATAACTGTGGTAATTCTAGAGCTAATACATGCCGAAAAGCTCCATCGTCCTGGTGGAGTGCATTTATTAGACCAAGACCAAAGGGGGCAACCTCTATCGGTGGTGACTCTGGATAACTGCAGCTGATCGCATGGCCT-CGAGCCGGCGACATATCCTTCGAGTGTCTGCCTTATCAACTTTCGATGGTAGGTTATATGCCTACCATGGTTGTAACGGGTAACGGGGAATCAGGGTTCGATTCCGGAGAGGGAGCCTGAGAGACGGCTACCACATCCAAGGAAGGCAGCAGGCGCGCAAATTACCCACTCTCAGAACGAGGAGGTAGTGACGAAAAATAACAATACGGGCTTCGCATATGCGTTCTCGTAATTGGAATGAGTACAGTTTAAATCCTTTAACGAGGATCCATTGGAGGGCAAGTCTGGTGCCAGCAGCCGCGGTAATTCCAGCTCCAATAGCGTATATTAAAGTTGTTGTGGTTAAAAAGCTCGTAGTTGGATCTCAGCCCACGCATGATGGTCCACCTTGTG--GTGGTTACTG-TGATGCTGGGCACT-CTACCGGATTGTTCTATGGTTCTCTTGATTGAGAGTCATAGGCGATCGGTACGTTTACTTTGAAAAAATTAGAGTGCTCAAAGCAGGCA-TGT-TAGCCTGAATACTGTTGCATGGAATAATGGAATAGGACCTTGGTTCTGTTCTGTTGGTCTTTGGAATCGAGGTAATGATTAAGAGGGACGGACGGGGACATTAGTACTGCGGCGATAGAGGTGAAATTCTTGGACCGCCGCATGACTAACTAAAGCGAAAGCATTTGTCAAGAACGTTTTCATTAATCAAGAACGAAAGTTAGAGGTTCGAAGGCGATCAGATACCGCCCTAGTTCTAACCATAAACGATGCCAACCAGCAATCAGCCAGAGTTTAGTAAATGACTCGGCTGGCGGCTTCCGGGAAACCAAAGTTTTTCGGTTCCAGGGGAAGTATGGTTGCAAAGCTGAAACTTAAAGGAATTGACGGAAGGGCACCACCAGGAGTGGAGCCTGCGGCTTAATTTGACTCAACACGGGGAAACTCACCCGGTCCGGACACTGGAAGGATTGACAGATTAAGAGCTCTTTCTTGATTCAGTGGGTGGTGGTGCATGGCCGTTCTTAGTTGGTGGAGCGATTTGTCTGGTTAATTCCGATAACGAACGAGACTCTAGCCTACTAAATAGCG-CTCAGTATCC-TTGTGC--TACT-GTGG--TGCTTCTTAGAGGGACAAACGGCGTTTCAGCCGTATGAAAAAGAGCAATAACAGGTCTGTGATGCCCTTAGATGTCCGGGGCCGCACGCGCGCTACACTGAAAAGATCAGCGTGCATG-AGTA-GCCTACTCCGAAAGGAGCGGGAAACCCGGTGAAACTTTTTCGTGATTGGGATTGGGGATTGTAATTATTGTCCATGAACGAGGAATTCCCAGTAAGCACAAGTCATCAGCTTGTGTTGATTACGTCCCTGCCCTTTGTACACACCGCCCGTCGCTACTACCGATTGGATGTTTTAGTGAGGTCTTCGGACCTGCC-AACGTAGCTGTC-CTCGTGGTGGCCATGTT-GTGCGGGAAAGATGACCAAACTTGAACATCTAGAGGAAGTAAAAGTCGTAA--------------------------------------------------------------------------------------------------------------
	AD1135_Mouchetia_aff_indochinensisex_Zosterops_erythropleurus                                                                   -----------TCTCAAAGATTAAGCCATGCATGTCTAAGTACATACCGTATTAAGGTGAAACCGCGAATGGCTCATTAAATCAGTTATGATTCATTGGATGTTGAGCAATTACATGGATAACTGTGGTAATTCTAGAGCTAATACATGCCGAAAAGCTCCATC-GTAAGGTGGAGTGCATTTATTAGACCAAGACCAAAGGGGGCAACTCCTATCGGTGGTGACTCTGGATAACTGCAGCTGATCGCATGGCCT-CGTGCCGGCGACATATCCTTCGAGTGTCTGCCTTATCAACTTTCGATGGTAGGTTATATGCCTACCATGGTTGTAACGGGTAACGGGGAATCAGGGTTCGATTCCGGAGAGGGAGCCTGAGAGACGGCTACCACATCCAAGGAAGGCAGCAGGCGCGCAAATTACCCACTCTCAGAACGAGGAGGTAGTGACGAAAAATAACAATACGGGTTTCGCTTATGCGTGCTCGTAATTGGAATGAGTACAGTTTAAATCCTTTAACGAGGATCAATTGGAGGGCAAGTCTGGTGCCAGCAGCCGCGGTAATTCCAGCTCCAATAGCGTATATTAAAGTTGTTGTGGTTAAAAAGCTCGTAGTTGGATCTCAGCCCATGCTTATTGGTCCATCGTTGC-GGTGGTTACTG-RTAAGCTGGGCACT-TTACCGTATTGTTCCGTGGTTTTCTTGATTGAGAGTCACGGGCGATCGGTACGTTTACTTTGAAAAAATTAGAGTGCTCAAAGCAGGCA-TTA-TGGCCTGAATACTGTTGCATGGAATAATGGAATAGGACCTTGGTTCTGTTCTGTTGGTCTTCGGAATCGAGGTAATGATTAAGAGGGACGGACGGGGACATTAGTACTGCGGCGATAGAGGTGAAATTCTTGGACCGCCGCATGACTAACTAAAGCGAAAGCATTTGTCAAGAACGTTTTCATTAATCAAGAACGAAAGTTAGAGGTTCGAAGGCGATCAGATACCGCCCTAGTTCTAACCATAAACGATGCCAACCAGCAATCAGCCAGAGTTTATTTGAAGACTCGGCTGGCGGCTTCCGGGAAACCAAAGTTTTTCGGTTCCAGGGGAAGTATGGTTGCAAAGCTGAAACTTAAAGGAATTGACGGAAGGGCACCACCAGGAGTGGAGCCTGCGGCTTAATTTGACTCAACACGGGGAAACTCACCCGGTCCGGACACTGGAAGGATTGACAGATTAAGAGCTCTTTCTTGATTCAGTGGGTGGTGGTGCATGGCCGTTCTTAGTTGGTGGAGCGATTTGTCTGGTTAATTCCGATAACGAACGAGACTCTAGCCTACTAAATAGTG-CCCAGTATCC-TTGTGC--TGCT-CGGG--TGCTTCTTAGAGGGACAAACGGCGTTTCAGCCGTATGAAAAAGAGCAATAACAGGTCTGTGATGCCCTTAGATGTCCGGGGCCGCACGCGCGCTACACTGAAAAGATCAGCGTGCTAT-AGTT--CCTACTCCGAAAGGAGCGGGAAACCCGGTGAAACTTTTTCGTGATTGGGATTGGGGATTGTAATTATTGTCCATGAACGAGGAATTCCCAGTAAGCACAAGTCATCAGCTTGTGTTGATTACGTCCCTGCCCTTTGTACACACCGCCCGTCGCTACTACCGATTGGATGTTTTAGTGAGGTCTTCGGACTGGCC-AACGTAGCTGTC-CTCGTGGTGGCCATGTT-GTGCGGGAAAGATGACCAAACTTGAACATCTAGAGGAAGTAAAAGTCGTAA--------------------------------------------------------------------------------------------------------------
	AD675_Scutulanyssus_subis_ex_Progne_subis                                                                                       TCATATGCTTGTCTCAAAGATTAAGCCATGCATGTCTAAGTACATACCGTATTAAGGTGAAACCGCGAATGGCTCATTAAATCAGTTATGATTCATTGGATGTTGAGCAATTACATGGATAACTGTGGTAATTCTAGAGCTAATACATGCCGAAAAGCTCCATC-TCGTGGTGGAGTGCATTTATTAGACCAAGACCAAAGGGGGCAACCCCTATSGGTGGTGACTCTGGATAACTGCAGCTGATCGCATGGCCT-CGTGCCGGCGACATATCCTTCGAGTGTCTGCCTTATCAACTTTCGATGGTAGGTTATATGCCTACCATGGTTGTAACGGGTAACGGGGAATCAGGGTTCGATTCCGGAGAGGGAGCCTGAGAGACGGCTACCACATCCAAGGAAGGCAGCAGGCGCGCAAATTACCCACTCTCAGAACGAGGAGGTAGTGACGAAAAATAACAATACGGGTTTCGCTTATGCGTGCTCGTAATTGGAATGAGTACAGTTTAAATCCTTTAACGAGGATCAATTGGAGGGCAAGTCTGGTGCCAGCAGCCGCGGTAATTCCAGCTCCAATAGCGTATATTAAAGTTGTTGTGGTTAAAAAGCTCGTAGTTGGATCTCAGCCCACGCASGCYGGTCCATCGTTGT-GGTGGTTACTG-GTGTGCTGGGCACT-TTACCGGATTGTTCCGTGGTTCTCTTGGTTGAGAGTCGCGGGCGGTCGGTACGTTTACTTTGAAAAAATTAGAGTGCTCAAAGCAGGCT-TCG-GGGCCTGAATACTGTTGCATGGAATAATGGAATAGGACCTTGGTTCTGTTCTGTTGGTCTTCGGAATCGAGGTAATGATTAAGAGGGACGGACGGGGACATTAGTACTGCGGCGATAGAGGTGAAATTCTTGGACCGCCGCATGACTAACTAAAGCGAAAGCATTTGTCAAGAACGTTTTCATTAATCAAGAACGAAAGTTAGAGGTTCGAAGGCGATCAGATACCGCCCTAGTTCTAACCATAAACGATGCCAACCAGCAATCAGCCAGAGTT-TTTTGAAGACTCGGCTGGCGGCTTCCGGGAAACCAAAGTGTTTCGGTTCCAGGGGAAGTATGGTTGCAAAGCTGAAACTTAAAGGAATTGACGGAAGGGCACCACCAGGAGTGGAGCCTGCGGCTTAATTTGACTCAACACGGGGAAACTCACCCGGTCCGGACACTGGAAGGATTGACAGATTAAGAGCTCTTTCTTGATTCAGTGGGTGGTGGTGCATGGCCGTTCTTAGTTGGTGGAGCGATTTGTCTGGTTAATTCCGATAACGAACGAGACTCTAGCCTACTAAATAGCG-CCCGGCATCC-TTGTGC--TGTC-GGGG--CGCTTCTTAGAGGGACAAACGGCGTTTCAGCCGTATGAAAAAGAGCAATAACAGGTCTGTGATGCCCTTAGATGTCCGGGGCCGCACGCGCGCTACACTGAAAAGATCAGCGTGCCTA-ATGT-TCCTACTCCGAAAGGAGCGGGGAACCCGGTGAAAGTTTTTCGTGATTGGGATTGGGGATTGTAATTATTGTCCATGAACGAGGAATTCCCAGTAAGCACAAGTCATCAGCTTGTGTTGATTACGTCCCTGCCCTTTGTACACACCGCCCGTCGCTACTACCGATTGGATGTTTTAGTGAGGTCTTCGGACTTGCC-AACGTAGCCGTC-CTCGTGGCGGCCATGTT-GTGCGGGAAAGATGACCAAACTTGAACATCTAGAGGAAGTAAAAGTCGTAA--------------------------------------------------------------------------------------------------------------
	AD676_Scutulanyssus_obscurus_ex_Hirundo_rustica                                                                                 TCATATGCTTGTCTCAAAGATTAAGCCATGCATGTCTAAGTACATACCGTATTAAGGTGAAACCGCGAATGGCTCATTAAATCAGTTATGATTCATTGGATGTTGAGCAATTACATGGATAACTGTGGTAATTCTAGAGCTAATACATGCCGAAAAGCTCCATC-GTAGGGTGGAGTGCATTTATTAGACCAAGACCAAAGGGGGCAACCCCTGCCGGTGGTGACTCTGGATAACTGCAGCTGATCGCATGGCCT-CGTGCCGGCGACATATCCTTCGAGTGTCTGCCTTATCAACTGTCGATGGTAGGTTATATGCCTACCATGGTTGTAACGGGTAACGGGGAATCAGGGTTCGATTCCGGAGAGGGAGCCTGAGAGACGGCTACCACATCCAAGGAAGGCAGCAGGCGCGCAAATTACCCACTCTCAGAACGAGGAGGTAGTGACGAAAAATAACAATACGGGTTTCGCTTACGCGTGCTCGTAATTGGAATGAGTACAGTTTAAATCCTTTAACGAGGATCAATTGGAGGGCAAGTCTGGTGCCAGCAGCCGCGGTAATTCCAGCTCCAATAGCGTATATTAAAGTTGTTGTGGTTAAAAAGCTCGTAGTTGGATCTCAGCCCAYACGGCGTGGTGCATCGTTGC-GGTGC-TACTG-CGGCGTTGGGCAGT-TTACCGTGTTGTTCCGCGGTTCTCTTTGTTGAGAGTCGCGGGCGATCGGTACGTTTACTTTGAAAAAATTAGAGTGCTCAAAGCAGGCG-TTT-CGGCCTGGATACTGTTGCATGGAATAATGGAATAGGACCTTGGTTCTGTTCTGTTGGTCTTCGGAATCGAGGTAATGATTAAGAGGGACGGACGGGGACATTAGTACTGCGGCGATAGAGGTGAAATTCTTGGACCGCCGCATGACTAACTAAAGCGAAAGCATTTGTCAAGAACGTTTTCATTAATCAAGAACGAAAGTTAGAGGTTCGAAGGCGATCAGATACCGCCCTAGTTCTAACCATAAACGATGCCAACCAGCAATCAGCCAGAGTT-TTTTGAAGACTCGGCTGGCGGCTTCCGGGAAACCAAAGTGTTTCGGTTCCAGGGGAAGTATGGTTGCAAAGCTGAAACTTAAAGGAATTGACGGAAGGGCACCACCAGGAGTGGAGCCTGCGGCTTAATTTGACTCAACACGGGGAAACTCACCCGGTCCGGACACTGGAAGGATTGACAGATTAAGAGCTCTTTCTTGATTCAGTGGGTGGTGGTGCATGGCCGTTCTTAGTTGGTGGAGCGATTTGTCTGGTTAATTCCGATAACGAACGAGACTCTAGCCTACTAAATAGCG-CCCCGCATCC-GTGCGC--TGCG-CGGG--CGCTTCTTAGAGGGACAAACGGCGTTTCAGCCGTATGAAAAAGAGCAATAACAGGTCTGTGATGCCCTTAGATGTCCGGGGCCGCACGCGCGCTACACTGAAAAGATCAGCGTGCTCG--CGT-ACCTACTCCGAAAGGAGCGGGGAACCCGGTGAAAGTTTTTCGTGATTGGGATTGGGGATTGTAATTATTGTCCATGAACGAGGAATTCCCAGTAAGCACAAGTCATCAGCTTGTGTTGATTACGTCCCTGCCCTTTGTACACACCGCCCGTCGCTACTACCGATTGGATGTTTTAGTGAGGTCTTCGGACTTGCT-GACGTGGCTGTC-CTCGTGGCGGCCATGTT-GTGCGGGAAAGATGACCAAACTTGAACATCTAGAGGAAGTAAAAGTCGTAACAAGGTTTCCGT--------------------------------------------------------------------------------------------------
	AD716_Pandalura_oconnori_ex_Steatornis_caripensis                                                                               TCATATGCTTGTCTCAAAGATTAAGCCATGCATGTCTAAGTACATACCGTATTAAGGTGAAACCGCGAATGGCTCATTAAATCAGTTATGATTCATTGGATGTTGACCAATTACATGGATAACTGTGGTAATTCTAGAGCTAATACATGCCGAAAAGCTTCATC-GCAAGGTGGAGCGCATTTATTAGACCAAGACCAAAGGTGGCAACACCTYCCGGTGGTGACTCTGGATAACTGCAGCTGATCGCATGGCCT-CGTGCCGGCGACATATCCTTCGAGTGTCTGCCTTATCAACTTTCGATGGTAGGTTATGTGCCTACCATGGTTGTAACGGGTAACGGGGAATCAGGGTTCGATTCCGGAGAGGGAGCCTGAGAGACGGCTACCACATCCAAGGAAGGCAGCAGGCGCGCAAATTACCCACTCTCAGAACGAGGAGGTAGTGACGAAAAATAACAATACGGGCTTCGCTTACGCGTTCTCGTAATTGGAATGAGTACAGTTTAAATCCTTTAACGAGGATCAATTGGAGGGCAAGTCTGGTGCCAGCAGCCGCGGTAATTCCAGCTCCAATAGCGTATATTAAAGTTGTTGTGGTTAAAAAGCTCGTAGTTGGATCTCAGCCCATGCATGTTGGTCCACC-TGAC-GGTGGYTACTG-GCATGCTGGGCACT-TTACCGCATTGTCTCGTGGTGTTCTTAACCGGGTGTCACGGGCGATCGGTACGTTTACTTTGAAAAAATTAGAGTGCTCAAAGCAGGCA-T-A-CTGCCTGAATACTGCTGCATGGAATAATGGAATAGGACCTTGGTTCTGTTCTGTTGGTCTTCGGAATCGAGGTAATGATTAAGAGGGACGGACGGGGACATTAGTACTGCGGCGATAGAGGTGAAATTCTTGGACCGCCGCATGACTAACCAAAGCGAAAGCATTTGTCAAGAACGTTTTCATTAATCAAGAACGAAAGTTAGAGGTTCGAAGGCGATCAGATACCGCCCTAGTTCTAACCATAAACGATGCCAACCAGCAATCAGCCAGAGTT--ATTTATGACTCGGCTGGCGGCTTCCGGGAAACCAAAGTTTTTCGGTTCCAGGGGAAGTATGGTTGCAAAGCTGAAACTTAAAGGAATTGACGGAAGGGCACCACCAGGAGTGGAGCCTGCGGCTTAATTTGACTCAACACGGGAAAACTCACCCGGTCCGGACACTGGAAGGATTGACAGATTAAGAGCTCTTTCTTGATTCAGTGGGTGGTGGTGCATGGCCGTTCTTAGTTGGTGGAGCGATTTGTCTGGTTAATTCCGATAACGAACGAGACTCTAGCCTACTAAATAGTG-CCCGGTGTCT-TC-GGC--CACC-GG-T-GTGCTTCTTAGAGGGACAAACGGCGTTTCAGCCGTATGAAAAAGAGCAATAACAGGTCTGTGATGCCCTTAGATGTCCGGGGCCGCACGCGCGCTACACTGAAAAGATCAGCGTGCATG-YGTT-ACCTACTCCGAAAGGAGCGGGGAACCCAGTGAAACTTTTTCGTGATTGGGATTGGGGATTGTAATTATTGTCCATGAACGAGGAATTCCCAGTAAGCACAAGTCATCAGCTTGTGTTGATTACGTCCCTGCCCTTTGTACACACCGCCCGTCGCTACTACCGATTGGATGTTTTAGTGAGGTCTTCGGACGTGCC-AACGTAGCTATC-CTCGTGGTGGCCATGTTCG-GCGCGAAAGATGACCAAACTTGAACATCTAGAGGAAGTAAAAGTCGTAACAAGGTTTCCGT--------------------------------------------------------------------------------------------------
	AD749_Pandalura_strigisoti_ex_Asio_otus                                                                                         TCATATGCTTGTCTCAAAGATTAAGCCATGCATGTCTAAGTACATACCGCATTAAGGTGAAACCGCGAATGGCTCATTAAATCAGTTATGATTCATTGGATGTTGACCAATTACATGGATAACTGTGGTAATTCTAGAGCTAATACATGCCCAAAAGCCTCATC-GCAAGGTGGGGCGCATTTATTAGACCAAGACCAAAGGTGGCAACACCTTACGGTGGTGACTCTGGATAACTGCAGCTGACCGCATGGCCT-CGCGCCGGCGGCATATCCTTCGAGTGTCTGCCTTATCAACTTTCGATGGTAGGTTATATGCCTACCATGGTTGTAACGGGTAACGGGGAATCAGGGTTCGATTCCGGAGAGGGAGCCTGAGAGACGGCTACCACATCCAAGGAAGGCAGCAGGCGCGCAAATTACCCACTCTCAGAACGAGGAGGTAGTGACGAAAAATAACAATACGGGCTTCGCTTATGCGTTCTCGTAATTGGAATGAGTACAGTTTAAATCCTTTAACGAGGATCAATTGGAGGGCAAGTCTGGTGCCAGCAGCCGCGGTAATTCCAGCTCCAATAGCGTATATTAAAGTTGTTGTGGTTAAAAAGCTCGTAGTTGGATCTCAGCCCATGCATGGTGGTCCATC-TGAC-GGTGGCTACTG-CTATGCTGGGCACT-TTACCGGATCRTCCCGTGGTGTTCTTAGTTGGGCGTCAYGGGTGGTCGGTACGTTTACTTTGAAAAAATTAGAGTGCTCAAAGCAGGCA-T-A-TTGCCTGAATAATGTTGCATGGAATAATGGAATAGGACCTTGGTTCTGTTCTGTTGGTCTTCGGAATCGAGGTAATGATTAAGAGGGACGGACGGGGACATTAGTACTGCGGCGATAGAGGTGAAATTCTTGGACCGCCGCATGACTAACCAAAGCGAAAGCATTTGTCAAGAACGTTTTCATTAATCAAGAACGAAAGTTAGAGGTTCGAAGGCGATCAGATACCGCCCTAGTTCTAACCATAAACGATGCCAACCAGCAATCAGCCAGAGTT--ATTTATGATTCGGCTGGCGGCTTCCGGGAAACCAAAGTTTTTCGGTTCCAGGGGAAGTATGGTTGCAAAGCTGAAACTTAAAGGAATTGACGGAAGGGCACCACCAGGAGTGGAGCCTGCGGCTTAATTTGACTCAACACGGGAAAACTCACCCGGTCCGGACACTGGAAGGATTGACAGATTAAGAGCTCTTTCTTGATTCAGTGGGTGGTGGTGCATGGCCGTTCTTAGTTGGTGGAGCGATTTGTCTGGTTAATTCCGATAACGAACGAGACTCTAGCCTACTAAATAGTG-TCCGGCATCT-TC-GGC--TGTC-GG-T-GCACTTCTTAGAGGGACAAACGGCGTTTCAGCCGTATGAAAAAGAGCAATAACAGGTCTGTGATGCCCTTAGATGTCCGGGGCCGCACGCGCGCTACACTGAAAAGATCAGCGTGCATG-TGTT-ACCTACTCCGAAAGGAGCGGGGAACCCAGTGAAACTTTTTCGTGATTGGGATTGGGGATTGTAATTATTGTCCATGAACGAGGAATTCCCAGTAAGCACAAGTCATCAGCTTGTGTTGATTACGTCCCTGCCCTTTGTACACACCGCCCGTCGCTACTACCGATTGGATGTTTTAGTGAGGTCTTCGGACGGGCC-AACGTAGCTAC--CCA-C-GTGGCCATGTT-GTGCGCGAAAGATGACCAAACTTGAACATCTAGAGGAAGTAAAAGTCGTAACAAGGTTTCCGT--------------------------------------------------------------------------------------------------
	AD1197_Pandalura_ex_Ciccaba_virgata                                                                                             -----------TCTCAAAGATTAAGCCATGCATGTCTAAGTACATACCGCATTAAGGTGAAACCGCGAATGGCTCATTAAATCAGTTATGATTCATTGGATGTTGACCAATTACATGGATAACTGTGGTAATTCTAGAGCTAATACATGCCCAAAAGCCTCATC-GCAAGGTGGGGCGCATTTATTAGACCAAGACCAAAGGTGGCAACACCTTACGGTGGTGACTCTGGATAACTGCAGCTGACCGCATGGCCT-CGCGCCGGCGGCATATCCTTCGAGTGTCTGCCTTATCAACTTTCGATGGTAGGTTATATGCCTACCATGGTTGTAACGGGTAACGGGGAATCAGGGTTCGATTCCGGAGAGGGAGCCTGAGAGACGGCTACCACATCCAAGGAAGGCAGCAGGCGCGCAAATTACCCACTCTCAGAACGAGGAGGTAGTGACGAAAAATAACAATACGGGCTTCGCTTACGCGTTCTCGTAATTGGAATGAGTACAGTTTAAATCCTTTAACGAGGATCAATTGGAGGGCAAGTCTGGTGCCAGCAGCCGCGGTAATTCCAGCTCCAATAGCGTATATTAAAGTTGTTGTGGTTAAAAAGCTCGTAGTTGGATCTCAGCCCATGCATGGTGGTCCATC-TGAC-GGTGGCTACTG-CTATGCTGGGCACT-TTACCGGATCGTCCCGTGGTGTTCTTAACTGGGCGTCACGGGTGGTCGGTACGTTTACTTTGAAAAAATTAGAGTGCTCAAAGCAGGCA-A-A-TTGCCTGAATAATGTTGCATGGAATAATGGAATAGGACCTTGGTTCTGTTCTGTTGGTCTTCGGAATCGAGGTAATGATTAAGAGGGACGGACGGGGACATTAGTACTGCGGCGATAGAGGTGAAATTCTTGGACCGCCGCATGACTAACCAAAGCGAAAGCATTTGTCAAGAACGTTTTCATTAATCAAGAACGAAAGTTAGAGGTTCGAAGGCGATCAGATACCGCCCTAGTTCTAACCATAAACGATGCCAACCAGCAATCAGCCAGAGTT--ATTTATGATTCGGCTGGCGGCTTCCGGGAAACCAAAGTTTTTCGGTTCCAGGGGAAGTATGGTTGCAAAGCTGAAACTTAAAGGAATTGACGGAAGGGCACCACCAGGAGTGGAGCCTGCGGCTTAATTTGACTCAACACGGGAAAACTCACCCGGTCCGGACACTGGAAGGATTGACAGATTAAGAGCTCTTTCTTGATTCAGTGGGTGGTGGTGCATGGCCGTTCTTAGTTGGTGGAGCGATTTGTCTGGTTAATTCCGATAACGAACGAGACTCTAGCCTACTAAATAGTG-TCCGGCATCT-TC-GGC--TGTC-GG-T-GCGCTTCTTAGAGGGACAAACGGCGTTTCAGCCGTATGAAAAAGAGCAATAACAGGTCTGTGATGCCCTTAGATGTCCGGGGCCGCACGCGCGCTACACTGAAAAGATCAGCGTGCATG-TGTT-ACCTTCTCCGAAAGGAGCGGGGAACCCAGTGAAACTTTTTCGTGATTGGGATTGGGGATTGTAATTATTGTCCATGAACGAGGAATTCCCAGTAAGCACAAGTCATCAGCTTGTGTTGATTACGTCCCTGCCCTTTGTACACACCGCCCGTCGCTACTACCGATTGGATGTTTTAGTGAGGTCTTCGGACGGGCC-AACGTAGCTAC--CAA-C-GTGGCCATGTT-GTGCGCGAAAGATGACCAAACTTGAACATCTAGAGGAAGTAAAAGTCGTAA--------------------------------------------------------------------------------------------------------------
	AD903_Temnalges_sp_Gallinula_chloropus_MI                                                                                       TCATATGCTTGTCTCAAAGATTAAGCCATGCATGTCTAAGTACATACCGTATTAAGGTGAAACCGCGAATGGCTCATTAAATCAGTTATGATTCATTGGATGTTGACCAATTACATGGATAACTGTGGTAATTCTAGAGCTAATACATGCCGAAAAGCTTCATC-GCAAGGTGGAGTGCATTTATTAGACCAAGACCAAAGGTGGCAACACCTAACGGTGGTGACTCTGGATAACTGCAGCTGACCGCATGGCCT-CGTGCCGGCGGCATATCCTTCGAGTGTCTGCCTTATCAACTTTCGATGGTAGGTTATATGCCTACCATGGTTGTAACGGGTAACGGAGAATCAGGGTTCGATTCCGGAGAGGGAGCCTGAGAGACGGCTACCACATCCAAGGAAGGCAGCAGGCGCGCAAATTACCCAATCTCAGAACGAGGAGGTAGTGACGAAAAATAACAATACGGGCTTCGCTTATGCGTTCTCGTAATTGGAATGAGAACAGTTTAAATCCTTTAACGAGGATCAATTGGAGGGCAAGTCTGGTGCCAGCAGCCGCGGTAATTCCAGCTCCAATAGCGTATATTAAAGTTGTTGTGGTTAAAAAGCTCGTAGTTGGATCTCAGCTCATGCACTATGGTCCATCTTGTC-GGTGGTTACTG-TAGTGCTGGGCACT-TGACCTGATTGTCCTATGGTGTTCTTGATTGAGCGTCATAGGCGATCGGTACGTTTACTTTGAAAAAATTAGAGTGCTCAAAGCAGGCA-TTA-TCGCCTGAATACTGTTGCATGGAATAATGGAATAGGACCTTGGTTCTGTTCTGTTGGTCTTCGGAATCGAGGTAATGATTAAGAGGGACGGATGGGGACATTAGTACTGCGGCGATAGAGGTGAAATTCTTGGACCGCCGCATGACTAACAAAAGCGAAAGCATTTGTCAAGAACGTTTTCATTAATCAAGAACGAAAGTTAGAGGTTCGAAGGCGATCAGATACCGCCCTAGTTCTAACCATAAACGATGCCAACTAGCAATCAGCCAGAGTT--ATTGACGACTCGGCTGGCGGCTTCCGGGAAACCAAAGTGTTTCGGTTCCAGGGGAAGTATGGTTGCAAAGCTGAAACTTAAAGGAATTGACGGAAGGGCACCACCAGGAGTGGAGCCTGCGGCTTAATTTGACTCAACACGGGAAAACTCACCCGGTCCGGACACTGGAAGGATTGACAGATTAAGAGCTCTTTCTTGATTCAGTGGGTGGTGGTGCATGGCCGTTCTTAGTTGGTGGAGCGATTTGTCTGGTTAATTCCGATAACGAACGAGACTCTAGCCTACTAAATAGTA-TCGGGCACCT-TC-GGT--TGCTCCG-A-TTGCTTCTTAGAGGGACAAACGGCGTCGCAGCCGTATGAAAAAGAGCAATAACAGGTCTGTGATGCCCTTAGATGTCCGGGGCCGCACGCGCGCTACACTGAAATAATCAGCGTGCATG-TGTCTACCTACTCCGAAAGGAGCGGGAAACCGAGTGAAACTATTTCGTGATTGGGATTGGGGATTGTAATTATTGTCCATGAACGAGGAATTCCCAGTAAGCACAAGTCATCAGCTTGTGTTGATTACGTCCCTGCCCTTTGTACACACCGCCCGTCGCTACTACCGATTGGATGTTTTAGTGAGGTCTTCGGACGAGCC-AACACGGCCATC-CTCGTGGTGGCTATGTTCG-GCCTGAAAGATGACCAAACTTGAACATCTAGAGGAAGTAAAAGTCGTAACAAGGTTTCCGT--------------------------------------------------------------------------------------------------
	AD1028_Hyomesalges_ex_Tockus_pallidirostris                                                                                     TCATATGCTTGTCTCAAAGATTAAGCCATGCATGTCTAAGTACATACCGTATTAAGGTGAAACCGCGAATGGCTCATTAAATCAGTTATGATTCATTGGATGTTGACCAATTACATGGATAACTGTGGTAATTCTAGAGCTAATACATGCCGAAAAGCTTCATCCTCGTGGTGGAGTGCATTTATTAGACCAAGACCAAAGGTGGCAACACCTTACGGTGGTGACTCTGAATAACTGCAGCTGATCGCATGGCCT-TGCGCCGGCGACATATCCTTCGAGTGTCTGCCTTATCAACTTTCGATGGTAGGTTATGTGCCTACCATGGTTGTAACGGGTAACGGGGAATCAGGGTTCGATTCCGGAGAGGGAGCCTGAGAGACGGCTACCACATCCAAGGAAGGCAGCAGGCGCGCAAATTACCCACTCTCAGAACGAGGAGGTAGTGACGAAAAATAACAATACGGGCTTCGCTTATGCGTTCTCGTAATTGGAATGAGTACAGTTTAAATCCTTTAACGAGGATCAATTGGAGGGCAAGTCTGGTGCCAGCAGCCGCGGTAATTCCAGCTCCAATAGCGTATATTAAAGTTGTTGTGGTTAAAAAGCTCGTAGTTGGATCTCAGCTCATACACAATGGTCCATCTTGTC-GGTGGTTACTG-TTGTGTTGAGCACA-ATACCATATTGTTCTATGGTATTCTTGATTGAATGTCATAGACGATTGGTACGTTTACTTTGAAAAAATTAGAGTGCTCAAAGCAGGCA-TTG-CAGCCTGAATACTGTTGCATGGAATAATGGAATAGGACCTTGGTTCTGTTCTGTTGGTCTTCGGAATCGAGGTAATGATTAAGAGGGACGGACGGGGACATTAGTACTGCGGCGATAGAGGTGAAATTCTTGGACCGCCGCATGACTAACTAAAGCGAAAGCATTTGTCAAGAACGTTTTCATTAATCAAGAACGAAAGTTAGAGGTTCGAAGGCGATCAGATACCGCCCTAGTTCTAACCATAAACGATGCCAACCAGCAATCAGCCAGAGTT-TTTTGATGACTCGGCTGGCGGCTTCCGGGAAACCAAAGTTTTTCGGTTCCAGGGGAAGTATGGTTGCAAAGCTGAAACTTAAAGGAATTGACGGAAGGGCACCACCAGGAGTGGAGCCTGCGGCTTAATTTGACTCAACACGGGGAAACTCACCCGGTCCGGACACTGGAAGGATTGACAGATTAAGAGCTCTTTCTTGATTCAGTGGGTGGTGGTGCATGGCCGTTCTTAGTTGGTGGAGCGATTTGTCTGGTTAATTCCGATAACGAACGAGACTCTAGCCTACTAAATAGCA-TTGAGCGCTT-TC-GAT--CGTT-CG-A-ATGCTTCTTAGAGGGACAAACGGCGTCGCAGCCGTATGAAAAAGAGCAATAACAGGTCTGTGATGCCCTTAGATGTCCGGGGCCGCACGCGCGCTACACTGAAAAAATCAGCGTGCATG-TGTATACCTACTCCGAAAGGAGCGGGAAACCGAGTGAAACTTTTTCGTGATTGGGATTGGGGATTGTAATTATTGTCCATGAACGAGGAATTCCCAGTAAGCACAAGTCATCAGCTTGTGTTGATTACGTCCCTGCCCTTTGTACACACCGCCCGTCGCTACTACCGATTGGATGTTTTAGTGAGGTCTTCGGACGAGCC-AACGTAGCGATC-CTCGTGGTTGCCATGTTCG-GCTTGAAAGATGACCAAACTTGAACATCTAGAGGAAGTAAAAGTCGTAACAAGGTTTCCGT--------------------------------------------------------------------------------------------------
	AD757_Picalgoides_picimajoris_Dendrocopos_major_Russia                                                                          TCATATGCTTGTCTCAAAGATTAAGCCATGCATGTCTAAGTACATACCGTATTAAGGTGAAACCGCGAATGGCTCATTAAATCAGTTATGATTCATTGGATGTTGACCAATTACATGGATAACTGTGGTAATTCTAGAGCTAATACATGCCGAAAAGCTTCATCCTTGTGGTGGAGTGCATTTATTAGACCAAGACCAAAGGTGGCAACACCTTCCGGTGGTGACTCTGGATAACTGCAGCTGATCGCATGGCCT-TGCGCCGGCGACATATCCTTCGAGTGTCTGCCTTATCAACTTTCGATGGTAGGTTATATGCCTACCATGGTTGTAACGGGTAACGGGGAATCAGGGTTCGATTCCGGAGAGGGAGCCTGAGAGACGGCTACCACATCCAAGGAAGGCAGCAGGCGCGCAAATTACCCACTCTCAGAACGAGGAGGTAGTGACGAAAAATAACAATACGGGCTTCGCTTATGCGTTCTCGTAATTGGAATGAGTACAGTTTAAATCCTTTAACGAGGATCAATTGGAGGGCAAGTCTGGTGCCAGCAGCCGCGGTAATTCCAGCTCCAATAGCGTATATTAAAGTTGTTGTGGTTAAAAAGCTCGTAGTTGGATCTCAGCTCATGCACGGTGGTCCATCTTGTC-GGTGGTTACTG-CCGTGCTGRGCAGT-TTACCATATTGTCCTGCGGTGTTCTTCATTGAATGTCGTAGGCGATTGGTACGTTTACTTTGAAAAAATTAGAGTGCTCAAAGCAGGCA-TTA-TCGCCTGAATACTGTTGCATGGAATAATGGAATAGGACCTTGGTTCTGTTCTGTTGGTCTTCGGAATCGAGGTAATGATTAAGAGGGACGGACGGGGACATTAGTACTGCGGCGATAGAGGTGAAATTCTTGGACCGCCGCATGACTAACTAAAGCGAAAGCATTTGTCAAGAACGTTTTCATTAATCAAGAACGAAAGTTAGAGGTTCGAAGGCGATCAGATACCGCCCTAGTTCTAACCATAAACGATGCCAACCAGCAATCAGCCAGAGTT-ATTTGACGACTCGGCTGGCGGCTTCCGGGAAACCAAAGTTTTTCGGTTCCAGGGGAAGTATGGTTGCAAAGCTGAAACTTAAAGGAATTGACGGAAGGGCACCACCAGGAGTGGAGCCTGCGGCTTAATTTGACTCAACACGGGGAAACTCACCCGGTCCGGACACTGGAAGGATTGACAGATTAAGAGCTCTTTCTTGATTCAGTGGGTGGTGGTGCATGGCCGTTCTTAGTTGGTGGAGCGATTTGTCTGGTTAATTCCGATAACGAACGAGACTCTAGCCTACTAAATAGCA-TCGRGTACCT-TC-GGT--TATY-CG-G-TTGCTTCTTAGAGGGACAAACGGCGTCGCAGCCGTATGAAAAAGAGCAATAACAGGTCTGTGATGCCCTTAGATGTCCGGGGCCGCACGCGCGCTACACTGAAAAAATCAGCGTGCATTGCTTT-ACCTWCTCCGAAAGGAGCGGGAAACCGAGTGAAACTTTTTCGTGATTGGGATTGGGGATTGTAATTATTGTCCATGAACGAGGAATTCCCAGTAAGCACAAGTCATCAGCTTGTGTTGATTACGTCCCTGCCCTTTGTACACACCGCCCGTCGCTACTACCGATTGGATGTTTTAGTGAGGTCTTCGGACGGGCC-AACGTGGCCATC-CTCGTGGTGGCCATGTTCG-GCATGAAAGATGACCAAACTTGAACATCTAGAGGAAGTAAAAGTCGTAACAAGGTTTCCGT--------------------------------------------------------------------------------------------------
	AD582_Picalgoides_sp_n_ex_Colaptes_auratus                                                                                      TCATATGCTTGTCTCAAAGATTAAGCCATGCATGTCTAAGTACATACCGTATTAAGGTGAAACCGCGAATGGCTCATTAAATCAGTTATGATTCATTGGATGTTGACCAATTACATGGATAACTGTGGTAATTCTAGAGCTAATACATGCCGAAAAGCTTCATCCTTGTGGTGGAGTGCATTTATTAGACCAAGACCAAAGGTGGCAACACCTTCCGGTGGTGACTCTGGATAACTGCAGCTGATCGCATGGCCT-TGCGCCGGCGACATATCCTTCGAGTGTCTGCCTTATCAACTTTCGATGGTAGGTTATATGCCTACCATGGTTGTAACGGGTAACGGGGAATCAGGGTTCGATTCCGGAGAGGGAGCCTGAGAGACGGCTACCACATCCAAGGAAGGCAGCAGGCGCGCAAATTACCCACTCTCAGAACGAGGAGGTAGTGACGAAAAATAACAATACGGGATTCGCTTATGCGTTCTCGTAATTGGAATGAGTACAGTTTAAATCCTTTAACGAGGATCAATTGGAGGGCAAGTCTGGTGCCAGCAGCCGCGGTAATTCCAGCTCCAATAGCGTATATTAAAGTTGTTGTGGTTAAAAAGCTCGTAGTTGGATCTCAGCTCATGCACGGTGGTCCATCTTGTC-GGTGGTTACTG-CCGTGCTGGGCAGT-TTACCATATTGTCCTGCGGTATTCTTCACTGAGTGTCGTAGGCGATTGGTACGTTTACTTTGAAAAAATTAGAGTGCTCAAAGCAGGCA-TTA-TCGCCTGAATACTGTTGCATGGAATAATGGAATAGGACCTTGGTTCTGTTCTGTTGGTCTTCGGAATCGAGGTAATGATTAAGAGGGACGGACGGGGACATTAGTACTGCGGCGATAGAGGTGAAATTCTTGGACCGCCGCATGACTAACTAAAGCGAAAGCATTTGTCAAGAACGTTTTCATTAATCAAGAACGAAAGTTAGAGGTTCGAAGGCGATCAGATACCGCCCTAGTTCTAACCATAAACGATGCCAACCAGCAATCAGCCAGAGTT-ATTTGA-GACTCGGCTGGCGGCTTCCGGGAAACCAAAGTTTTTCGGTTCCAGGGGAAGTATGGTTGCAAAGCTGAAACTTAAAGGAATTGACGGAAGGGCACCACCAGGAGTGGAGCCTGCGGCTTAATTTGACTCAACACGGGGAAACTCACCCGGTCCGGACACTGGAAGGATTGACAGATTAAGAGCTCTTTCTTGATTCAGTGGGTGGTGGTGCATGGCCGTTCTTAGTTGGTGGAGCGATTTGTCTGGTTAATTCCGATAACGAACGAGACTCTAGCCTACTAAATAGCR-TCGRTTACCT-TC-GGT--TART-CG-R-TTGCTTCTTAGAGGGACAAACGGCGTTGYAGCCGTATGAAAAAGAGCAATAACAGGTCTGTGATGCCCTTAGATGTCCGGGGCCGCACGCGCGCTACACTGAAAAAATCAGCGTGCATTGCGTT-ACCTACTCCGAAAGGAGCGGGRAACCGAGTGAAACTTTTTCGTGATTGGGATTGGGGATTGTAATTATTGTCCATGAACGAGGAATTCCCAGTAAGCACAAGTCATCAGCTTGTGTTGATTACGTCCCTGCCCTTTGTACACACCGCCCGTCGCTACTACCGATTGGATGTTTTAGTGAGGTCTTCGGACGGGCC-AACGTGGCCATC-CTCGTGGTGGCCATGTTCG-GCCTGAAAGATGACCAAACTTGAACATCTAGAGGAAGTAAAAGTCGTAACAAGGTTTCCGT--------------------------------------------------------------------------------------------------
	AD1152_Picalgoides_aff_pteroglossorum_ex_Ramphastos_sulfuratus                                                                  -----------TCTCAAAGATTAAGCCATGCATGTCTAAGTACATACCGTATTAAGGTGAAACCGCGAATGGCTCATTAAATCAGTTATGATTCATTGGATGTTGACCAATTACATGGATAACTGTGGTAATTCTAGAGCTAATACATGCCGAAAAGCTTCATCCTTGTGGTGGAGTGCATTTATTAGACCAAGACCAAAGGTGGCAACACCTTYCGGTGGTGACTCTGGATAACTGCAGCTGATCGCATGGCCT-AGCGCCGGCGACATATCCTTCGAGTGTCTGCCTTATCAACTTTCGATGGTAGGTTATATGCCTACCATGGTTGTAACGGGTAACGGGGAATCAGGGTTCGATTCCGGAGAGGGAGCCTGAGAGACGGCTACCACATCCAAGGAAGGCAGCAGGCGCGCAAATTACCCACTCTCAGAACGAGGAGGTAGTGACGAAAAATAACAATACGGGCTTCGCTTATGCGTTCTCGTAATTGGAATGAGTACAGTTTAAATCCTTTAACGAGGATCAATTGGAGGGCAAGTCTGGTGCCAGCAGCCGCGGTAATTCCAGCTCCAATAGCGTATATTAAAGTTGTTGTGGTTAAAAAGCTCGTAGTTGGATCTCAGCTCATGCACGGTGGTCCATCTTGTC-GGTGGTTACTG-YCGTGCTGAGCACT-TTACCATATTGTCCTGCGGTGTTCTTSATTGAATGTCGTAGGCGATTGGTACGTTTACTTTGAAAAAATTAGAGTGCTCAAAGCAGGCA-TTA-TCGCCTGAATACTGTTGCATGGAATAATGGAATAGGACCTTGGTTCTGTTCTGTTGGTCTTCGGAATCGAGGTAATGATTAAGAGGGACGGACGGGGACATTAGTACTGCGGCGATAGAGGTGAAATTCTTGGACCGCCGCATGACTAACTAAAGCGAAAGCATTTGTCAAGAACGTTTTCATTAATCAAGAACGAAAGTTAGAGGTTCGAAGGCGATCAGATACCGCCCTAGTTCTAACCATAAACGATGCCAACCAGCAATCAGCCAGAGTT-ATTTGACGACTCGGCTGGCGGCTTCCGGGAAACCAAAGTTTTTCGGTTCCAGGGGAAGTATGGTTGCAAAGCTGAAACTTAAAGGAATTGACGGAAGGGCACCACCAGGAGTGGAGCCTGCGGCTTAATTTGACTCAACACGGGGAAACTCACCCGGTCCGGACACTGGAAGGATTGACAGATTAATAGCTCTTTCTTGATTCAGTGGGTGGTGGTGCATGGCCGTTCTTAGTTGGTGGAGCGATTTGTCTGGTTAATTCCGATAACGAACGAGACTCTAGCCTACTAAATAGTG-TCGGGTACCT-TC-GGT--TATC-CG-G-TCGCTTCTTAGAGGGACAAACGGCGTCGCAGCCGTATGAAAAAGAGCAATAACAGGTCTGTGATGCCCTTAGATGTCCGGGGCCGCACGCGCGCTACACTGAAAAAATCAGCGTGCATTGCGTT-ACCTACTCCGAAAGGAGCGGGAAACCGAGTGAAACTTTTTCGTGATTGGGATTGGGGATTGTAATTATTGTCCATGAACGAGGAATTCCCAGTAAGCACAAGTCATCAGCTTGTGTTGATTACGTCCCTGCCCTTTGTACACACCGCCCGTCGCTACTACCGATTGGATGTTTTAGTGAGGTCTTCGGACGGGCC-AACGTGGCTATC-CTCGTGGTAGCCATGTTCG-GCCTGAAAGATGACCAAACTTGAACATCTAGAGGAAGTAAAAGTCGTAA--------------------------------------------------------------------------------------------------------------
	AD773_Mesalgoides_sp_n_ex_Grallaria_capitalis                                                                                   TCATATGCTTGTCTCAAAGATTAAGCCATGCATGTCTAAGTACATACCGTATTAAGGTGAAACCGCGAATGGCTCATTAAATCAGTTATGATTCATTGGATGTTGACCAATTACATGGATAACTGTGGTAATTCTAGAGCTAATACATGCCGAAAAGCTTCATCCTTGTGGTGGAGTGCATTTATTAGACCAAGACCAAAGGTGGCAACACCTTCCGGTGGTGACTCTGGATAACTGCAGCTGATCGCATGGCCT-TGCGCCGGCGACATATCCTTCGAGTGTCTGCCTTATCAACTTTCGATGGTAGGTTATATGCCTACCATGGTTGTAACGGGTAACGGGGAATCAGGGTTCGATTCCGGAGAGGGAGCCTGAGAGACGGCTACCACATCCAAGGAAGGCAGCAGGCGCGCAAATTACCCACTCTCAGAACGAGGAGGTAGTGACGAAAAATAACAATACGGGCTTCGCTTATGCGTTCTCGTAATTGGAATGAGTACAGTTTAAATCCTTTAACGAGGATCAATTGGAGGGCAAGTCTGGTGCCAGCAGCCGCGGTAATTCCAGCTCCAATAGCGTATATTAAAGTTGTTGTGGTTAAAAAGCTCGTAGTTGGATCTCAGCCCACGTACGGTGGTCCATCTTGTC-GGTGGTTACTG-CCGTGCTGGGCACA-TTACCACATTGTCCTTCGGTGTTCTTCATTGAGCGTCGTAGGCGATTGGTACGTTTACTTTGAAAAAATTAGAGTGCTCAAAGCAGGCA-TCA-TCGCCTGAATACTGTTGCATGGAATAATGGAATAGGACCTTGGTTCTGTTCTGTTGGTCTTCGGAATCGAGGTAATGATTAAGAGGGACGGACGGGGACATTAGTACTGCGGCGATAGAGGTGAAATTCTTGGACCGCCGCATGACTAACTAAAGCGAAAGCATTTGTCAAGAACGTTTTCATTAATCAAGAACGAAAGTTAGAGGTTCGAAGGCGATCAGATACCGCCCTAGTTCTAACCATAAACGATGCCAACCAGCAATCAGCCAGAGTT-ATTTGACGACTCGGCTGGCGGCTTCCGGGAAACCAAAGTGTTTCGGTTCCAGGGGAAGTATGGTTGCAAAGCTGAAACTTAAAGGAATTGACGGAAGGGCACCACCAGGAGTGGAGCCTGCGGCTTAATTTGACTCAACACGGGGAAACTCACCCGGTCCGGACACTGGAAGGATTGACAGATTAAGAGCTCTTTCTTGATTCAGTGGGTGGTGGTGCATGGCCGTTCTTAGTTGGTGGAGCGATTTGTCTGGTTAATTCCGATAACGAACGAGACTCTAGCCTACTAAATAGCA-ACAGGTACCT-TC-GGT--TACC-TG-C-AAGCTTCTTAGAGGGACAAACGGCGTCGCAGCCGTATGAAAAAGAGCAATAACAGGTCTGTGATGCCCTTAGATGTCCGGGGCCGCACGCGCGCTACACTGAAAAAATCAGCGTGCATTGCGTA-GCCTACTCCGAAAGGAGCGGGAAACCGAGTGAAACTTTTTCGTGATTGGGATTGGGGATTGTAATTATTGTCCATGAACGAGGAATTCCCAGTAAGCACAAGTCATCAGCTTGTGTTGATTACGTCCCTGCCCTTTGTACACACCGCCCGTCGCTACTACCGATTGGATGTTTTAGTGAGGTCTTCGGACGGACC-AACGTGGCCATC-TTCGTGGTGGCCATGTTCG-GTCTGAAAGATGACCAAACTTGAACATCTAGAGGAAGTAAAAGTCGTAACAAGGTTTCCGT--------------------------------------------------------------------------------------------------
	AD637_Mesalgoides_ex_Sheppardia_bocagei                                                                                         TCATATGCTTGTCTCAAAGATTAAGCCATGCATGTCTAAGTACATACCGTATTAAGGTGAAACCGCGAATGGCTCATTAAATCAGTTATGATTCATTGGATGTTGACCAATTACATGGATAACTGTGGTAATTCTAGAGCTAATACATGCCGAAAAGCTTCATCCTTGTGGTGGAGTGCATTTATTAGACCAAGACCAAAGGTGGCAACACCTTCCGGTGGTGACTCTGGATAACTGCAGCTGATCGCATGGCCT-TGCGCCGGCGACATATCCTTCGAGTGTCTGCCTTATCAACTGTCGATGGTAGGTTATATGCCTACCATGGTTGTAACGGGTAACGGGGAATCAGGGTTCGATTCCGGAGAGGGAGCCTGAGAGACGGCTACCACATCCAAGGAAGGCAGCAGGCGCGCAAATTACCCACTCTCAGAACGAGGAGGTAGTGACGAAAAATAACAATACGGGCTTCGCTTATGCGTTCTCGTAATTGGAATGAGTACAGTTTAAATCCTTTAACGAGGATCAATTGGAGGGCAAGTCTGGTGCCAGCAGCCGCGGTAATTCCAGCTCCAATAGCGTATATTAAAGTTGTTGTGGTTAAAAAGCTCGTAGTTGGATCTCAGCTCATGTACGGTGGTCCATCTTGTC-GGTGGTTACTG-CCGTGCTGAGCACA-TTACCACATTGTCCTGCGGTGTTCTTCATTGAATGTCGTAGGCGATTGGTACGTTTACTTTGAAAAAATTAGAGTGCTCAAAGCAGGCA-TCA-TCGCCTGAATACTGTTGCATGGAATAATGGAATAGGACCTTGGTTCTGTTCTGTTGGTCTTCGGAATCGAGGTAATGATTAAGAGGGACGGACGGGGACATTAGTACTGCGGCGATAGAGGTGAAATTCTTGGACCGCCGCATGACTAACTAAAGCGAAAGCATTTGTCAAGAACGTTTTCATTAATCAAGAACGAAAGTTAGAGGTTCGAAGGCGATCAGATACCGCCCTAGTTCTAACCATAAACGATGCCAACCAGCAATCAGCCAGAGTT-ATTTGACGACTCGGCTGGCGGCTTCCGGGAAACCAAAGTTTTTCGGTTCCAGGGGAAGTATGGTTGCAAAGCTGAAACTTAAAGGAATTGACGGAAGGGCACCACCAGGAGTGGAGCCTGCGGCTTAATTTGACTCAACACGGGGAAACTCACCCGGTCCGGACACTGGAAGGATTGACAGATTAAGAGCTCTTTCTTGATTCAGTGGGTGGTGGTGCATGGCCGTTCTTAGTTGGTGGAGCGATTTGTCTGGTTAATTCCGATAACGAACGAGACTCTAGCCTACTAAATAGCA-TCGGGTACCC-TC-GGT--TATC-CG-A-GTGCTTCTTAGAGGGACAAACGGCGTTGCAGCCGTATGAAAAAGAGCAATAACAGGTCTGTGATGCCCTTAGATGTCCGGGGCCGCACGCGCGCTACACTGAAAAAATCAGCGTGCATTGCGTT-ACCTACTCCGAAAGGAGCGGGAAACCGAGTGAAACTTTTTCGTGATTGGGATTGGGGATTGTAATTATTGTCCATGAACGAGGAATTCCCAGTAAGCACAAGTCATCAGCTTGTGTTGATTACGTCCCTGCCCTTTGTACACACCGCCCGTCGCTACTACCGATTGGATGTTTTAGTGAGGTCTTCGGACGGGCC-AACGTGGCCATC-CTCGTGGTGGCCATGTTCG-GCCTGAAAGATGACCAAACTTGAACATCTAGAGGAAGTAAAAGTCGTAACAAGGTTTCCGT--------------------------------------------------------------------------------------------------
	AD1042_Mesalgoides                                                                                                              TCATATGCTTGTCTCAAAGATTAAGCCATGCATGTCTAAGTACATACCGTATTAAGGTGAAACCGCGAATGGCTCATTAAATCAGTTATGATTCATTGGATGTTGACCAATTACATGGATAACTGTGGTAATTCTAGAGCTAATACATGCCGAAAAGCTTCATCCTTGTGGTGGAGTGCATTTATTAGACCAAGACCAAAGGTGGCAACACCTTCCGGTGGTGACTCTGGATAACTGCAGCTGATCGCATGGCCT-TGCGCCGGCGACATATCCTTCGAGTGTCTGCCTTATCAACTTTCGATGGTAGGTTATATGCCTACCATGGTTGTAACGGGTAACGGGGAATCAGGGTTCGATTCCGGAGAGGGAGCCTGAGAGACGGCTACCACATCCAAGGAAGGCAGCAGGCGCGCAAATTACCCACTCTCAGAACGAGGAGGTAGTGACGAAAAATAACAATACGGGCTTCGCTTATGCGTTCTCGTAATTGGAATGAGTACAGTTTAAATCCTTTAACGAGGATCAATTGGAGGGCAAGTCTGGTGCCAGCAGCCGCGGTAATTCCAGCTCCAATAGCGTATATTAAAGTTGTTGTGGTTAAAAAGCTCGTAGTTGGATCTCAGCTCATGTACGGTGGTCCATCTTGTC-GGTGGTTACTG-CCGTGCTGAGCACA-TTACCACATTGTCCTGCGGTGTTCTTGAYTGAGTGTCGTAGGCGATTGGTACGTTTACTTTGAAAAAATTAGAGTGCTCAAAGCAGGCA-TTA-TAGCCTGAATACTGTTGCATGGAATAATAGAATAGGACCTTGGTTCTGTTCTGTTGGTCTTCGGAATCGAGGTAATGATTAAGAGGGACGGACGGGGACATTAGTACTGCGGCGATAGAGGTGAAATTCTTGGACCGCCGCATGACTAACAAAAGCGAAAGCATTTGTCAAGAACGTTTTCATTAATCAAGAACGAAAGTTAGAGGTTCGAAGGCGATCAGATACCGCCCTAGTTCTAACCATAAACGATGCCAACCAGCAATCAGCCAGAGTT-ATTTGACGACTCGGCTGGCGGCTTCCGGGAAACCAAAGTTTTTCGGTTCCAGGGGAAGTATGGTTGCAAAGCTGAAACTTAAAGGAATTGACGGAAGGGCACCACCAGGAGTGGAGCCTGCGGCTTAATTTGACTCAACACGGGGAAACTCACCCGGTCCGGACACTGGAAGGATTGACAGATTAAGAGCTCTTTCTTGATTCAGTGGGTGGTGGTGCATGGCCGTTCTTAGTTGGTGGAGCGATTTGTCTGGTTAATTCCGATAACGAACGAGACTCTAGCCTACTAAATAGCA-TCGGTTACCT-TC-GGT--TAGC-CG-A-GTGCTTCTTAGAGGGACAAACGGCGTCGCAGCCGTATGAAAAAGAGCAATAACAGGTCTGTGATGCCCTTAGATGTCCGGGGCCGCACGCGCGCTACACTGAAAAAATCAGCGTGCATTGCGTT-ACCTACTCCGAAAGGAGCGGGAAACCGAGTGAAACTTTTTCGTGATTGGGATTGGGGATTGTAATTATTGTCCATGAACGAGGAATTCCCAGTAAGCACAAGTCATCAGCTTGTGTTGATTACGTCCCTGCCCTTTGTACACACCGCCCGTCGCTACTACCGATTGGATGTTTTAGTGAGGTCTTCGGACGGGCC-AACGTGGCCATC-CTCGTGGTGGCCATGTTCG-GCCTGAAAGATGACCAAACTTGAACATCTAGAGGAAGTAAAAGTCGTAACAAGGTTTCCGT--------------------------------------------------------------------------------------------------
	AD733_gen_aff_Paralgopsis_ex_Colaptes_auratus                                                                                   TCATATGCTTGTCTCAAAGATTAAGCCATGCATGTCTAAGTACATACCGTATTAAGGTGAAACCGCGAATGGCTCATTAAATCAGTTATGATTCATTGGATGTTGACCAATTACATGGATAACTGTGGTAATTCTAGAGCTAATACATGCCGAAAAGCTTCATCCTTGTGGTGGAGTGCATTTATTAGACCAAGACCAAAGGTGGCAACACCTTCCGGTGGTGACTCTGGATAACTGCAGCTGATCGCATGGCCT-AGCGCCGGCGACATATCCTTCGAGTGTCTGCCTTATCAACTTTCGATGGTAGGTTATATGCCTACCATGGTTGTAACGGGTAACGGGGAATCAGGGTTCGATTCCGGAGAGGGAGCCTGAGAGACGGCTACCACATCCAAGGAAGGCAGCAGGCGCGCAAATTACCCACTCTCAGAACGAGGAGGTAGTGACGAAAAATAACAATACGGGCTTCGCTTATGCGTTCTCGTAATTGGAATGAGTACAGTTTAAATCCTTTAACGAGGATCAATTGGAGGGCAAGTCTGGTGCCAGCAGCCGCGGTAATTCCAGCTCCAATAGCGTATATTAAAGTTGTTGTGGTTAAAAAGCTCGTAGTTGGATCTCAGCTCATGCACGGTGGTCCATCTTGTC-GGTGGTTACTG-CCGTGCTGGGCACA-TTACCACATTGTCCTGCGGTGTTCTTCATTGAGTGTCGTAGGCGATTGGTACGTTTACTTTGAAAAAATTAGAGTGCTCAAAGCAGGCA-TTA-TCGCCTGAATACTGTTGCATGGAATAATGGAATAGGACCTTGGTTCTGTTCTGTTGGTCTTCGGAATCGAGGTAATGATTAAGAGGGACGGACGGGGACATTAGTACTGCGGCGATAGAGGTGAAATTCTTGGACCGCCGCATGACTAACTAAAGCGAAAGCATTTGTCAAGAACGTTTTCATTAATCAAGAACGAAAGTTAGAGGTTCGAAGGCGATCAGATACCGCCCTAGTTCTAACCATAAACGATGCCAACCAGCAATCAGCCAGAGTT-ATTTGACGACTCGGCTGGCGGCTTCCGGGAAACCAAAGTTTTTCGGTTCCAGGGGAAGTATGGTTGCAAAGCTGAAACTTAAAGGAATTGACGGAAGGGCACCACCAGGAGTGGAGCCTGCGGCTTAATTTGACTCAACACGGGGAAACTCACCCGGTCCGGACACTGGAAGGATTGACAGATTAAGAGCTCTTTCTTGATTCAGTGGGTGGTGGTGCATGGCCGTTCTTAGTTGGTGGAGCGATTTGTCTGGTTAATTCCGATAACGAACGAGACTCTAGCCTACTAAATAGTA-TCGGGTACCT-TC-GGT--TATC-CG-A-TTACTTCTTAGAGGGACAAACGGCGTCGCAGCCGTATGAAAAAGAGCAATAACAGGTCTGTGATGCCCTTAGATGTCCGGGGCCGCACGCGCGCTACACTGAAAAAATCAGCGTGCATGTTGTT-ACCTACTCCGAAAGGAGCGGGAAACCGAGTGAAACTTTTTCGTGATTGGGATTGGGGATTGTAATTATTGTCCATGAACGAGGAATTCCCAGTAAGCACAAGTCATCAGCTTGTGTTGATTACGTCCCTGCCCTTTGTACACACCGCCCGTCGCTACTACCGATTGGATGTTTTAGTGAGGTCTTCGGACGGGCC-AACGTGGCCATC-CTCGTGGTGGCCATGTTCG-GCCTGAAAGATGACCAAACTTGAACATCTAGAGGAAGTAAAAGTCGTAACAAGGTTTCCGT--------------------------------------------------------------------------------------------------
	AD1162_gen_aff_Paralgopsis_quills_D                                                                                             -----------TCTCAAAGATTAAGCCATGCATGTCTAAGTACATACCGTATTAAGGTGAAACCGCGAATGGCTCATTAAATCAGTTATGATTCATTGGATGTTGACCAATTACATGGATAACTGTGGTAATTCTAGAGCTAATACATGCCGAAAAGCTTCATCCTTGTGGTGGAGTGCATTTATTAGACCAAGACCAAAGGTGGCAACACCTTCCGGTGGTGACTCTGGATAACTGCAGCTGATCGCATGGCCT-AGCGCCGGCGACATATCCTTCGAGTGTCTGCCTTATCAACTTTCGATGGTAGGTTATATGCCTACCATGGTTGTAACGGGTAACGGGGAATCAGGGTTCGATTCCGGAGAGGGAGCCTGAGAGACGGCTACCACATCCAAGGAAGGCAGCAGGCGCGCAAATTACCCACTCTCAGAACGAGGAGGTAGTGACGAAAAATAACAATACGGGCTTCGCTTATGCGTTCTCGTAATTGGAATGAGTACAGTTTAAATCCTTTAACGAGGATCAATTGGAGGGCAAGTCTGGTGCCAGCAGCCGCGGTAATTCCAGCTCCAATAGCGTATATTAAAGTTGTTGTGGTTAAAAAGCTCGTAGTTGGATCTCAGCTCATGCACGGTGGTCCATCTTGTC-GGTGGTTACTG-CCGTGCTGGGCACA-TTACCACATTGTCCTRCGGTRTTCTTCATTGAGTGTCGTAGGCGATTGGTACGTTTACTTTGAAAAAATTAGAGTGCTCAAAGCAGGCA-TTA-TCGCCTGAATACTGTTGCATGGAATAATGGAATAGGACCTTGGTTCTGTTCTGTTGGTCTTCGGAATCGAGGTAATGATTAAGAGGGACGGACGGGGACATTAGTACTGCGGCGATAGAGGTGAAATTCTTGGACCGCCGCATGACTAACTAAAGCGAAAGCATTTGTCAAGAACGTTTTCATTAATCAAGAACGAAAGTTAGAGGTTCGAAGGCGATCAGATACCGCCCTAGTTCTAACCATAAACGATGCCAACCAGCAATCAGCCAGAGTT-ATTTKACGACTCGGCTGGCGGCTTCCGGGAAACCAAAGTTTTTCGGTTCCAGGGGAAGTATGGTTGCAAAGCTGAAACTTAAAGGAATTGACGGAAGGGCACCACCAGGAGTGGAGCCTGCGGCTTAATTTGACTCAACACGGGGAAACTCACCCGGTCCGGACACTGGAAGGATTGACAGATTAAGAGCTCTTTCTTGATTCAGTGGGTGGTGGTGCATGGCCGTTCTTAGTTGGTGGAGCGATTTGTCTGGTTAATTCCGATAACGAACGAGACTCTAGCCTACTAAATAGTA-TCGGGTACCT-TC-GGT--TATC-CG-A-TTACTTCTTAGAGGGACAAACGGCGTCGCAGCCGTATGAAAAAGAGCAATAACAGGTCTGTGATGCCCTTAGATGTCCGGGGCCGCACGCGCGCTACACTGAAAAAATCAGCGTGCATGTTGTT-ACCTACTCCGAAAGGAGCGGGAAACCGAGTGAAACTTTTTCGTGATTGGGATTGGGGATTGTAATTATTGTCCATGAACGAGGAATTCCCAGTAAGCACAAGTCATCAGCTTGTGTTGATTACGTCCCTGCCCTTTGTACACACCGCCCGTCGCTACTACCGATTGGATGTTTTAGTGAGGTCTTCGGACGGGCC-AACGTGGCCATC-CTCGTGGTGGCCATGTTCG-GCCTGAAAGATGACCAAACTTGAACATCTAGAGGAAGTAAAAGTCGTAA--------------------------------------------------------------------------------------------------------------
	AD1163_Paralgopsis_sp_Amazona_autumnalis_Mexico                                                                                 -----------TCTCAAAGATTAAGCCATGCATGTCTAAGTACATACCGTATTAAGGTGAAACCGCGAATGGCTCATTAAATCAGTTATGATTCATTGGATGTTGACCAATTACATGGATAACTGTGGTAATTCTAGAGCTAATACATGCCGAAAAGCTTCATCCTTGTGGTGGAGTGCATTTATTAGACCAAGACCAAAGGTGGCAACACCTGTCGGTGGTGACTCTGGATAACTGCAGCTGATCGCATGGCCT-AGCGCCGGCGACGTATCCTTCGAGTGTCTGCCTTATCAACTTTCGATGGTAGGTTATGTGCCTACCATGGTTGTAACGGGTAACGGGGAATCAGGGTTCGATTCCGGAGAGGGAGCCTGAGAGACGGCTACCACATCCAAGGAAGGCAGCAGGCGCGCAAATTACCCACTCTCAGCACGAGGAGGTAGTGACGAAAAATAACAATACGGGCTTCGCTTATGCGTTCTCGTAATTGGAATGAGTACAGTTTAAATCCTTTAACGAGGATCAATTGGAGGGCAAGTCTGGTGCCAGCAGCCGCGGTAATTCCAGCTCCAATAGCGTATATTAAAGTTGTTGTGGTTAAAAAGCTCGTAGTTGGATCTCAGCTCATGCACGGTGGTCCATCTTGTC-GGTGGTTACTG-CCGTGCTGGGCACA-TTACCACATTGTCCTGCGGTGTTCTTCATTGAGTGTCGTAGGCGATTGGTACGTTTACTTTGAAAAAATTAGAGTGCTCAAAGCAGGCA-TTA-TCGCCTGGATATTATTGCATGGAATAATGGAATAGGACCTTGGTTCTGTTCTGTTGGTCTTTTGAATCGAGGTAATGATTAAGAGGGACGGACGGGGACATTAGTACTGCGGCGATAGAGGTGAAATTCTTGGACCGCCGCATGACTAACTAAAGCGAAAGCATTTGTCAAGAACGTTTTCATTAATCAAGAACGAAAGTTAGAGGTTCGAAGGCGATCAGATACCGCCCTAGTTCTAACCATAAACGATGCCAACCAGCAATCAGCCAGAGTT-ATTTGACGACTCGGCTGGCGGCTTCCGGGAAACCAAAGTTTTTCGGTTCCAGGGGAAGTATGGTTGCAAAGCTGAAACTTAAAGGAATTGACGGAAGGGCACCACCAGGAGTGGAGCCTGCGGCTTAATTTGACTCAACACGGGGAAACTCACCCGGTCCGGACACTGGAAGGATTGACAGATTAAGAGCTCTTTCTTGATTCAGTGGGTGGTGGTGCATGGCCGTTCTTAGTTGGTGGAGCGATTTGTCTGGTTAATTCCGATAACGAACGAGACTCTAGCCTACTAAATAGTA-TCAGGTACCT-TC-GGT--TATC-TG-A-TTACTTCTTAGAGGGACAAACGGCGTCGCAGCCGTATGAAAAAGAGCAATAACAGGTCTGTGATGCCCTTAGATGTCCGGGGCCGCACGCGCGCTACACTGAAAAAATCAGCGTGCATGTCTTT-GCCTACTCCGAAAGGAGCGGGAAACCGAGTGAAACTTTTTCGTGATTGGGATTGGGGATTGTAATTATTGTCCATGAACGAGGAATTCCCAGTAAGCACAAGTCATCAGCTTGTGTTGATTACGTCCCTGCCCTTTGTACACACCGCCCGTCGCTACTACCGATTGGATGTTTTAGTGAGGTCTTCGGACGGGCC-AACGTGGCCATC-CTCGTGGTGGCCATGTTCG-GCGTGAAAGATGACCAAACTTGAACATCTAGAGGAAGTAAAAGTCGTAA--------------------------------------------------------------------------------------------------------------
	AD538_Schoutedenocoptes_aquilae                                                                                                 TCATATGCTTGTCTCAAAGATTAAGCCATGCATGTCTAAGTACATACCGTATTAAGGTGAAACCGCGAATGGCTCATTAAATCAGTTATGATCCATTGGATGTTGACCAATTACATGGATAACTGTGGTAATTCTAGAGCTAATACATGCCGAAAAGCTTCATCCTCCGGGTGGAGTGCATTTATTAGACCAAGACCAAAGGTGGCAACACCTAACGGTGGTGACTCTGGATAACTGCAGCTGATCGCATGGCCA-CGCGCCGGCGACATATCCTTCGAGTGTCTGCCTTATCAACTTTCGATGGTAGGTTATGTGCCTACCATGGTTGTAACGGGTAACGGAGAATCAGGGTTCGATTCCGGAGAGGGAGCCTGAGAGACGGCTACCACATCCAAGGAAGGCAGCAGGCGCGCAAATTACCCACTCTCAGAACGAGGAGGTAGTGACGAAAAATAACAATACGGGCTTCGCTTATGCGTTCTCGTAATTGGAATGAGTACAGTTTAAATCCTTTAACGAGGATCAATTGGAGGGCAAGTCTGGTGCCAGCAGCCGCGGTAATTCCAGCTCCAATAGCGTATATTAAAGTTGTTGTGGTTAAAAAGCTCGTAGTTGGATCTCAGCTCATGCGCGGTGGTCCACCATGTTTGGTGGTTACTG-TCGCGCTGAGCACA-ATACCGTATTGTTCTATGGTGTTCTTGGTTGAATGTCATAGGCGATCGGTACGTTTACTTTGAAAAAATTAGAGTGCTCAAAGCAGGCG-TCA--GGCCTGAATACTGTTGCATGGAATAATAGAATAGGACCTTGGTTCTGTTCTGTTGGTCTTCGGAATCGAGGTAATGATTAAGAGGGACGGATGGGGACATTAGTACTGCGGCGATAGAGGTGAAATTCTTGGACCGTCGCATGACTAACTAAAGCGAAAGCATTTGTCAAGAACGTTTTCATTAATCAAGAACGAAAGTTAGAGGTTCGAAGGCGATCAGATACCGCCCTAGTTCTAACCATAAACGATGCCAACTAGCAATCAGCCAGAGTT-TTTTGATGACTCGGCTGGCGGCTTCCGGGAAACCAAAGTTTTTCGGTTCCAGGGGAAGTATGGTTGCAAAGCTGAAACTTAAAGGAATTGACGGAAGGGCACCACCAGGAGTGGAGCCTGCGGCTTAATTTGACTCAACACGGGGAAACTCACCCGGTCCGGACACTGGAAGGATTGACAGATTAAGAGCTCTTTCTTGATTCAGTGGGTGGTGGTGCATGGCCGTTCTTAGTTGGTGGAGCGATTTGTCTGGTTAATTCCGATAACGAACGAGACTCTAGCCTACTAAATAGTG-TCGGGCACTT-TC-GAT--TGTC-CG-A-ACGCTTCTTAGAGGGACAAACGGCGTCGCAGCCGTATGAAAAAGAGCAATAACAGGTCTGTGATGCCCTTAGATGTCCGGGGCCGCACGCGCGCTACACTGAAAAAATCAGCGTGCATGTGTCT-ACCTACTCCGAAAGGAGCGGGAAACCGAGTGAAACTTTTTCGTGATTGGGATTGGGGATTGTAACTGTTGTCCATGAACGAGGAATTCCCAGTAAGCACAAGTCATCAGCTTGTGTTGATTACGTCCCTGCCCTTTGTACACACCGCCCGTCGCTACTACCGATTGGATGTTTTAGTGAGGTCTTCGGACGAGCC-AACGTAGCCATC-CTCGTGGTGGCCATGTTCG-GCTTGAAAGATGACCAAACTTGAACATCTAGAGGAAGTAAAAGTCGTAACAAGGTTTCCGT--------------------------------------------------------------------------------------------------
	AD1416_Turbinoptes_strandtmanni                                                                                                 -----------TCTCAAAGATTAAGCCATGCATGTCTAAGTACATACCGTATTAAGGTGAAACCGCGAATGGCTCATTAAATCAGTTATGATTCATTGGATGTTGACCAATTACATGGATAACTGTGGTAATTCTAGAGCTAATACATGCAAAAAAGCCTGATC-GGAAGATGAGGCGCATTTATTAGACCAAGACCAAAGGTGGAAACACCTAACGGTGGTGACTCTGGATAACTGCAGCTGATCGCATGGCCT-CGTGCCGGCGACATATCCTTCGAGTGTCTGCCTTATCAACTTTCGATGGTAGGTTATACGCCTACCATGGTTGTAACGGGTAACGGGGAATCAGGGTTCGATTCCGGAGAGGGAGCCTGAGAGACGGCTACCACATCCAAGGAAGGCAGCAGGCGCGTAAATTACCCACTCTCAGAACGAGGAGGTAGTGACGAAAAATAACAATACGGGCTTCGCTTATGCGTTCTCGTAATTGGAATGAGCACAGTTTAAATCCTTTAACGAGGATCAATTGGAGGGCAAGTCTGGTGCCAGCAGCCGCGGTAATTCCAGCTCCAATAGCGTATATTAAAGTTGTTGTGGTTAAAAAGCTCGTAGTTGGATCTCAGCTCAGGTGTGATGGTCCATCTTGTC-GATGGTTACTG-GCACACTGAGCACT-TTACCAGATTGTCCTGTGGTGTTCTTAATTGAGTGTCACAGGTGATCGGTACGTTTACTTTGAAAAAATTAGAGTGCTCAAAGCAGGCA-TCA-TAGCCTAAATAATGTTGCATGGAATAATGGAATAGGACCTTGGTTCTGTTCTGTTGGTCTTCGGAATCGAGGTAATGATTAAGAGGGACGGACGGGGACATTAGTACTGCGGCGATAGAGGTGAAATTCTTGGACCGCCGCATGACTAACCAAAGCGAAAGCATTTGTCAAGAACGTTTTCATTAATCAAGAACGAAAGTTAGAGGTTCGAAGGCGATCAGATACCGCCCTAGTTCTAACCATAAACGATGCCAACCAGCAATCAGCCAGAGTT-TTATTATGACTCGGCTGGCGGCTTCCGGGAAACCAAAGTTTTTCGGTTCCAGGGGAAGTATGGTTGCAAAGCTGAAACTTAAAGGAATTGACGGAAGGGCACCACCAGGAGTGGAGCCTGCGGCTTAATTTGACTCAACACGGGAAAACTCACCCGGTCCGGACACTGGAAGGATTGACAGATTAAGAGCTCTTTCTTGATTCAGTGGGTGGTGGTGCATGGCCGTTCTTAGTTGGTGGAGCGATTTGTCTGGTTAATTCCGATAACGAACGAGACTCTAGCCTACTAAATAGTG-CTCGGCATCT-TT-GGC--TGTC-GA-G-TCGCTTCTTAGAGGGACAAACGGCGTTTCAGCCGTATGAAAAAGAGCAATAACAGGTCTGTGATGCCCTTAGATGTCCGGGGCCGCACGCGCGCTACACTGAAAAAATCAGCGTGCATTAGTTT-ACCTACTCCGAAAGGAGCGGGAAACCCAGTGAAACTTTTTCGTGATTGGGATTGGGGATTGCAATTATTGTCCATGAACGAGGAATTCCCAGTAAGCACAAGTCATCAGCTTGTGTTGATTACGTCCCTGCCCTTTGTACACACCGCCCGTCGCTACTACCGATTGGATGTTTTAGTGAGGCCTTCGGACTTGCC-AGCGTAGCTATC-CTCGTGGTGGCCATGTT-GTGCGGGAAAGATGGCCAAACTTGAACATCTAGAGGAAGTAAAAGTCGTAA--------------------------------------------------------------------------------------------------------------
	AD796_Congocoptes_sphyrapicicola_Sphyrapicus_varius_IL                                                                          -----------TCTCAAAGATTAAGCCATGCATGTCTAAGTACATACCGTATTAAGGTGAAACCGCGAATGGCTCATTAAATCAGTTATGATTCATTGGATGTTGACCAATTACATGGATAACTGTGGTAATTCTAGAGCTAATACATGCCGAAAAGCTTCATCCTCGTGATGAAGTGCATTTATTAGACCAAGACCAAAGGTGGCAACACCTTACGGTGGTGATTCTGGATAACTGCAGCTGACCGCATGACCT-TGTGTCGGCGGCATATCCTTCGAGTGTCTGCCTTATCAACTTTCGATGGTAGGTTATATGCCTACCATGGTTGTAACGGGTAACGGGGAATCAGGGTTCGATTCCGGAGAGGGAGCCTGAGAGACGGCTACCACATCCAAGGAAGGCAGCAGGCGCGCAAATTACCCACTCTCAGAACGAGGAGGTAGTGACGAAAAATAACAATACGGGCTTCGCTTATGCGTTCTCGTAATTGGAATGAGTACAGTTTAAATCCTTTAACGAGGATCAATTGGAGGGCAAGTCTGGTGCCAGCAGCCGCGGTAATTCCAGCTCCAATAGCGTATATTAAAGTTGTTGTGGTTAAAAAGCTCGTAGTTGGATCTCAGCTCATGCATTATGGTCCATC-TGAC-GGTGGTTACTG-TAATGTTGAGCAGA-TTATCGTATTGTCTTATGGTATTCTTAATTGAGTGTCATAGGCGATCGATATGTTTACTTTGAAAAAATTAGAGTGCTCAAAGCAGGCA-TTA-TCGCCTGAATACTGTTGCATGGAATAATGGAATAGGACCTTGGTTCTGTTCTGTTGGTCTTCGGAATCGAGGTAATGATTAAGAGGGACGGACGGGGACATTAGTACTGCGGCGATAGAGGTGAAATTCTTGGACCGCCGCATGACTAACAAAAGCGAAAGCATTTGTCAAGAACGTTTTCATTAATCAAGAACGAAAGTTAGAGGTTCGAAGGCGATCAGATACCGCCCTAGTTCTAACCATAAACGATGCCAACCAGCAATCAGCCAGAGTTTATTGTATGACTCGGCTGGCGGCTTCCGGGAAACCAAAGTTTTTCGGTTCCAGGGGAAGTATGGTTGCAAAGCTGAAACTTAAAGGAATTGACGGAAGGGCACCACCAGGAGTGGAGCCTGCGGCTTAATTTGACTCAACACGGGAAAACTCACCCGGTCCGGACACTGGAAGGATTGACAGATTAAGAGCTCTTTCTTGATTCAGTGGGTGGTGGTGCATGGCCGTTCTTAGTTGGTGGAGCGATTTGTCTGGTCAATTCCGATAACGAACGAGACTCTAGCCTACTAAATAGTG-TTAAACACCT-TC-GGT--TGTT-CG-A-ACGCTTCTTAGAGGGACAAACGGCGTTTCAGCCGTATGAAAAAGAGCAATAACAGGTCTGTGATGCCCTTAGATGTCCGGGGCCGCACGCGCGCTACACTGAAAAAATCAGCGTGCATTTGTCT-ACCTACTCCGAAAGGAGCGGGAAACCGAGTGAAACTTTTTCGTGATTGGGATTGGGGATTGTAATTATTGTCCATGAACGAGGAATTCCCAGTAAGCACAAGTCATCAGCTTGTGTTGATTACGTCCCTGCCCTTTGTACACACCGCCCGTCGCTACTACCGATTGGATGTTTTAGTGAGGTCTTCGGACGGGCC-AACGTAGCCATC-CTCGTGGTGGCCATGTTCG-GCCGGAAAGATGACCAAACTTGAACATCTAGAGGAAGTAAAAGTCGTAACAAGGTTTCCGT--------------------------------------------------------------------------------------------------
	AD572_Echimytricalges_guyanensis_Proechimys_simonsi_Peru                                                                        TCATATGCTTGTCTCAAAGATTAAGCCATGCATGTCTAAGTACATACCGTATTAAGGTGAAACCGCGAATGGCTCATTAAATCAGTTATGATTCATTGGATGTTGACCAATTACATGGATAACTGTGGTAATTCTAGAGCTAATACATGCCGAAAAGCTTCGTTY---ACGCGGAGTGCATTTATTAGACCAAGACCAAAGGTGGCAACACCTA-CGGTGGTGACTCTGGATAACTGCAGCTGATCGCATGGCCT-CGTGCCGGCGACATATCCTTCGAGTGTCTGCCTTATCAACTTTCGATGGTAGGTTATGTGCCTACCATGGTTGTAACGGGTAACGGGGAATCAGGGTTCGATTCCGGAGAGGAAGCCTGAGAGACGGCTACCACATCCAAGGAAGGCAGCAGGCGCGCAAATTACCCACTATCAGAACGATGAGGTAGTGACGAAAAATAACAATACGGGCTTCGCTTATGCGTTCTCGTAATTGGAATGAGTACAGTTTAAATCCTTTAACGAGGATCAATTGGAGGGCAAGTCTGGTGCCAGCAGCCGCGGTAATTCCAGCTCCAATAGCGTATATTAAAGTTGTTGTGGTTAAAAAGCTCGTAGTTGGATCTCAGTCCATGCGTGGTGGTCCACCTTGTC-GGTGGTTACTG-TCGCGCTGGACACT-ATACCGGATTGTCCCATGGTGTTCTTCGTTGAGCGTCATGGGCGGTCGGTACGTTTACTTTGAAAAAATTAGAGTGCTCAAAGCAGGCA-TTA-TCGCCTGAATAATGTTGCATGGAATAATAGAATAGGACCTTGGTTCTGTTCTGTTGGTCTTCGGAATCGAGGTAATGATTAAGAGGGACGGACGGGGATATTAGTACTGCGGCGATAGAGGTGAAATTCTTGGACCGTCGCATGACTAACTAAAGCGAAAGCATTTGTCAAGAACGTTTTCATTAATCAAGAACGAAAGTTAGAGGTTCGAAGGCGATCAGATACCGCCCTAGTTCTAACCATAAACGATGCCAACCAGCAATCAGCCAGAGTT--TATAGAGACTCGGCTGGCGGCTTCCGGGAAACCAAAGTTTTTCGGTTCCAGGGGAAGTATGGTTGCAAAGCTGAAACTTAAAGGAATTGACGGAAGGGCACCACCAGGAGTGGAGCCTGCGGCTTAATTTGACTCAACACGGGGAAACTCACCTGGTCCGGACACTGGAAGGATTGACAGATTGAGAGCTCTTTCTTGATTCAKTGGGTGGTGGTGCATGGCCGTTCTTAGTTGGTGGAGCGATTTGTCTGGTTAATTCCGATAACGAACGAGACTCTAGCCTACTAAATAGTG-TTGGGCACCT-TC-GGT--TGTC-CA-A-GTGCTTCTTAGAGGGACAAACGGCGTTGCAGCCGTATGAAAAAGAGCAATAACAGGTCTGTGATGCCCTTAGATGTCCAGGGCCGCACGCGCGCTACACTGAAAAAATCAGCGTGCATTGCTAA-GCCTACTCCGATAGGAGCGGGAAACCAAGTGAAACTTTTTCGTGATTGGGATTGGGCATTGCAACTATTGTCCATGAACGAGGAATTCCCAGTAAGCACAAGTCATCAGCTTGTGTTGATTACGTCCCTGCCCTTTGTACACACCGCCCGTCGCTACTACCGATTGGATGCTTTAGTGAGGTCTTTGGACTGACC-GACTGGGCCAT--TTC--GGTGGCCTGGTCAG-GTTGGAAAGATGATCAAACTTGAGTATCTAGAGGAAGTAAAAGTCGTAACAAGGTTTCCGT--------------------------------------------------------------------------------------------------
	AD1458_Psoralges_libertus_ex_Tamandua_sp_noesh                                                                                  -----------TctCAAaGATTAAGCCAtGCATGTCTAAGTACATACCGTATTAAGGTGAAACCGCGAATGGCTCATTAAATCAGTTATGATTCATTGGATGTTGACCAATTACATGGATAACTGTGGTAATTCTAGAGCTAATACATGCCGAAAAGCTCCATACTTGTTGTGGAGTGCATTTATTAGACCAAGACCAAAGGTGGCAACACCTTACGGTGGTGACTCTGGATAACTGCAGCTGATCGCATGGCCT-TGCGCCGGCGACATATCCTTCGAGTGTCTGCCTTATCAACTTTCGATGGTAGGTTATATGCCTACCATGGTTGTAACGGGTAACGGAGAATTAGGGTTCGATTCCGGAGAGGAAGCCTGAGAGACGGCTACCACATCCAAGGAAGGCAGCAGGCGCGCAAATTACCCACTATCAGAACGATGAGGTAGTGACGAAAAATAACAATACGGGCTTCGCTTATGCGTTCTCGTAATTGGAATGAGTACAGTTTAAATCCTTTAACGAGGATCAATTGGAGGGCAAGTCTGGTGCCAGCAGCCGCGGTAATTCCAGCTCCAATAGCGTATATTAAAGTTGTTGTGGTTAAAAAGCTCGTAGTTGGATCTCAGTCCATACTCGGTGGTCCATCTTGTC-GGTGGTTACTG-TCGAGTTGGACATT-CTACCGTTTCGTCCATCGGTGTTCTTAACCGGGTGTCGGTGGCGGTCGGTACGTTTACTTTGAAAAAATTAGAGTGCTCAAAGCAGGCA-TTA-TGGCCTGAATAATGTTGCATGGAATAATGGAATAGGACCTTGGTTCTGTTCTGTTGGTCTTCGGAATCGAGGTAATGATTAAGAGGGACGGACGGTGATATTAGTACTGCGGCGATAGAGGTGAAATTCTTGGACCGTCGCATGACTAACTAAAGCGAAAGCATTTGTCAAGAACGTTTTCATTAATCAAGAACGAAAGTTAGAGGTTCGAAGGCGATCAGATACCGCCCTAGTTCTAACCATAAACGATGCCAACCAGCAATCAGCCAGAGTT-GTTTGAAGACTCGGCTGGCGGCTTCCGGGAAACCAAAGTTTTTCGGTTCCAGGGGAAGTATGGTTGCAAAGCTGAAACTTAAAGGAATTGACGGAAGGGCACCACCAGGAGTGGAGCCTGCGGCTTAATTTGACTCAACACGGGAAAACTCACCTGGTCCGGACACTGGAAGGATTGACAGATTAAGAGCTCTTTCTTGATTCAGTGGGTGGTGGTGCATGGCCGTTCTTAGTTGGTGGAGCGATTTGTCTGGTTAATTCCGATAACGAACGAGACTCTAGCCTACTAAATAGTG-TTGGGCACCT-TC-GGT--TGTC-CG-A-ACGCTTCTTAGAGGGACAAACGGCGTCGCAGCCGTATGAAAAAGAGCAATAACAGGTCTGTGATGCCCTTAGATGTCCAGGGCCGCACGCGCGCTACACTGAAAAAATCAGCGTGCAT-CTCAA-GCCTACTCCGATAGGAGCGGGAAACCATGTGAAACTTTTTCGTGATTGGGATTGGACATTGCAACTATTGTCCATGAACGAGGAATTCCCAGTAAGCACAAGTCATCAGCTTGTGTTGATTACGTCCCTGCCCTTTGTACACACCGCCCGTCGCTACTACCGATTGGATGCTTTAGTGAGGTCTTTGGACTGACT-AACTAGGCCAT--TTC--GGTGGCCTGGTTTG-GTTGGAAAGATGATCAAACTTGAGTATCTAGAGGAAGTAAAAGTCGTAA--------------------------------------------------------------------------------------------------------------
	AD466_Otodectes_cynotis_Felis_catus_MI                                                                                          -----------TCTCAAAGATTAAGCCATGCATGTCTAAGTACATACCGAATTAAGGTGAAACCGCGAATGGCTCATTAAATCAGTTATGATTCATTGGATGTTGACCAATTACATGGATAACTGTGGTAATTCTAGAGCTAATACATGCCGAAAAGCTCCAYMCTCGTGGTGGAGTGCATTTATTAGACCAAGACCAAAGGTGGCAACACCTTACGGTGGTGACTCTGGATAACTGCAGCTGACCGCATGGCCT-CGAGCCGGCGGCATATCCTTCGAGTGTCTGCCTTATCAACTTTCGATGGTAGGTTATATGCCTACCATGGTTGTAACGGGTAACGGAGAATCAGGGTTCGATTCCGGAGAGGGAGCCTGAGAGACGGCTACCACATCCAAGGAAGGCAGCAGGCGCGCAAATTACCCACTCTCAGAACGAGGAGGTAGTGACGAAAAATAACAATACGGGCTTCGCTTATGCGTTCTCGTAATTGGAATGAGTACAGTTTAAATCCTTTAACGAGGATCAATTGGAGGGCAAGTCTGGTGCCAGCAGCCGCGGTAATTCCAGCTCCAATAGCGTATATTAAAGTTGTTGTGGTTAAAAAGCTCGTAGTTGGATCTCAGCTCATGTATAATGGTCCAYT-TGAC-GGTGGTTACTG-TTATGCTGAGCATT-ATATCGCGTCGTGTTGCGGTGTTCTTGATTGAGCGTCGTAGCCGATCGATACGTTTACTTTGAAAAAATTAGAGTGCTCAAAGCAGGCA-TTA-TAGCCTGAATACTGTTGCATGGAATAATAGAATAGGACCTTGGTTCTGTTCTGTTGGTCTTCGGAATCGAGGTAATGATTAAGAGGGACGGATGGGGACATTAGTACTGCGGCGATAGAGGTGAAATTCTTGGACCGCCGCATGACTAACAAAAGCGAAAGCATTTGTCAAGAACGTTTTCATTAATCAAGAACGAAAGTTAGAGGTTCGAAGGCGATCAGATACCGCCCTAGTTCTAACCATAAACGATGCCAACCAGCAATCAGCCAGAGTTTATTGTATGACTCGGCTGGCGGCTTCCGGGAAACCAAAGTTTTTCGGTTCCAGGGGAAGTATGGTTGCAAAGCTGAAACTTAAAGGAATTGACGGAAGGGCACCACCAGGAGTGGAGCCTGCGGCTTAATTTGACTCAACACGGGAAAACTCACCCGGTCCGGACACTGGAAGGATTGACAGATTAAGAGCTCTTTCTTGATTCAGTGGGTGGTGGTGCATGGCCGTTCTTAGTTGGTGGAGCGATTTGTCTGGTTAATTCCGATAACGAACGAGACTCTAGCCTACTAAATAGTG-TCCGACACCT-TC-GGT--TGTC-GT-TGGCGCTTCTTAGAGGGACAAACGGCGTTTCAGCCGTATGAAAAAGAGCAATAACAGGTCTGTGATGCCCTTAGATGTCCGGGGCCGCACGCGCGCTACACTGAAAAAATCAGCGTGCGTCAGTTT-GCCTACTCCGAAAGGAGCGGGAAACCCAGTGAAACTTTTTCGTGATTGGGATTGGGCATTGTAATTATTGTCCATGAACGAGGAATTCCCAGTAAGCACAAGTCATCAGCTTGTGTTGATTACGTCCCTGCCCTTTGTACACACCGCCCGTCGCTACTACCGATTGGATGTTTTAGTGAGGTCTTCGGACGGGCC-AACGTAGCCATC-CTCGTGGTGGCCATGTTCG-GCCGGAAAGATGACCAAACTTGAACATCTAGAGGAAGTAAAAGTCGTAA--------------------------------------------------------------------------------------------------------------
	'Otodectes cynotis GQ864320_1'                                                                                                  -------------------------------------------------------------------------TCATTAAATCAGTTATGATTTATTGGATGTTGACCAATTACATGGATAACTGTGGTAATTCTAGAGCTAATACATGCCGAAAAGCTCCATCTTCGTGGTGGAGTGCATTTATTAGACCAAGACCAAAGGTGGCAACACCTTACGGTGGTGACTCTGGATAACTGCAGCTGACCGCATGGCCT-CGAGCCGGCGGCATATCCTTCGAGTGTCTGCCTTATCAACTTTCGATGGTAGGTTATATGCCTACCATGGTTGTAACGGGTAACGGAGAATCAGGGTTCGATTCCGGAGAGGGAGCCTGAGAGACGGCTACCACATCCAAGGAAGGCAGCAGGCGCGCAAATTACCCACTCTCAGAACGAGGAGGTAGTGACGAAAAATAACAATACGGGCTTCGCTTATGCGTTCTCGTAATTGGAATGAGTACAGTTTAAATCCTTTAACGAGGATCAATTGGAGGGCAAGTCTGGTGCCAGCAGCCGCGGTAATTCCAGCTCCAATAGCGTATATTAAAGTTGTTGTGGTTAAAAAGCTCGTAGTTGGATCTCAGCTCATGTATAATGGTCCATT-TGAC-GGTGGTTACTG-TTATGCTGAGCATT-ATATCGCGTCGTGTTGCGGTGTTCTTGATTGAGCGTCGTAGCCGATCGATACGTTTACTTTGAAAAAATTAGAGTGCTCAAAGCAGGCA-TTA-TAGCCTGAATACTGTTGCATGGAATAATAGAATAGGACCTTGGTTCTGTTCTGTTGGTCTTCGGAATCGAGGTAATGATTAAGAGGGACGGATGGGGACATTAGTACTGCGGCGATAGAGGTGAAATTCTTGGACCGCCGCATGACTAACAAAAGCGAAAGCATTTGTCAAGAACGTTTTCATTAATCAAGAACGAAAGTTAGAGGTTCGAAGGCGATCAGATACCGCCCTAGTTCTAACCATAAACGATGCCAACCAGCAATCAGCCAGAGTTTATTGTATGACTCGGCTGGCGGCTTCCGGGAAACCAAAGTTTTTCGGTTCCAGGGGAAGTATGGTTGCAAAGCTGAAACTTAAAGGAATTGACGGAAGGGCACCACCAGGAGTGGAGCCTGCGGCTTAATTTGACTCAACACGGGAAAACTCACCCGGTCCGGACACTGGAAGGATTGACAGATTAAGAGCTCTTTCTTGATTCAGTGGGTGGTGGTGCATGGCCGTTCTTAGTTGGTGGAGCGATTTGTCTGGTTAATTCCGATAACGAACGAGACTCTAGCCTACTAAATAGTG-TCCGACACCT-TC-GGT--TGTC-GT-TGGCGCTTCTTAGAGGGACAAACGGCGTTTCAGCCGTATGAAAAAGAGCAATAACAGGTCTGTGATGCCCTTAGATGTCCGGGGCCGCACGCGCGCTACACTGAAAAAATCAGCGTGCGTCAGTTT-GCCTACTCCGAAAGGAGCGGGAAACCCAGTGAAACTTTTTCGTGATTGGGATTGGGCATTGTAATTATTGTCCATGAACGAGGAATTCCCAGTAAGCACAAGTCATCAGCTTGTGTTGATTACGTCCCTGCCCTTTGTACACACCGCCCGTCGCTACTACCGATTGGATGTTTTAGTGAGGTCTTCGGACGGGCC-AACGTAGCCATC-CTCGTGGTGGCCATGTTCG-GCCGGAAAGATGACCAAACTTGAACATCT----------------------------------------------------------------------------------------------------------------------------------
	AD1647_Caparinia_ictonyctis_ex_Atelerix_albiventris                                                                             -----------TcTcAAaGATTAAGCCATGCATGTCTAAGTACATACcgAAtTAaGGTGAAACcGCGAAtGGcTCATTAAATCAGTTATGATTCATTGGATGTTGACcAATTACatGGATAACTGTGGTAATTCTagAGcTAATACaTGCcgAAAAgcTCCaTCcTcgtGGTGGAGTGcATTTATtAgACCaagACCaAaGGTGGcaACacCTTAcggtGGtGacTctgGATAACTGcagCTGacCgcATGGcCT-CGAgcCGGcgGcaTATCCtTCGAGTGtCtGcCtTaTcAACTTTCgATGGtAGGTTATGTGCCTACCatGGTTGtAACGGGTAAcGgAGAATCaGGgTTcgATTCcGGAGAGGGAGCCTGAgAgAcggCTaCCaCATCCaAgGAaGGcagCAGGCgCgCAAATTACCCACTCTCAgAaCGAGGAGGTagtGaCgAAaAATAACAATACGGGCTTcgcttatgCgTTCTCgtAATTGgAATGAgTaCAGTTTAAATCCTTTAACGAGGATCAaTTGgAGGGCAAGTCtGGTGCCAgCAGcCgCGGtAATTCCAGCTCCAATAGCGTATATTAAAGTTGTTGTGGTTAAAAAGCTCGTAGTTGGATCTCAGCTCATGYATGGYGGTCCACC-TGAC-GGTGGTtACTG-YCRTGCTGAGCATC-ATATCGCATTGTCCTGCGGTGTTCTTAatTGAGCGTCGTAGGCGATCGATACGTTTACTTTGAAAAAATTAGAGTGCTCAAAGCAGGCA-TCA-TCGCCTGAATACTGTTGCATGGAATAATAGAATAGGACCTTGGTTCTGTTCTGTTGGTCTTCGGAATCGAGGTAATGATTAAGAGGGACGGATGGGGACATTAGTACTGCGGCGATAGAGGTGAAATTCTTGGACCGCCGCATGACTAACAAAAGCGAAAGCATTTGTCAAGAACGTTTTCATTAATCAAGAACGAAAGTTAGAGGTTCGAAGGCGATCAGATACCGCCCTAGTTCTAACCATAAACGATGCCAACCAGCAATCAGCCAGAGTTTATTGTATGACTCGGCTGGCGGCTTCCGGGAAACCAAAGTTTTTCGGTTCCAGGGGAAGTATGGTTGCAAAGCTGAAACTTAAAGGAATTGACGGAAGGGCACCACCAGGAGTGGAGCCTGCGGCTTAATTTGACTCAACACGGGAAAACTCaCCCGGTCCGGACACTGGAAGGATTGACAGATTAAGAGCTCTTTCTTGATTCAGTGGGTGGTGGTGCATGGCCGTTCTTAGTTGGTGGAGCGATTTGTCTGGTTAATTCCGATAACGAACGAGACTCTAGCCTACTAAATAGTG-TCGAACACCT-TC-GGT--TGTT-CC-G-GCGCTTCTTAGAGGGACAAACGGCGTTTCAGCCGTATGAAAAAGAGCAATAACAGGTCTGTGATGCCCTTAGATGTCCGGGGCCGCACGCGCGCTACACTGAAAAAATCAGCGTGCATTCGTTT-ACCTACTCCGAAAGGAGCGGGAAACCCAGTGAAACTTTTTCGTGaTTGGGATTGGGCATTGTAACTRTTGTCCATGAACGAGGAATTCCCAGTAAGCACAAGTCATCAGCTTGTGTTGATTACGTCCCTGCCCTTTGTACACACCGCCCGTCGCTACTACCGATTGGATGTTTTAGTGAGGTCTTCGGACGGGCC-AACGTAGCCaTC-CTCGTGGTGGCCATGTTCG-GCCGGAAAGATGACCAAACTTGAACATCTAGAGGAAGTAAAAGTCGTAA--------------------------------------------------------------------------------------------------------------
	AD2034_Caparinia_tripilis_Erinaceus_europaeus                                                                                   ------------------------------------------------------------------------------------------------------------------------------------------------------------------------------------------------------------------------------------------------------------------------------------------------------------------------------------------------------------------------------------------------------------------------------------------------------------------------------------------------------------------------------------------------------------------------------------------------------------------------------------------------------------------------------------------------------------------------------------------------------------------------------------------------------------------------------------------------------------------------------------------------------------------------------------------------------------------------------------------------------------------------------------------------------------------------------------------------------------------------------------------------------------------------------------------------------------------------------------------------------------------------------------------------------------------------------------------------------------------------------------------------------------------------------------------------------------------------------------------------------------------------------------------------------------------------------------------------------------------------------------------------------------------------------------------------------------------------------------------------------------------------------------------------------------------------------------------------------------------------------------------------------------------------------------------------------------
	AD2035_Caparinia_tripilis_Erinaceus_europaeus                                                                                   ------------------------------------------------------------------------------------------------------------------------------------------------------------------------------------------------------------------------------------------------------------------------------------------------------------------------------------------------------------------------------------------------------------------------------------------------------------------------------------------------------------------------------------------------------------------------------------------------------------------------------------------------------------------------------------------------------------------------------------------------------------------------------------------------------------------------------------------------------------------------------------------------------------------------------------------------------------------------------------------------------------------------------------------------------------------------------------------------------------------------------------------------------------------------------------------------------------------------------------------------------------------------------------------------------------------------------------------------------------------------------------------------------------------------------------------------------------------------------------------------------------------------------------------------------------------------------------------------------------------------------------------------------------------------------------------------------------------------------------------------------------------------------------------------------------------------------------------------------------------------------------------------------------------------------------------------------------
	AD597_Psoroptes_ovis_Oryctolagus_cuniculus                                                                                      TCATATGCTTGTCTCAAAGATTAAGCCATGCATGTCTAAGTACATACCGCATTAAGGTGAAACCGCGAATGGCTCATTAAATCAGTTATGATTCATTGGATGTTGACCAATTACATGGATAACTGTGGTAATTCTAGAGCTAATACATGCCGAAAAGCTTCATCCTCGTGGTGGAGCGCATTTATTAGACCAAGACCAAAGGTGGCAACACCTTACGGTGGTGACTCTGGATAACTACAGCTGACCGCATGGCCT-CGTGCCGGCGGCATATCCTTCGAGTGTCTGCCTTATCAACTTTCGATGGTAGGTTATATGCCTACCATGGTTGTAACGGGTAACGGAGAATCAGGGTTCGATTCCGGAGAGGGAGCCTGAGAGACGGCTACCACATCCAAGGAAGGCAGCAGGCGCGCAAATTACCCACTCTCAGAACGAGGAGGTAGTGACGAAAAATAACAATACGGGCTTCGCTTATGCGTTCTCGTAATTGGAATGAGTACAGTTTAAATCCTTTAACGAGGATCAATTGGAGGGCAAGTCTGGTGCCAGCAGCCGCGGTAATTCCAGCTCCAATAGCGTATATTAAAGTTGTTGTGGTTAAAAAGCTCGTAGTTGGATCTCAGCTTATTCGGCATGGTCCACT-TGAC-GGTGGCTACTG-TGGCGATGAGCAAT-TTATCGCATTGTCCCACGGTGTTCTTAATTGAGCGTCGTGGGCGATCGATACGTTTACTTTGAAAAAATTAGAGTGCTCAAAGCAGGCA-TCA-TCGCCTGAATACTGTTGCATGGAATAATGGAATAGGACCTTGGTTCTGTTCTGTTGGTCTTCGGAATCGAGGTAATGATTAAGAGGGACGGACGGGGACATTAGTACTGCGGCGATAGAGGTGAAATTCTTGGACCGCCGCATGACTAACCAAAGCGAAAGCATTTGTCAAGAACGTTTTCATTAATCAAGAACGAAAGTTAGAGGTTCGAAGGCGATCAGATACCGCCCTAGTTCTAACCATAAACGATGCCAACCAGCAATCAGCCAGAGTTTATTGTATGACTCGGCTGGCGGCTTCCGGGAAACCAAAGTTTTTCGGTTCCAGGGGAAGTATGGTTGCAAAGCTGAAACTTAAAGGAATTGACGGAAGGGCACCACCAGGAGTGGAGCCTGCGGCTTAATTTGACTCAACACGGGGAAACTCACCCGGTCCGGACACTGGAAGGATTGACAGATTAAGAGCTCTTTCTTGATTCAGTGGGTGGTGGTGCATGGCCGTTCTTAGTTGGTGGAGCGATTTGTCTGGTTAATTCCGATAACGAACGAGACTCTAGCCTACTAAATAGTG-TTGGGCACCT-TC-GGT--TGTC-CG-A-ACGCTTCTTAGAGGGACAAACGGCGTTTCAGCCGTATGAAAAAGAGCAATAACAGGTCTGTGATGCCCTTAGATGTCCGGGGCCGCACGCGCGCTACACTGAAAAAATCAGCGTGCATTTGTCT-ACCTACTCCGAAAGGAGCGGGAAACCGAGTGAAACTTTTTCGTGATTGGGATTGGGGATTGTAATTATTGTCCATGAACGAGGAATTCCCAGTAAGCACAAGTCATCAGCTTGTGTTGATTACGTCCCTGCCCTTTGTACACACCGCCCGTCGCTACTACCGATTGGATGTTTTAGTGAGGTCTTCGGACGGGCC-AACGTAGCCATC-CTCGTGGTGGCCATGTTCG-GCCGGAAAGATGACCAAACTTGAACATCTAGAGGAAGTAAAAGTCGTAACAAGGTTTCCGT--------------------------------------------------------------------------------------------------
	AD597_Psoroptes_ovis_ex_Oryctolagus_cuniculus_CO1_KJ957822                                                                      TCATATGCTTGTCTCAAAGATTAAGCCATGCATGTCTAAGTACATACCGCATTAAGGTGAAACCGCGAATGGCTCATTAAATCAGTTATGATTCATTGGATGTTGACCAATTACATGGATAACTGTGGTAATTCTAGAGCTAATACATGCCGAAAAGCTTCATCCTCGTGGTGGAGCGCATTTATTAGACCAAGACCAAAGGTGGCAACACCTTACGGTGGTGACTCTGGATAACTACAGCTGACCGCATGGCCT-CGTGCCGGCGGCATATCCTTCGAGTGTCTGCCTTATCAACTTTCGATGGTAGGTTATATGCCTACCATGGTTGTAACGGGTAACGGAGAATCAGGGTTCGATTCCGGAGAGGGAGCCTGAGAGACGGCTACCACATCCAAGGAAGGCAGCAGGCGCGCAAATTACCCACTCTCAGAACGAGGAGGTAGTGACGAAAAATAACAATACGGGCTTCGCTTATGCGTTCTCGTAATTGGAATGAGTACAGTTTAAATCCTTTAACGAGGATCAATTGGAGGGCAAGTCTGGTGCCAGCAGCCGCGGTAATTCCAGCTCCAATAGCGTATATTAAAGTTGTTGTGGTTAAAAAGCTCGTAGTTGGATCTCAGCTTATTCGGCATGGTCCACT-TGAC-GGTGGCTACTG-TGGCGATGAGCAAT-TTATCGCATTGTCCCACGGTGTTCTTAATTGAGCGTCGTGGGCGATCGATACGTTTACTTTGAAAAAATTAGAGTGCTCAAAGCAGGCA-TCA-TCGCCTGAATACTGTTGCATGGAATAATGGAATAGGACCTTGGTTCTGTTCTGTTGGTCTTCGGAATCGAGGTAATGATTAAGAGGGACGGACGGGGACATTAGTACTGCGGCGATAGAGGTGAAATTCTTGGACCGCCGCATGACTAACCAAAGCGAAAGCATTTGTCAAGAACGTTTTCATTAATCAAGAACGAAAGTTAGAGGTTCGAAGGCGATCAGATACCGCCCTAGTTCTAACCATAAACGATGCCAACCAGCAATCAGCCAGAGTTTATTGTATGACTCGGCTGGCGGCTTCCGGGAAACCAAAGTTTTTCGGTTCCAGGGGAAGTATGGTTGCAAAGCTGAAACTTAAAGGAATTGACGGAAGGGCACCACCAGGAGTGGAGCCTGCGGCTTAATTTGACTCAACACGGGGAAACTCACCCGGTCCGGACACTGGAAGGATTGACAGATTAAGAGCTCTTTCTTGATTCAGTGGGTGGTGGTGCATGGCCGTTCTTAGTTGGTGGAGCGATTTGTCTGGTTAATTCCGATAACGAACGAGACTCTAGCCTACTAAATAGTG-TTGGGCACCT-TC-GGT--TGTC-CG-A-ACGCTTCTTAGAGGGACAAACGGCGTTTCAGCCGTATGAAAAAGAGCAATAACAGGTCTGTGATGCCCTTAGATGTCCGGGGCCGCACGCGCGCTACACTGAAAAAATCAGCGTGCATTTGTCT-ACCTACTCCGAAAGGAGCGGGAAACCGAGTGAAACTTTTTCGTGATTGGGATTGGGGATTGTAATTATTGTCCATGAACGAGGAATTCCCAGTAAGCACAAGTCATCAGCTTGTGTTGATTACGTCCCTGCCCTTTGTACACACCGCCCGTCGCTACTACCGATTGGATGTTTTAGTGAGGTCTTCGGACGGGCC-AACGTAGCCATC-CTCGTGGTGGCCATGTTCG-GCCGGAAAGATGACCAAACTTGAACATCTAGAGGAAGTAAAAGTCGTAACAAGGTTTCCGT--------------------------------------------------------------------------------------------------
	'Psoroptes ovis ex Oryctolagus cuniculus FJ907505_1 isolate Rt1 FJ907499_1 isolate Rb1'                                         ----------------------------------------------------------------------------------------------------------------------------------------------------------------------------------------------------------------------------------------------------------------------------------------------------------------------------------------------------------------------------------------------------------------------------------------------------------------------------------------------------------------------------------------------------------------------------------------------------------AAGTTGTTGTGGTTAAAAAGCTCGTAGTTGGATCTCAGCTTATTCGGCATGGTCCACT-TGAC-GGTGGCTACTG-TGGCGATGAGCAAT-TTATCGCATTGTCCGACGGTGTTCTTAATTGAGCGTCGTGGGCGATCGATACGTTTACTTTGAAAAAATTAGAGTGCTCAAAGCAGGCA-TCA-TCGCCTGAATACTGTTGCATGGAATAATGGAATAGGACCTTGGTTCTGTTCTGTTGGTCTTCGGAATCGAGGTAATGATTAAGAGGGACGGACGGGGACATTAGTACTGCGGCGATAGAGGTGAAATTCTTGGACCGCCGCATGACTAACCAAAGCGAAAGCATTTGTCAAGAACGTTTTCATTAATCAAGAACGAAAGTTAGAGGTTCGAAGGCGATCAGATACCGCCCTAGTTCTAACCATAAACGATGCCAACCAGCAATCAGCCAGAGTTTATTGTATGACTCGGCTGGCGGCTTCCGGGAAACCAAAGTTTTTCGGTTCCAGGGGAAGTATGGTTGCAAAGCTGAAACTTAAAGGAATTGACGGAAGGGCACCACCAGGAGTGGAGCCTGCGGCTTAATTTGACTCAACACGGGGAAACTCACCCGGTCCGGACACTGGAAGGATTGACAGATTAAGAGCTCTTTCTTGATTCAGTGGGTGGTGGTGCATGGCCGTTCTTAGTTGGTGGAGCGATTTGTCTGGTTAATTCCGATAACGAACGAGACTCTAGCCTACTAAATAGTG-TTGGGCACCT-TC-GGT--TGTC-CG-A-ACGCTTCTTAGAGGGACAAACGGCGTTTCAGCCGTATGAAAAAGAGCAATAACAGGTCTGTGATGCCCTTAGATGTCCGGGGCCGCACGCGCGCTACACTGAAAAAATCATCGTGCATTTGTCT-ACCTACTCCGAACGGAGCGGGAA-----------------------------------------------------------------------------------------------------------------------------------------------------------------------------------------------------------------------------------------------------------------------------------------------------------------------------------------------------------------------------
	'Psoroptes ovis ex Oryctolagus cuniculus China CO1 KJ957822_1'                                                                  ------------------------------------------------------------------------------------------------------------------------------------------------------------------------------------------------------------------------------------------------------------------------------------------------------------------------------------------------------------------------------------------------------------------------------------------------------------------------------------------------------------------------------------------------------------------------------------------------------------------------------------------------------------------------------------------------------------------------------------------------------------------------------------------------------------------------------------------------------------------------------------------------------------------------------------------------------------------------------------------------------------------------------------------------------------------------------------------------------------------------------------------------------------------------------------------------------------------------------------------------------------------------------------------------------------------------------------------------------------------------------------------------------------------------------------------------------------------------------------------------------------------------------------------------------------------------------------------------------------------------------------------------------------------------------------------------------------------------------------------------------------------------------------------------------------------------------------------------------------------------------------------------------------------------------------------------------------
	'Psoroptes ovis ex Ovis aries CO1 mRNA BQ835080_1 Po ad 06H12 TEXF1 cDNA clone Po ad 06H12'                                     ------------------------------------------------------------------------------------------------------------------------------------------------------------------------------------------------------------------------------------------------------------------------------------------------------------------------------------------------------------------------------------------------------------------------------------------------------------------------------------------------------------------------------------------------------------------------------------------------------------------------------------------------------------------------------------------------------------------------------------------------------------------------------------------------------------------------------------------------------------------------------------------------------------------------------------------------------------------------------------------------------------------------------------------------------------------------------------------------------------------------------------------------------------------------------------------------------------------------------------------------------------------------------------------------------------------------------------------------------------------------------------------------------------------------------------------------------------------------------------------------------------------------------------------------------------------------------------------------------------------------------------------------------------------------------------------------------------------------------------------------------------------------------------------------------------------------------------------------------------------------------------------------------------------------------------------------------------
	'Psoroptes ovis ex Ovis aries CO1 mRNA FR748605 mRNA Burgess S cDNA clone Bu 005 f08_p1ca'                                      ------------------------------------------------------------------------------------------------------------------------------------------------------------------------------------------------------------------------------------------------------------------------------------------------------------------------------------------------------------------------------------------------------------------------------------------------------------------------------------------------------------------------------------------------------------------------------------------------------------------------------------------------------------------------------------------------------------------------------------------------------------------------------------------------------------------------------------------------------------------------------------------------------------------------------------------------------------------------------------------------------------------------------------------------------------------------------------------------------------------------------------------------------------------------------------------------------------------------------------------------------------------------------------------------------------------------------------------------------------------------------------------------------------------------------------------------------------------------------------------------------------------------------------------------------------------------------------------------------------------------------------------------------------------------------------------------------------------------------------------------------------------------------------------------------------------------------------------------------------------------------------------------------------------------------------------------------------
	'Psoroptes natalensis FJ907506_1 isolate Bf1 weird 3end trimmed GQ221770_1 Bf1 frame shifting deletion corrected'               ----------------------------------------------------------------------------------------------------------------------------------------------------------------------------------------------------------------------------------------------------------------------------------------------------------------------------------------------------------------------------------------------------------------------------------------------------------------------------------------------------------------------------------------------------------------------------------------------------------AAGTTGTTGTGGTTAAAAAGCTCGTAGTTGGATCTCAGCTTACTCGCCATGGTCCACT-TGAC-GGTGGCTACTG-TGGCGATGAGCAAT-TTATCGCATTGTCCTACGGTGTTCTTAACTGAGCGTCGTAGGCGATCGATACGTTTACTTTGAAAAAATTAGAGTGCTCAAAGCAGGCA-TCA-TCGCCTGAATACTGTTGCATGGAATAATGGAATAGGACCTTGGTTCTGTTCTGTTGGTCTTCGGAATCGAGGTAATGATTAAGAGGGACGGACGGGGACATTAGTACTGCGGCGATAGAGGTGAAATTCTTGGACCGCCGCATGACTAACCAAAGCGAAAGCATTTGTCAAGAACGTTTTCATTAATCAAGAACGAAAGTTAGAGGTTCGAAGGCGATCAGATACCGCCCTAGTTCTAACCATAAACGATGCCAACCAGCAATCAGCCAGAGTTTATTGTATGACTCGGCTGGCGGCTTCCGGGAAACCAAAGTTTTTCGGTTCCAGGGGAAGTATGGTTGCAAAGCTGAAACTTAAAGGAATTGACGGAAGGGCACCACCAGGAGTGGAGCCTGCGGCTTAATTTGACTCAACACGGGGAAACTCACCCGGTCCGGACACTGGAAGGATTGACAGATTAAGAGCTCTTTCTTGATTCAGTGGGTGGTGGTGCATGGCCGTTCTTAGTTGGTGGAGCGATTTGTCTGGTTAATTCCGATAACGAACGAGACTCTAGCCTACTAAATAGTG-TTGGGCACCG-TC-GGT--TGTC-CG-A-ACGCTTCTTAGAGGGACAAA-------------------------------------------------------------------------------------------------------------------------------------------------------------------------------------------------------------------------------------------------------------------------------------------------------------------------------------------------------------------------------------------------------------------------------------------------------------------------------------------------------------
	'Chorioptes panda FJ907511_1 SW2010a isolate1 weird 3end trimmed FJ907504_1 SW2010a'                                            -----------------------------------------------------------------------------------------------------------------------------------------------------------------------------------------------------------------------------------------------------------------------------------------------------------------------------------------------------------------------------------------------------------------------------------------------------------------------------------------------------------------------------------------------------------------------------------------------------------AGTTGTTGTGGTTAAAAAGCTCGTAGTTGGATCTCAGCTTATTCGTCATGGTCCACT-TGAC-GGTGGTTACTG-TGGTGATGAGCAAT-TTATCGCATTGTCTTATGGTGTTCTTAATTGAATGTCATAAGCGATCGATACGTTTACTTTGAAAAAATTAGAGTGCTCAAAGCAGGCATTAT-TTGCCTGAATACTGTTGCATGGAATAATAGAATAGGACCTTGGTTCTGTTCTGTTGGTCTTCGGAATCGAGGTAATGATTAAGAGGGACGGACGGGGACATTAGTACTGCGGCGATAGAGGTGAAATTCTTGGACCGCCGCATGACTAACAAAAGCGAAAGCATTTGTCAAGAACGTTTTCATTAATCAAGAACGAAAGTTAGAGGTTCGAAGGCGATCAGATACCGCCCTAGTTCTAACCATAAACGATGCCAACCAGCAATCAGCCAGAGTTAATTGTATGACTCGGCTGGCGGCTTCCGGGAAACCAAAGTTTTTCGGTTCCAGGGGAAGTATGGTTGCAAAGCTGAAACTTAAAGGAATTGACGGAAGGGCACCACCAGGAGTGGAGCCTGCGGCTTAATTTGACTCAACACGGGAAAACTCACCCGGTCCGGACACTGGAAGGATTGACAGATTAAGAGCTCTTTCTTGATTCAGTGGGTGGTGGTGCATGGCCGTTCTTAGTTGGTGGAGCGATTTGTCTGGTTAATTCCGATAACGAACGAGACTCTAGCCTACTAAATAGTG-TTGTATACCT-TC-GGTTATATG-CG-A-ACACTTCTTAGAGGGACAAA-------------------------------------------------------------------------------------------------------------------------------------------------------------------------------------------------------------------------------------------------------------------------------------------------------------------------------------------------------------------------------------------------------------------------------------------------------------------------------------------------------------
	'Chorioptes texanus FJ907508_1 isolate Ct3 FJ907501_1 isolate Ct3 frame shifting deletion corrected'                            ----------------------------------------------------------------------------------------------------------------------------------------------------------------------------------------------------------------------------------------------------------------------------------------------------------------------------------------------------------------------------------------------------------------------------------------------------------------------------------------------------------------------------------------------------------------------------------------------------------AAGTTGTTGTGGTTAAAA-GCTCGTAGTTGGATCTCAGCTTATTCGCCATGGTCCACT-TGAC-GGTGGTTACTGATGGTGATGGGCAAT-TTATCGGGTTGTCTCATGGTGTTCTTGATTGAGCGTCATGGGCGATCGATATGTTTACTTTGAAAAAATTAGAGTGCTCAAAGCAGGCA-TAT-TGGCCTGAATACTGTTGCATGGAATAATAGAATAGGACCTTGGTTCTGTTCTGTTGGTCTTCGGAATCGAGGTAATGATTAAGAGGGACGGACGGGGACATTAGTACTGCGGCGATAGAGGTGAAATTCTTGGACCGCCGCATGACTAACAAAAGCGAAAGCATTTGTCAAGAACGTTTTCATTAATCAAGAACGAAAGTTAGAGGTTCGAAGGCGATCAGATACCGCCCTAGTTCTAACCATAAACGATGCCAACCAGCAATCAGCCAGAGTTTATTGTATGACTCGGCTGGCGGCTTCCGGGAAACCAAAGTTTTTCGGTTCCAGGGGAAGTATGGTTGCAAAGCTGAAACTTAAAGGAATTGACGGAAGGGCACCACCAGGAGTGGAGCCTGCGGCTTAATTTGACTCAACACGGGGAAACTCACCCGGTCCGGACACTGGAAGGATTGACAGATTAAGAGCTCTTTCTTGATTCAGTGGGTGGTGGTGCATGGCCGTTCTTAGTTGGTGGAGCGATTTGTCTGGTTAATTCCGATAACGAACGAGACTCTAGCCTACTAAATAGTG-TTGGACACCT-TC-GGT--TGTT-GG-A-ACACTTCTTAGAGGGACAAACGGCGTTTCAGCCGTATGAAAAAGAGCAATAACAGGTCTGTGATGCCCTTAGATGTCCGGGGCCGCACGCGCGCTACACTGAAAAAATCAGCGTGCATTAGTGT-GCCTACTCCGAAAGGAGCGGGAA-----------------------------------------------------------------------------------------------------------------------------------------------------------------------------------------------------------------------------------------------------------------------------------------------------------------------------------------------------------------------------
	'Chorioptes texanus FJ907507_1 isolate Sc2 FJ907500_1 isolate Sc2 weird 3end trimmed'                                           ----------------------------------------------------------------------------------------------------------------------------------------------------------------------------------------------------------------------------------------------------------------------------------------------------------------------------------------------------------------------------------------------------------------------------------------------------------------------------------------------------------------------------------------------------------------------------------------------------------AAGTTGTTGTGGTTAAAA-GCTCGTAGTTGGATCTCAGCTTATTCGCCATGGTCCACT-TGAC-GGTGGTTACTGATGGTGATGGGCAAT-TTATCGGGTTGTCTCATGGTGTTCTTGATTGAGCGTCATGGGCGATCGATATGTTTACTTTGAAAAAATTAGAGTGCTCAAAGCAGGCA-TAT-TGGCCTGAATACTGTTGCATGGAATAATAGAATAGGACCTTGGTTCTGTTCTGTTGGTCTTCGGAATCGAGGTAATGATTAAGAGGGACGGACGGGGACATTAGTACTGCGGCGATAGAGGTGAAATTCTTGGACCGCCGCATGACTAACAAAAGCGAAAGCATTTGTCAAGAACGTTTTCATTAATCAAGAACGAAAGTTAGAGGTTCGAAGGCGATCAGATACCGCCCTAGTTCTAACCATAAACGATGCCAACCAGCAATCAGCCAGAGTTTATTGTATGACTCGGCTGGCGGCTTCCGGGAAACCAAAGTTTTTCGGTTCCAGGGGAAGTATGGTTGCAAAGCTGAAACTTAAAGGAATTGACGGAAGGGCACCACCAGGAGTGGAGCCTGCGGCTTAATTTGACTCAACACGGGGAAACTCACCCGGTCCGGACACTGGAAGGATTGACAGATTAAGAGCTCTTTCTTGATTCAGTGGGTGGTGGTGCATGGCCGTTCTTAGTTGGTGGAGCGATTTGTCTGGTTAATTCCGATAACGAACGAGACTCTAGCCTACTAAATAGTG-TTGGACACCT-TC-GGT--TGTT-GG-A-ACACTTCTTAGAGGGACAAACGGCGTTTCAGCCGTATGAAAAAGAGCAATAACAGGTCTGTGATGCCCTTAGATGTCCGGGGCCGCACGCGCGCTACACTGAAAAAATCAGCGTGCATTAGTGT-GCCTACTCCGAAAGGAGCGGGAA-----------------------------------------------------------------------------------------------------------------------------------------------------------------------------------------------------------------------------------------------------------------------------------------------------------------------------------------------------------------------------
	'Chorioptes texanus FJ907510_1 isolate Mc4 FJ907503_1 isolate Mc4 frame shifting deletion corrected'                            ----------------------------------------------------------------------------------------------------------------------------------------------------------------------------------------------------------------------------------------------------------------------------------------------------------------------------------------------------------------------------------------------------------------------------------------------------------------------------------------------------------------------------------------------------------------------------------------------------------AAGTTGTTGTGGTTAAAA-GCTCGTAGTTGGATCTCAGCTTATTCGCCATGGTCCACT-TGAC-GGTGGTTACTGATGGTGATGGGCAAT-TTATCGGGTTGTCTCATGGTGTTCTTGATTGAGCGTCATGGGCGATCGATATGTTTACTTTGAAAAAATTAGAGTGCTCAAAGCAGGCA-TAT-TGGCCTGAATACTGTTGCATGGAATAATAGAATAGGACCTTGGTTCTGTTCTGTTGGTCTTCGGAATCGAGGTAATGATTAAGAGGGACGGACGGGGACATTAGTACTGCGGCGATAGAGGTGAAATTCTTGGACCGCCGCATGACTAACAAAAGCGAAAGCATTTGTCAAGAACGTTTTCATTAATCAAGAACGAAAGTTAGAGGTTCGAAGGCGATCAGATACCGCCCTAGTTCTAACCATAAACGATGCCAACCAGCAATCAGCCAGAGTTTATTGTATGACTCGGCTGGCGGCTTCCGGGAAACCAAAGTTTTTCGGTTCCAGGGGAAGTATGGTTGCAAAGCTGAAACTTAAAGGAATTGACGGAAGGGCACCACCAGGAGTGGAGCCTGCGGCTTAATTTGACTCAACACGGGGAAACTCACCCGGTCCGGACACTGGAAGGATTGACAGATTAAGAGCTCTTTCTTGATTCAGTGGGTGGTGGTGCATGGCCGTTCTTAGTTGGTGGAGCGATTTGTCTGGTTAATTCCGATAACGAACGAGACTCTAGCCTACTAAATAGTG-TTGGACACCT-TC-GGT--TGTT-GG-A-ACACTTCTTAGAGGGACAAACGGCGTTTCAGCCGTATGAAAAAGAGCAATAACAGGTCTGTGATGCCCTTAGATGTCCGGGGCCGCACGCGCGCTACACTGAAAAAATCAGCGTGCATTACTGT-GCCTACTCCGAAAGGAGCGGGAA-----------------------------------------------------------------------------------------------------------------------------------------------------------------------------------------------------------------------------------------------------------------------------------------------------------------------------------------------------------------------------
	'Chorioptes texanus FJ907509_1 isolate Ch41 weird 3end trimmed FJ907502_1 isolate Ch4 frame shifting deletion corrected weird 3' ----------------------------------------------------------------------------------------------------------------------------------------------------------------------------------------------------------------------------------------------------------------------------------------------------------------------------------------------------------------------------------------------------------------------------------------------------------------------------------------------------------------------------------------------------------------------------------------------------------AAGTTGTTGTGGTTAAAA-GCTCGTAGTTGGATCTCAGCTTATTCGCCATGGTCCACT-TGAC-GGTGGTTACTGATGGTGATGGGCAAT-TTATCGGGTTGTCTCATGGTGTTCTTGATTGAGCGTCATGGGCGATCGATATGTTTACTTTGAAAAAATTAGAGTGCTCAAAGCAGGCA-TAT-TGGCCTGAATACTGTTGCATGGAATAATAGAATAGGACCTTGGTTCTGTTCTGTTGGTCTTCGGAATCGAGGTAATGATTAAGAGGGACGGACGGGGACATTAGTACTGCGGCGATAGAGGTGAAATTCTTGGACCGCCGCATGACTAACAAAAGCGAAAGCATTTGTCAAGAACGTTTTCATTAATCAAGAACGAAAGTTAGAGGTTCGAAGGCGATCAGATACCGCCCTAGTTCTAACCATAAACGATGCCAACCAGCAATCAGCCAGAGTTTATTGTATGACTCGGCTGGCGGCTTCCGGGAAACCAAAGTTTTTCGGTTCCAGGGGAAGTATGGTTGCAAAGCTGAAACTTAAAGGAATTGACGGAAGGGCACCACCAGGAGTGGAGCCTGCGGCTTAATTTGACTCAACACGGGGAAACTCACCCGGTCCGGACACTGGAAGGATTGACAGATTAAGAGCTCTTTCTTGATTCAGTGGGTGGTGGTGCATGGCCGTTCTTAGTTGGTGGAGCGATTTGTCTGGTTAATTCCGATAACGAACGAGACTCTAGCCTACTACATAGTG-TTGGACACCT-TC-GGT--TGTT-GG-A-ACACTTCTTAGAGGGACAAACGGCGTTTCAGCCGTATGAAAAAGAGCAATAACAGGTCTGTGATGCCCTTAGATGTCCGGGGCCGCACGCGCGCTACACTGAAAAAATCAGCGTGCATTACTGT-GCCTACTCC-------------------------------------------------------------------------------------------------------------------------------------------------------------------------------------------------------------------------------------------------------------------------------------------------------------------------------------------------------------------------------------------
	'Chorioptes bovis 18S GQ864308_1'                                                                                               -------------------------------------------------------------------------TCATTAAATCAGTTATGATTCATTGGATGTTGACCAATTACATGGATAACTGTGGTAATTCTAGAGCTAATACATGCCGAAAAGCTTCATCCTCGTGGTGGAGCGCATTTATTAGACCAAGACCAAAGGTGGCAACACCTTACGGTGGTGACTCTGGATAACTGCAGCTGACCGCATGGCCT-TGTGCCGGCGGCATATCCTTCGAGTGTCTGCCTTATCAACTTTCGATGGTAGGTTATATGCCTACCATGGTTGTAACGGGTAACGGAGAATCAGGGTTCGATTCCGGAGAGGGAGCCTGAGAGACGGCTACCACATCCAAGGAAGGCAGCAGGCGCGCAAATTACCCACTCTCAGAACGAGGAGGTAGTGACGAAAAATAACAATACGGGCTTCGCTTATGCGTTCTCGTAATTGGAATGAGTACAGTTTAAATCCTTTAACGAGGATCAATTGGAGGGCAAGTCTGGTGCCAGCAGCCGCGGTAATTCCAGCTCCAATAGCGTATATTAAAGTTGTTGTGGTTAAAAAGCTCGTAGTTGGATCTCAGCTTATTCGCCATGGTCCACT-TGAC-GGTGGTTACTG-TGGTGATGAGCAAT-TTATCGCATTGTCTCATGGTGTTCTTAATTGAGTGTCATGGGCGATCGATACGTTTACTTTGAAAAAATTAGAGTGCTCAAAGCAGGCA--TT-TAGCCTGAATACTGTTGCATGGAATAATAGAATAGGACCTTGGTTCTGTTCTGTTGGTCTTCGGAATCGAGGTAATGATTAAGAGGGACGGACGGGGACATTAGTACTGCGGCGATAGAGGTGAAATTCTTGGACCGCCGCATGACTAACAAAAGCGAAAGCATTTGTCAAGAACGTTTTCATTAATCAAGAACGAAAGTTAGAGGTTCGAAGGCGATCAGATACCGCCCTAGTTCTAACCATAAACGATGCCAACCAGCAATCAGCCAGAGTTTATTGTATGACTCGGCTGGCGGCTTCCGGGAAACCAAAGTTTTTCGGTTCCAGGGGAAGTATGGTTGCAAAGCTGAAACTTAAAGGAATTGACGGAAGGGCACCACCAGGAGTGGAGCCTGCGGCTTAATTTGACTCAACACGGGAAAACTCACCCGGTCCGGACACTGGAAGGATTGACAGATTAAGAGCTCTTTCTTGATTCAGTGGGTGGTGGTGCATGGCCGTTCTTAGTTGGTGGAGCGATTTGTCTGGTTAATTCCGATAACGAACGAGACTCTAGCCTACTAAATAGTG-TTGGACACCT-TC-GGT--TGTT-CG-A-GCACTTCTTAGAGGGACAAACGGCGTTTCAGCCGTATGAAAAAGAGCAATAACAGGTCTGTGATG----------------------------------------------------------------------------------------------------------------------------------------------------------------------------------------------------------------------------------------------------------------------------------------------------------------------------------------------------------------------------------------------------------------------------------------------------------------
	AD1660_Chorioptes_bovis_ex_Ovis_aries                                                                                           -----------tcTcAaAGATTAAGCCATGCATGTCTaAGTACATACCGTATTAAGGTGAAACCGCGAATGGcTCATTAAATCAGTTATGATTCATTGGATGTTGACCAATTACaTGGATAACTGTGGTAATTCTAGAGCTAATACATGCCGAAAAGCTTCaTCCCCGTGGTGGAGCGCATTTATTAGACCAAGACCAAAGGTGGCAACaCCTTACGGTGGTGACTCTGGATAACTGCAGCTGACCGCATGGCCT-TGTGCCGGCGGCATATCCTTCGAGTGTCTGCCTTATCAACTTTCGATGGTAGGTTATATGCCTACCATGGTTGTAACGGGTAACGGAGAATCAGGGTTCGATTCCGGAGAGGGAGCCTGAGAGACGGCTACCACATCCAAGGAAGGCAGCAGGCGCGCAAATTACCCACTCTCAGAACGAGGAGGTAGTGACgAAAAATAACAATACGGGCTTCGCTTATGCGTTCTCGTAATTGGAATGAGTACAGTTTAAATCCTTTAACGAGGATCAATTGGAGGGCAAGTCTGGTGCCAGCAGCCGCGGTAATTCCAGCTCCAATAGCGTATATTAAAGTTGTTGTGGTTAAAAAGCTCGTAGTTGGATCTCAGCTTATTCGCCATGGTCCACT-TGAC-GGTGGTTACTG-TGGTGATGAGCAAT-TTATCGCATTGTCTCATGGTGTTCTTAATTGAGTGTCATGGGCGATCGATACGTTTACTTTGAAAAAATTAGAGTGCTCAAAGCAGGCA--TT-TAGCCTGAATACTGTTGCATGGAATAATAGAATAGGACCTTGGTTCTGTTCTGTTGGTCTTCGGAATCGAGGTAATGATTAAGAGGGACGGACGGGGACATTAGTACTGCGGCGATAGAGGTGAAATTCTTGGACCGCCGCATGACTAACAAAAGCGAAAGCATTTGTCAAGAACGTTTTCATTAATCAAGAACGAAAGTTAGAGGTTCGAAGGCGATCAGATACCGCCCTAGTTCTAACCATAAACGATGCCAACCAGCAATCAGCCAGAGTTTATTGTATGACTCGGCTGGCGGCTTCCGGGAAACCAAAGTTTTTCGGTTCCAGGGGAAGTATGGTTGCAAAGCTGAAACTTAAAGGAATTGACGGAAGGGCACCACCAGGAGTGGAGCCTGCGGCTTAATTTGACTCAACACGGGAAAACTCACCCGGTCCGGACACTGGAAGGATTGACAGATTAAGAGCTCTTTCTTGATTCAGTGGGTGGTGGTGCATGGCCGTTCTTAGTTGGTGGAGCGATTTGTCTGGTTAATTCCGATAACGAACGAGACTCTAGCCTACTAAATAGTG-TTGGACACCT-TC-GGT--TGTT-CG-A-GCACTTCTTAGAGGGACAAACGGCGTTTCAGCCGTATGAAAAAGAGCAATAACAGGTCTGTGATGCCCTTAGATGTCCGGGGCCGCACGCGCGCTACACTGAAAAAATCAGCGTGCATTTGTCT-ACCTACTCCGAAAGGAGCGGGAAACCGAGTGAAACTTTTTCGTGATTGGGATTGGGGATTGTAATTATTGTCCATGAACGAGGAATTCCCAGTAAGCACAAGTCATCAGCTTGTGTTGATTACGTCCCTGCCCTTTGTACACACCGCCCGTCGCTACTACCGATTGGATGTTTTAGTGAGGTCTTCGGACGGGCC-AACGTAGCCaTC-CTCGTGGTGGCCATGTTCG-GCCGGAAAGATGACCAAACTTGAACATCTAGAGGAAGTAAAAGTCGTAA--------------------------------------------------------------------------------------------------------------
	AD1664_Chorioptes_sweatmani_ex_Alces_alces_no28S411esh                                                                          -----------TcTcAAaGATTAAGCCATGCATGTCTAAGTACATACCGTATTAAGGTGAAACCGCGAATGGcTCATTAAATCAGTTATGATTCATTGGATGTTGACCAATTACATGGATAACTGTGGTAATTCTAGAGCTAATACATGCCGAAAAGCTTCATCCTCGTGGTGGAGCGCATTTATTAGACCAAGACCAAAGGTGGCGACaCCTTGCGGTGGTGACTCTGGATAACTGCAGCTGACCGCATGGCCT-TGTGCCGGCGGCATATCCTTCGAGTGTCTGCCTTATCAACTTTCGATGGTAGGTTATGTGCCTACCATGGTTGTAACGGGTAACGGAGAATCAGGGTTCGATTCCGGAGAGGGAGCCTGAGAGACGGCTACCACATCCAAGGAAGGCAGCAGGCGCGCAAATTACCCACTCTCAGAACGAGGAGGTAGTGACGAAAAATAACAATACGGGGTTCGCTTATGCGTTCTCGTAATTGGAATGAGTACAGTTTAAATCCTTTAACGAGGATCAATTGGAGGGCAAGTCTGGTGCCAGCAGCCGCGGTAATTCCAGCTCCAATAGCGTATATTAAAGTTGTTGTGGTTAAAAAGCTCGTAGTTGGATCTCAGCTTATTCGCCATGGTCCACT-TGAC-GGTGGTTACTGATGGTGATGGGCAATGTTATCGCGTTGTCTCATGGTGTTCTTGATTGAGCGTCATGGGCGATCGATATGTTTACTTTGAAAAAATTAGAGTGCTCAAAGCAGGCA-TTT-TGGCCTGAATACTGTTGCATGGAATAATAGAATAGGACCTTGGTTCTGTTCTGTTGGTCTTCGGAATCGAGGTAATGATTAAgAGGGACGGACGGGGACATTAGTACTGCGGCGATAGAGGTGAAATTCTTGGACCGCCGCATGACTAACAgAAGCGAAAGCATTTGTCAAGAACGTTTTCATTAATCAAGAACGAAAGTTAGAGGTTCGAAGGCGATCAGATACCGCCCTAGTTCTAACCATAAACGATGCCAACCAGCAATCAGCCAGAGTTTATTGTATGACTCGGCTGGCGGCTTCCGGGAAACCAAAGTTTTTCGGTTCCaGGGGAAGTATGGTTGCAAAGCTGAAACTTAAAGGAATTGACGGAAGGGCACCACCAGGAGTGGAGCCTGCGGCTTAATTTGACTCAACACGGGGAAACTCACCCGGTCCGGACACTGGAAGGATTGACAGATTAAGAGCTCTTTCTTGATTCAGTGGGTGGTGGTGCATGGCCGTTCTTAGTTGGTGGAGCGATTTGTCTGGTTAATTCCGATAACGAACGAGACTCTAgCCTACTAAATAGTG-TTGGGCACCT-TC-GGT--TGTT-CG-A-GCACTTCTTAGAGGGACAAACGGCGTTTCAGCCGTATGAAAAAGAGCAATAACAGGTCTGTGATGCCCTTAGATGTCCGGGGCCGCACGCGCGCTACACTGAAAAAATCAGCGTGCATTTGTGT-GCCTACTCCGAAAGGAGCGGGAAACCGAGTGAAACTTTTTCGTGATTGGGATTGGGGATTGTAATTATTGTCCATGAACGAGGAATTCCCAGTAAGCACAAGTCATCAGCTTGTGTTGATTACGTCCCTGCCCTTTGTACACACCGCCCGTCGCTACTACCGATTGGATGTTTTAGTGAGGTCTTCGGACGGGCC-AACGTAgCCaTC-CTCGTGGTGGCCATGTTCG-GCCGGAAAGATGACCAAACTTGAACATCTAGAGGAAGTAAAAGTCGTAA--------------------------------------------------------------------------------------------------------------
	AD843_Gymnoglyphus_longior                                                                                                      TCATATGCTTGTCTCAAAGATTAAGCCATGCATGTCTAAGTACATACCGTATTAAGGTGAAACCGCGAATGGCTCATTAAATCAGTTATGATTCATTGGATGTTGACCAATTACATGGATAACTGTGGTAATTCTAGAGCTAATACATGCCGAAAAGCTTCATCCTCGTGGTGGAGCGCATTTATTAGACCAAGACCAAAGGTGGCAACACCTTACGGTGGTGACTCTGGATAACTGCAGCTGACCGCATGGCCT-CGTGCCGGCGGCATATCCTTCGAGTGTCTGCCTTATCAACTTTCGATGGTAGGTTATGTGCCTACCATGGTTGTAACGGGTAACGGGGAATCAGGGTTCGATTCCGGAGAGGGAGCCTGAGAGACGGCTACCACATCCAAGGAAGGCAGCAGGCGCGCAAATTACCCACTCTCAGAACGAGGAGGTAGTGACGAAAAATAACAATACGGGCTTCGCTTATGCGTTCTCGTAATTGGAATGAGTACAGTTTAAATCCTTTAACGAGGATCAATTGGAGGGCAAGTCTGGTGCCAGCAGCCGCGGTAATTCCAGCTCCAATAGCGTATATTAAAGTTGTTGTGGTTAAAAAGCTCGTAGTTGGATCTCAGCTCATGCATGGTGGTCCACC-TGAC-GGTGGTTACTG-TCATGCTGAGCAGA-TTATCGCATTGTCTTGCGGTGTTCTTCGTTGAGTGCCGTGAGCGATCGATACGTTTACTTTGAAAAAATTAGAGTGCTCAAAGCAGGCA-TTA-TCGCCTGAATACTGTTGCATGGAATAATGGAATAGGACCTTGGTTCTGTTCTGTTGGTCTTCGGAATCGAGGTAATGATTAAGAGGGACGGACGGGGACATTAGTACTGCGGCGATAGAGGTGAAATTCTTGGACCGCCGCATGACTAACTAAAGCGAAAGCATTTGTCAAGAACGTTTTCATTAATCAAGAACGAAAGTTAGAGGTTCGAAGGCGATCAGATACCGCCCTAGTTCTAACCATAAACGATGCCAACCAGCAATCAGCCAGAGTTTATTATATGWCTCGGCTGGCGGCTTCCGGGAAACCAAAGTTTTTCGGTTCCAGGGGAAGTATGGTTGCAAAGCTGAAACTTAAAGGAATTGACGGAAGGGCACCACCAGGAGTGGAGCCTGCGGCTTAATTTGACTCAACACGGGAAAACTCACCCGGTCCGGACACTGGAAGGATTGACAGATTAAGAGCTCTTTCTTGATTCAGTGGGTGGTGGTGCATGGCCGTTCTTAGTTGGTGGAGCGATTTGTCTGGTTAATTCCGATAACGAACGAGACTCTAGCCTACTAAATAGTG-GGGGGCACCT-TC-GGT--TGCC-TG-C-TCGCTTCTTAGAGGGACAAACGGCGTTTCAGCCGTATGAAAAAGAGCAATAACAGGTCTGTGATGCCCTTAGATGTCCGGGGCCGCACGCGCGCTACACTGAGAAAATCAGCGTGCATGTGTCT-ACCTACTCCGAAAGGAGCGGGAAACCGAGTGAAACTTTTTCGTGATTGGGATTGGGGATTGTAATTATTGTCCATGAACGAGGAATTCCCAGTAAGCACAAGTCATCAGCTTGTGTTGATTACGTCCCTGCCCTTTGTACACACCGCCCGTCGCTACTACCGATTGGATGTTTTAGTGAGGTCTTCGGACGGGCC-AACGTAGCCATC-CTCGTGGTGGCCATGTTCG-GCCGGAAAGATGACCAAACTTGAACATCTAGAGGAAGTAAAAGTCGTAACAAGGTTTCCGT--------------------------------------------------------------------------------------------------
	AD949_Gymnoglyphus_osu                                                                                                          TCATATGCTTGTCTCAAAGATTAAGCCATGCATGTCTAAGTACATACCGTATTAAGGTGAAACCGCGAATGGCTCATTAAATCAGTTATGATTCATTGGATGTTGACCAATTACATGGATAACTGTGGTAATTCTAGAGCTAATACATGCCGAAAAGCTTCATCCTCGTGGTGGAGCGCATTTATTAGACCAAGACCAAAGGTGGCAACACCTTACGGTGGTGACTCTGGATAACTGCAGCTGACCGCATGGCCT-CGTGCCGGCGGCATATCCTTCGAGTGTCTGCCTTATCAACTTTCGATGGTAGGTTATGTGCCTACCATGGTTGTAACGGGTAACGGGGAATCAGGGTTCGATTCCGGAGAGGGAGCCTGAGAGACGGCTACCACATCCAAGGAAGGCAGCAGGCGCGCAAATTACCCACTCTCAGAACGAGGAGGTAGTGACGAAAAATAACAATACGGGCTTCGCTTATGCGTTCTCGTAATTGGAATGAGTACAGTTTAAATCCTTTAACGAGGATCAATTGGAGGGCAAGTCTGGTGCCAGCAGCCGCGGTAATTCCAGCTCCAATAGCGTATATTAAAGTTGTTGTGGTTAAAAAGCTCGTAGTTGGATCTCAGCTCATGCATGGTGGTCCACC-TGAC-GGTGGTTACTG-TCATGCTGAGCAGA-TTATCGCATTGTCTTGCGGTGTTCTTCGTTGAGTGCCGTGAGCGATCGATACGTTTACTTTGAAAAAATTAGAGTGCTCAAAGCAGGCA-TTA-TCGCCTGAATACTGTTGCATGGAATAATGGAATAGGACCTTGGTTCTGTTCTGTTGGTCTTCGGAATCGAGGTAATGATTAAGAGGGACGGACGGGGACATTAGTACTGCGGCGATAGAGGTGAAATTCTTGGACCGCCGCATGACTAACTAAAGCGAAAGCATTTGTCAAGAACGTTTTCATTAATCAAGAACGAAAGTTAGAGGTTCGAAGGCGATCAGATACCGCCCTAGTTCTAACCATAAACGATGCCAACCAGCAATCAGCCAGAGTTTATTATATGACTCGGCTGGCGGCTTCCGGGAAACCAAAGTTTTTCGGTTCCAGGGGAAGTATGGTTGCAAAGCTGAAACTTAAAGGAATTGACGGAAGGGCACCACCAGGAGTGGAGCCTGCGGCTTAATTTGACTCAACACGGGAAAACTCACCCGGTCCGGACACTGGAAGGATTGACAGATTAAGAGCTCTTTCTTGATTCAGTGGGTGGTGGTGCATGGCCGTTCTTAGTTGGTGGAGCGATTTGTCTGGTTAATTCCGATAACGAACGAGACTCTAGCCTACTAAATAGTG-GGGGGCACCT-TC-GGT--TGCC-TG-C-TCGCTTCTTAGAGGGACAAACGGCGTTTCAGCCGTATGAAAAAGAGCAATAACAGGTCTGTGATGCCCTTAGATGTCCGGGGCCGCACGCGCGCTACACTGAGAAAATCAGCGTGCATGTGTCT-ACCTACTCCGAAAGGAGCGGGAAACCGAGTGAAACTTTTTCGTGATTGGGATTGGGGATTGTAATTATTGTCCATGAACGAGGAATTCCCAGTAAGCACAAGTCATCAGCTTGTGTTGATTACGTCCCTGCCCTTTGTACACACCGCCCGTCGCTACTACCGATTGGATGTTTTAGTGAGGTCTTCGGACGGGCC-AACGTAGCCATC-CTCGTGGTGGCCATGTTCG-GCCGGAAAGATGACCAAACTTGAACATCTAGAGGAAGTAAAAGTCGTAACAAGGTTTCCGT--------------------------------------------------------------------------------------------------
	AD1412_Euroglyphus_maynei                                                                                                       -----------TCTCAAAGATTAAGCCATGCATGTCTAAGTACATACCGTATTAAGGTGAAACCGCGAATGGCTCATTAAATCAGTTATGATTCATTGGATGTTGACCAATTACATGGATAACTGTGGTAATTCTAGAGCTAATACATGCCGAAAAGCTTCATCCTCGTGGTGGAGCGCATTTATTAGACCAAGACCAAAGGTGGCAACACCTTACGGTGGTGACTCTGGATAACTGCAGCTGACCGCATGGCCT-CGTGCCGGCGGCATATCCTTCGAGTGTCTGCCTTATCAACTTTCGATGGTAGGTTATATGCCTACCATGGTTGTAACGGGTAACGGGGAATCAGGGTTCGATTCCGGAGAGGGAGCCTGAGAGACGGCTACCACATCCAAGGAAGGCAGCAGGCGCGCAAATTACCCACTCTCAGAACGAGGAGGTAGTGACGAAAAATAACAATACGGGCTTCGCTTATGCGTTCTCGTAATTGGAATGAGTACAGTTTAAATCCTTTAACGAGGATCAATTGGAGGGCAAGTCTGGTGCCAGCAGCCGCGGTAATTCCAGCTCCAATAGCGTATATTAAAGTTGTTGTGGTTAAAAAGCTCGTAGTTGGATCTCAGCTCATGCATGGTGGTCCACC-TGAC-GGTGGTTACTG-TCATGCTGAGCAGA-TTATCGCATTGTCTCACGGTGTTCTTGATTGAGTGCCGTGGGCGATCGATACGTTTACTTTGAAAAAATTAGAGTGCTCAAAGCAGGCA-TCA-TCGCCTGAATACTGTTGCATGGAATAATGGAATAGGACCTTGGTTCTGTTCTGTTGGTCTTCGGAATCGAGGTAATGATTAAGAGGGACGGACGGGGACATTAGTACTGCGGCGATAGAGGTGAAATTCTTGGACCGCCGCATGACTAACTAAAGCGAAAGCATTTGTCAAGAACGTTTTCATTAATCAAGAACGAAAGTTAGAGGTTCGAAGGCGATCAGATACCGCCCTAGTTCTAACCATAAACGATGCCAACCAGCAATCAGCCAGAGTTTATTGTATGACTCGGCTGGCGGCTTCCGGGAAACCAAAGTTTTTCGGTTCCAGGGGAAGTATGGTTGCAAAGCTGAAACTTAAAGGAATTGACGGAAGGGCACCACCAGGAGTGGAGCCTGCGGCTTAATTTGACTCAACACGGGAAAACTCACCCGGTCCGGACACTGGAAGGATTGACAGATTAAGAGCTCTTTCTTGATTCAGTGGGTGGTGGTGCATGGCCGTTCTTAGTTGGTGGAGCGATTTGTCTGGTTAATTCCGATAACGAACGAGACTCTAGCCTACTAAATAGTG-TCGGGCACCT-TC-GGT--TGCC-TG-G-ACGCTTCTTAGAGGGACAAACGGCGTTTCAGCCGTATGAAAAAGAGCAATAACAGGTCTGTGATGCCCTTAGATGTCCGGGGCCGCACGCGCGCTACACTGAAAAAATCAGCGTGCATGTGTCT-ACCTACTCCGAAAGGAGCGGGAAACCGAGTGAAACTTTTTCGTGATTGGGATTGGGGATTGTAATTATTGTCCATGAACGAGGAATTCCCAGTAAGCACAAGTCATCAGCTTGTGTTGATTACGTCCCTGCCCTTTGTACACACCGCCCGTCGCTACTACCGATTGGATGTTTTAGTGAGGTCTTCGGACGGGCC-AACGTAGCCATC-CTCGTGGTGGCCATGTTCG-GCCGGAAAGATGACCAAACTTGAACATCTAGAGGAAGTAAAAGTCGTAA--------------------------------------------------------------------------------------------------------------
	'Euroglyphus maynei_MUJZ01072749_1_9850_11099 isolate Arlian Lab scaffold3 mitochondrial, whole genome shotgun sequence'        TCATATGCTTGTCTCAAAGATTAAGCCATGCATGTCTAAGTACATACCGTATTAAGGTGAAACCGCGAATGGCTCATTAAATCAGTTATGATTCATTGGATGTTGACCAATTACATGGATAACTGTGGTAATTCTAGAGCTAATACATGCCGAAAAGCTTCATCCTCGTGGTGGAGCGCATTTATTAGACCAAGACCAAAGGTGGCAACACCTTACGGTGGTGACTCTGGATAACTGCAGCTGACCGCATGGCCT-CGTGCCGGCGGCATATCCTTCGAGTGTCTGCCTTATCAACTTTCGATGGTAGGTTATATGCCTACCATGGTTGTAACGGGTAACGGGGAATCAGGGTTCGATTCCGGAGAGGGAGCCTGAGAGACGGCTACCACATCCAAGGAAGGCAGCAGGCGCGCAAATTACCCACTCTCAGAACGAGGAGGTAGTGACGAAAAATAACAATACGGGCTTCGCTTATGCGTTCTCGTAATTGGAATGAGTACAGTTTAAATCCTTTAACGAGGATCAATTGGAGGGCAAGTCTGGTGCCAGCAGCCGCGGTAATTCCAGCTCCAATAGCGTATATTAAAGTTGTTGTGGTTAAAAAGCTCGTAGTTGGATCTCAGCTCATGCATGGTGGTCCACC-TGAC-GGTGGTTACTG-TCATGCTGAGCAGA-TTATCGCATTGTCTCACGGTGTTCTTGATTGAGTGCCGTGGGCGATCGATACGTTTACTTTGAAAAAATTAGAGTGCTCAAAGCAGGCA-TCA-TCGCCTGAATACTGTTGCATGGAATAATGGAATAGGACCTTGGTTCTGTTCTGTTGGTCTTCGGAATCGAGGTAATGATTAAGAGGGACGGACGGGGACATTAGTACTGCGGCGATAGAGGTGAAATTCTTGGACCGCCGCATGACTAACTAAAGCGAAAGCATTTGTCAAGAACGTTTTCATTAATCAAGAACGAAAGTTAGAGGTTCGAAGGCGATCAGATACCGCCCTAGTTCTAACCATAAACGATGCCAACCAGCAATCAGCCAGAGTTTATTGTATGACTCGGCTGGCGGCTTCCGGGAAACCAAAGTTTTTCGGTTCCAGGGGAAGTATGGTTGCAAAGCTGAAACTTAAAGGAATTGACGGAAGGGCACCACCAGGAGTGGAGCCTGCGGCTTAATTTGACTCAACACGGGAAAACTCACCCGGTCCGGACACTGGAAGGATTGACAGATTAAGAGCTCTTTCTTGATTCAGTGGGTGGTGGTGCATGGCCGTTCTTAGTTGGTGGAGCGATTTGTCTGGTTAATTCCGATAACGAACGAGACTCTAGCCTACTAAATAGTG-TCGGGCACCT-TC-GGT--TGCC-TG-G-ACGCTTCTTAGAGGGACAAACGGCGTTTCAGCCGTATGAAAAAGAGCAATAACAGGTCTGTGATGCCCTTAGATGTCCGGGGCCGCACGCGCGCTACACTGAAAAAATCAGCGTGCATGTGTCT-ACCTACTCCGAAAGGAGCGGGAAACCGAGTGAAACTTTTTCGTGATTGGGATTGGGGATTGTAATTATTGTCCATGAACGAGGAATTCCCAGTAAGCACAAGTCATCAGCTTGTGTTGATTACGTCCCTGCCCTTTGTACACACCGCCCGTCGCTACTACCGATTGGATGTTTTAGTGAGGTCTTCGGACGGGCC-AACGTAGCCATC-CTCGTGGTGGCCATGTTCG-GCCGGAAAGATGACCAAACTTGAACATCTAGAGGAAGTAAAAGTCGTAACAAGGTTTCCGTAGGTGAACCTGCGGAAGGATCATTATCGGTTTTTCGACAGTTTTGCTGACGAAAACATTCGATTATCAATTTGAACGACAGTTGCCCGTTATCACAAA
	AD1111_Hirstia_passericola                                                                                                      TCATATGCTTGTCTCAAAGATTAAGCCATGCATGTCTAAGTACATACCGTATTAAGGTGAAACCGCGAATGGCTCATTAAATCAGTTATGATTCATTGGATGTTGACCAATTACATGGATAACTGTGGTAATTCTAGAGCTAATACATGCCGAAAAGCTTCATCCTCGTGGTGAAGCGCATTTATTAGACCAAGACCAAAGGTGGCAACACCTTACGGTGGTGACTCTGGATAACTGCAGCTGACCGCATGGCCT-TGTGCCGGCGGCATATCCTTCGAGTGTCTGCCTTATCAACTTTCGATGGTAGGTTATATGCCTACCATGGTTGTAACGGGTAACGGGGAATCAGGGTTCGATTCCGGAGAGGGAGCCTGAGAGACGGCTACCACATCCAAGGAAGGCAGCAGGCGCGCAAATTACCCACTCTCAGAACGAGGAGGTAGTGACGAAAAATAACAATACGGGCTTCGCTTATGCGTTCTCGTAATTGGAATGAGTACAGTTTAAATCCTTTAACGAGGATCAATTGGAGGGCAAGTCTGGTGCCAGCAGCCGCGGTAATTCCAGCTCCAATAGCGTATATTAAAGTTGTTGTGGTTAAAAAGCTCGTAGTTGGATCTCAGCTCATGCATGGTGGTCCACC-TGAC-GGTGGTTACTG-TCATGCTGAGCATT-ATATCGCATTGTCCTGCGGTGTTCTTCATTGAGCGTCGTGGGCGATCGATACGTTTACTTTGAAAAAATTAGAGTGCTCAAAGCAGGCA-TTA-TCGCCTGAATACTGTTGCATGGAATAATGGAATAGGACCTTGGTTCTGTTCTGTTGGTCTTCGGAATCGAGGTAATGATTAAGAGGGACGGACGGGGACATTAGTACTGCGGCGATAGAGGTGAAATTCTTGGACCGCCGCATGACTAACTAAAGCGAAAGCATTTGTCAAGAACGTTTTCATTAATCAAGAACGAAAGTTAGAGGTTCGAAGGCGATCAGATACCGCCCTAGTTCTAACCATAAACGATGCCAACCAGCAATCAGCCAGAGTTTATTATATGACTCGGCTGGCGGCTTCCGGGAAACCAAAGTTTTTCGGTTCCAGGGGAAGTATGGTTGCAAAGCTGAAACTTAAAGGAATTGACGGAAGGGCACCACCAGGAGTGGAGCCTGCGGCTTAATTTGACTCAACACGGGAAAACTCACCCGGTCCGGACACTGGAAGGATTGACAGATTAAGAGCTCTTTCTTGATTCAGTGGGTGGTGGTGCATGGCCGTTCTTAGTTGGTGGAGCGATTTGTCTGGTTAATTCCGATAACGAACGAGACTCTAGCCTACTAAATAGTG-TTGGACACCT-TC-GGT--TGTC-TG-G-ACGCTTCTTAGAGGGACAAACGGCGTTTCAGCCGTATGAAAAAGAGCAATAACAGGTCTGTGATGCCCTTAGATGTCCGGGGCCGCACGCGCGCTACACTGAAAAAATCAGCGTGCATGTGTAT-ACCTACTCCGAAAGGAGCGGGAAACCGAGTGAAACTTTTTCGTGATTGGGATTGGGGATTGTAATTATTGTCCATGAACGAGGAATTCCCAGTAAGCACAAGTCATCAGCTTGTGTTGATTACGTCCCTGCCCTTTGTACACACCGCCCGTCGCTACTACCGATTGGATGTTTTAGTGAGGTCTTCGGACGGGCC-AACGTAGCCATC-CTCGTGGTGGCCATGTTCG-GCCGGAAAGATGACCAAACTTGAACATCTAGAGGAAGTAAAAGTCGTAACAAGGTTTCCGT--------------------------------------------------------------------------------------------------
	AD515_Sturnophagoides_bakeri_ex_Progne_subis_nest                                                                               TCATATGCTTGTCTCAAAGATTAAGCCATGCATGTCTAAGTACATACCGTATTAAGGTGAAACCGCGAATGGCTCATTAAATCAGTTATGATTCATTGGATGTTGACCAATTACATGGATAACTGTGGTAATTCTAGAGCTAATACATGCCGAAAAGCTTCATCCTCGTGGTGGAGTGCATTTATTAGACCAAGACCAAAGGTGGCAACACCTTACGGTGGTGACTCTGGATAACTGCAGCTGACCGCATGGCCT-CGTGCCGGCGGCATATCCTTCGAGTGTCTGCCTTATCAACTTTCGATGGTAGGTTATATGCCTACCATGGTTGTAACGGGTAACGGGGAATCAGGGTTCGATTCCGGAGAGGGAGCCTGAGAGACGGCTACCACATCCAAGGAAGGCAGCAGGCGCGCAAATTACCCACTCTCAGAACGAGGAGGTAGTGACGAAAAATAACAATACGGGCTTCGCTTATGCGTTCTCGTAATTGGAATGAGTACAGTTTAAATCCTTTAACGAGGATCAATTGGAGGGCAAGTCTGGTGCCAGCAGCCGCGGTAATTCCAGCTCCAATAGCGTATATTAAAGTTGTTGTGGTTAAAAAGCTCGTAGTTGGATCTCAGCTCATGCATGGTGGTCCACC-TGAC-GGTGGTTACTG-TCATGCTGAGCAGA-TTATCGCATTGTCCTGCGGTGTTCTTCATTGAGCGTCGTAGGCGATCGATACGTTTACTTTGAAAAAATTAGAGTGCTCAAAGCAGGCA-TTA-TCGCCTGAATACTGTTGCATGGAATAATGGAATAGGACCTTGGTTCTGTTCTGTTGGTCTTCGGAATCGAGGTAATGATTAAGAGGGACGGACGGGGACATTAGTACTGCGGCGATAGAGGTGAAATTCTTGGACCGCCGCATGACTAACTAAAGCGAAAGCATTTGTCAAGAACGTTTTCATTAATCAAGAACGAAAGTTAGAGGTTCGAAGGCGATCAGATACCGCCCTAGTTCTAACCATAAACGATGCCAACCAGCAATCAGCCAGAGTTTATTGTATGACTCGGCTGGCGGCTTTCGGGAAACCAAAGTTTTTCGGTTCCAGGGGAAGTATGGTTGCAAAGCTGAAACTTAAAGGAATTGACGGAAGGGCACCACCAGGAGTGGAGCCTGCGGCTTAATTTGACTCAACACGGGAAAACTCACCCGGTCCGGACACTGGAAGGATTGACAGATTAAGAGCTCTTTCTTGATTCAGTGGGTGGTGGTGCATGGCCGTTCTTAGTTGGTGGAGCGATTTGTCTGGTTAATTCCGATAACGAACGAGACTCTAGCCTACTAAATAGTG-TTGAACACCT-TC-GGT--TGTT-CG-A-ACGCTTCTTAGAGGGACAAACGGCGTTTCAGCCGTATGAAAAAGAGCAATAACAGGTCTGTGATGCCCTTAGATGTCCGGGGCCGCACGCGCGCTACACTGAAAAAATCAGCGTGCATGTGTCT-ACCTACTTCGAAAGAAGCGGGAAACCGAGTGAAACTTTTTCGTGATTGGGATTGGGGATTGTAATTATTGTCCATGAACGAGGAATTCCCAGTAAGCACAAGTCATCAGCTTGTGTTGATTACGTCCCTGCCCTTTGTACACACCGCCCGTCGCTACTACCGATTGGATGTTTTAGTGAGGTCTTCGGACAGGCC-AACGTAGCCATC-CTCGTGGTGGCCATGTTCG-GCCGGAAAGATGACCAAACTTGAACATCTAGAGGAAGTAAAAGTCGTAACAAGGTT-------------------------------------------------------------------------------------------------------
	AD521_Dermatophagoides_farinae_Dermestes_maculatus_culture_MI                                                                   ---------------AAAGATTAAGCCATGCATGTCTAAGTACATACCGTATTAAGGTGAAACCGCGAATGGCTCATTAAATCAGTTATGATTCATTGGATGTTGACCAATTACATGGATAACTGTGGTAATTCTAGAGCTAATACATGCCGAAAAGCTTCATCCTCGTGGTGGAGTGCATTTATTAGACCAAGACCAAAGGTGGCAACACCTTACGGTGGTGACTCTGGATAACTGCAGCTGACCGCATGGCCT-CGTGCCGGCGGCATATCCTTCGAGTGTCTGCCTTATCAACTTTCGATGGTAGGTTATGTGCCTACCATGGTTGTAACGGGTAACGGGGAATCAGGGTTCGATTCCGGAGAGGGAGCCTGAGAGACGGCTACCACATCCAAGGAAGGCAGCAGGCGCGCAAATTACCCACTCTCAGAACGAGGAGGTAGTGACGAAAAATAACAATACGGGCTTCGCTTATGCGTTCTCGTAATTGGAATGAGTACAGTTTAAATCCTTTAACGAGGATCAATTGGAGGGCAAGTCTGGTGCCAGCAGCCGCGGTAATTCCAGCTCCAATAGCGTATATTAAAGTTGTTGTGGTTAAAAAGCTCGTAGTTGGATCTCAGCTCATGCATGGTGGTCCACT-TGAC-GGTGGTTACTG-TCATGCTGAGCAGA-ATATCGCATTGTCCCACGGTATTCTTCATTGAGTGTCGTGGGCGATCGATACGTTTACTTTGAAAAAATTAGAGTGCTCAAAGCAGGCA-TCAATCGCCTGAATACTGTTGCATGGAATAATGGAATAGGACCTTGGTTCTGTTCTGTTGGTCTTCGGAATCGAGGTAATGATTAAGAGGGACGGACGGGGACATTAGTACTGCGGCGATAGAGGTGAAATTCTTGGACCGCCGCATGACTAACTAAAGCGAAAGCATTTGTCAAGAACGTTTTCATTAATCAAGAACGAAAGTTAGAGGTTCGAAGGCGATCAGATACCGCCCTAGTTCTAACCATAAACGATGCCAACCAGCAATCAGCCAGAGTTTATTGTATGACTCGGCTGGCGGCTTCCGGGAAACCAAAGTTTTTCGGTTCCAGGGGAAGTATGGTTGCAAAGCTGAAACTTAAAGGAATTGACGGAAGGGCACCACCAGGAGTGGAGCCTGCGGCTTAATTTGACTCAACACGGGAAAACTCACCCGGTCCGGACACTGGAAGGATTGACAGATTAAGAGCTCTTTCTTGATTCAGTGGGTGGTGGTGCATGGCCGTTCTTAGTTGGTGGAGCGATTTGTCTGGTTAATTCCGATAACGAACGAGACTCTAGCCTACTAAATAGTG-TTGAACACCCGTTGTGT--TGTT-CG-A-ACGCTTCTTAGAGGGACAAACGGCGTTTCAGCCGTATGAAAAAGAGCAATAACAGGTCTGTGATGCCCTTAGATGTCCGGGGCCGCACGCGCGCTACACTGAAAAAATCAGCGTGCATGTGTCT-ACCTACTTCGAAAGAAGCGGGAAACCGAGTGAAACTTTTTCGTGATTGGGATTGGGGATTGTAATTGTTGTCCATGAACGAGGAATTCCCAGTAAGCACAAGTCATCAGCTTGTGTTGATTACGTCCCTGCCCTTTGTACACACCGCCCGTCGCTACTACCGATTGGATGTTTTAGTGAGGTCTTCGGACAGGCC-AACGTAGCCATC-CTCGTGGTGGCCATGTTCG-GCCGGAAAGATGACCAAACTTGAACATCTAGAGGAAGTAAAAGTCGTAACAAGGTTTCCGT--------------------------------------------------------------------------------------------------
	'RS03_Dermatophagoides_farinae_MI'                                                                                              ------------------------------------------------------------------------------------------------------------------------------------------------------------------------------------------------------------------------------------------------------------------------------------------------------------------------------------------------------------------------------------------------------------------------------------------------------------------------------------------------------------------------------------------------------------------------------------------------------------------------------------------------------------------------------------------------------------------------------------------------------------------------------------------------------------------------------------------------------------------------------------------------------------------------------------------------------------------------------------------------------------------------------------------------------------------------------------------------------------------------------------------------------------------------------------------------------------------------------------------------------------------------------------------------------------------------------------------------------------------------------------------------------------------------------------------------------------------------------------------------------------------------------------------------------------------------------------------------------------------------------------------------------------------------------------------------------------------------------------------------------------------------------------------------------------------------------------------------------------------------------------------------------------------------------------------------------------
	'RS59_Dermatophagoides_farinae_MI'                                                                                              ------------------------------------------------------------------------------------------------------------------------------------------------------------------------------------------------------------------------------------------------------------------------------------------------------------------------------------------------------------------------------------------------------------------------------------------------------------------------------------------------------------------------------------------------------------------------------------------------------------------------------------------------------------------------------------------------------------------------------------------------------------------------------------------------------------------------------------------------------------------------------------------------------------------------------------------------------------------------------------------------------------------------------------------------------------------------------------------------------------------------------------------------------------------------------------------------------------------------------------------------------------------------------------------------------------------------------------------------------------------------------------------------------------------------------------------------------------------------------------------------------------------------------------------------------------------------------------------------------------------------------------------------------------------------------------------------------------------------------------------------------------------------------------------------------------------------------------------------------------------------------------------------------------------------------------------------------------
	'RS60_Dermatophagoides_farinae_MI'                                                                                              ------------------------------------------------------------------------------------------------------------------------------------------------------------------------------------------------------------------------------------------------------------------------------------------------------------------------------------------------------------------------------------------------------------------------------------------------------------------------------------------------------------------------------------------------------------------------------------------------------------------------------------------------------------------------------------------------------------------------------------------------------------------------------------------------------------------------------------------------------------------------------------------------------------------------------------------------------------------------------------------------------------------------------------------------------------------------------------------------------------------------------------------------------------------------------------------------------------------------------------------------------------------------------------------------------------------------------------------------------------------------------------------------------------------------------------------------------------------------------------------------------------------------------------------------------------------------------------------------------------------------------------------------------------------------------------------------------------------------------------------------------------------------------------------------------------------------------------------------------------------------------------------------------------------------------------------------------------
	'RS61_Dermatophagoides_farinae_MI'                                                                                              ------------------------------------------------------------------------------------------------------------------------------------------------------------------------------------------------------------------------------------------------------------------------------------------------------------------------------------------------------------------------------------------------------------------------------------------------------------------------------------------------------------------------------------------------------------------------------------------------------------------------------------------------------------------------------------------------------------------------------------------------------------------------------------------------------------------------------------------------------------------------------------------------------------------------------------------------------------------------------------------------------------------------------------------------------------------------------------------------------------------------------------------------------------------------------------------------------------------------------------------------------------------------------------------------------------------------------------------------------------------------------------------------------------------------------------------------------------------------------------------------------------------------------------------------------------------------------------------------------------------------------------------------------------------------------------------------------------------------------------------------------------------------------------------------------------------------------------------------------------------------------------------------------------------------------------------------------------
	'RS62_Dermatophagoides_farinae_MI'                                                                                              ------------------------------------------------------------------------------------------------------------------------------------------------------------------------------------------------------------------------------------------------------------------------------------------------------------------------------------------------------------------------------------------------------------------------------------------------------------------------------------------------------------------------------------------------------------------------------------------------------------------------------------------------------------------------------------------------------------------------------------------------------------------------------------------------------------------------------------------------------------------------------------------------------------------------------------------------------------------------------------------------------------------------------------------------------------------------------------------------------------------------------------------------------------------------------------------------------------------------------------------------------------------------------------------------------------------------------------------------------------------------------------------------------------------------------------------------------------------------------------------------------------------------------------------------------------------------------------------------------------------------------------------------------------------------------------------------------------------------------------------------------------------------------------------------------------------------------------------------------------------------------------------------------------------------------------------------------------
	'RS63_Dermatophagoides_farinae_MI'                                                                                              ------------------------------------------------------------------------------------------------------------------------------------------------------------------------------------------------------------------------------------------------------------------------------------------------------------------------------------------------------------------------------------------------------------------------------------------------------------------------------------------------------------------------------------------------------------------------------------------------------------------------------------------------------------------------------------------------------------------------------------------------------------------------------------------------------------------------------------------------------------------------------------------------------------------------------------------------------------------------------------------------------------------------------------------------------------------------------------------------------------------------------------------------------------------------------------------------------------------------------------------------------------------------------------------------------------------------------------------------------------------------------------------------------------------------------------------------------------------------------------------------------------------------------------------------------------------------------------------------------------------------------------------------------------------------------------------------------------------------------------------------------------------------------------------------------------------------------------------------------------------------------------------------------------------------------------------------------------
	'RS20_Dermatophagoides_farinae_PAK'                                                                                             ------------------------------------------------------------------------------------------------------------------------------------------------------------------------------------------------------------------------------------------------------------------------------------------------------------------------------------------------------------------------------------------------------------------------------------------------------------------------------------------------------------------------------------------------------------------------------------------------------------------------------------------------------------------------------------------------------------------------------------------------------------------------------------------------------------------------------------------------------------------------------------------------------------------------------------------------------------------------------------------------------------------------------------------------------------------------------------------------------------------------------------------------------------------------------------------------------------------------------------------------------------------------------------------------------------------------------------------------------------------------------------------------------------------------------------------------------------------------------------------------------------------------------------------------------------------------------------------------------------------------------------------------------------------------------------------------------------------------------------------------------------------------------------------------------------------------------------------------------------------------------------------------------------------------------------------------------------
	'RS33_Dermatophagoides_farinae_PAK'                                                                                             ------------------------------------------------------------------------------------------------------------------------------------------------------------------------------------------------------------------------------------------------------------------------------------------------------------------------------------------------------------------------------------------------------------------------------------------------------------------------------------------------------------------------------------------------------------------------------------------------------------------------------------------------------------------------------------------------------------------------------------------------------------------------------------------------------------------------------------------------------------------------------------------------------------------------------------------------------------------------------------------------------------------------------------------------------------------------------------------------------------------------------------------------------------------------------------------------------------------------------------------------------------------------------------------------------------------------------------------------------------------------------------------------------------------------------------------------------------------------------------------------------------------------------------------------------------------------------------------------------------------------------------------------------------------------------------------------------------------------------------------------------------------------------------------------------------------------------------------------------------------------------------------------------------------------------------------------------------
	'RS34_Dermatophagoides_farinae_PAK'                                                                                             ------------------------------------------------------------------------------------------------------------------------------------------------------------------------------------------------------------------------------------------------------------------------------------------------------------------------------------------------------------------------------------------------------------------------------------------------------------------------------------------------------------------------------------------------------------------------------------------------------------------------------------------------------------------------------------------------------------------------------------------------------------------------------------------------------------------------------------------------------------------------------------------------------------------------------------------------------------------------------------------------------------------------------------------------------------------------------------------------------------------------------------------------------------------------------------------------------------------------------------------------------------------------------------------------------------------------------------------------------------------------------------------------------------------------------------------------------------------------------------------------------------------------------------------------------------------------------------------------------------------------------------------------------------------------------------------------------------------------------------------------------------------------------------------------------------------------------------------------------------------------------------------------------------------------------------------------------------
	'RS37_Dermatophagoides_farinae_PAK'                                                                                             ------------------------------------------------------------------------------------------------------------------------------------------------------------------------------------------------------------------------------------------------------------------------------------------------------------------------------------------------------------------------------------------------------------------------------------------------------------------------------------------------------------------------------------------------------------------------------------------------------------------------------------------------------------------------------------------------------------------------------------------------------------------------------------------------------------------------------------------------------------------------------------------------------------------------------------------------------------------------------------------------------------------------------------------------------------------------------------------------------------------------------------------------------------------------------------------------------------------------------------------------------------------------------------------------------------------------------------------------------------------------------------------------------------------------------------------------------------------------------------------------------------------------------------------------------------------------------------------------------------------------------------------------------------------------------------------------------------------------------------------------------------------------------------------------------------------------------------------------------------------------------------------------------------------------------------------------------------
	'RS17_Dermatophagoides_farinae_PAK'                                                                                             ------------------------------------------------------------------------------------------------------------------------------------------------------------------------------------------------------------------------------------------------------------------------------------------------------------------------------------------------------------------------------------------------------------------------------------------------------------------------------------------------------------------------------------------------------------------------------------------------------------------------------------------------------------------------------------------------------------------------------------------------------------------------------------------------------------------------------------------------------------------------------------------------------------------------------------------------------------------------------------------------------------------------------------------------------------------------------------------------------------------------------------------------------------------------------------------------------------------------------------------------------------------------------------------------------------------------------------------------------------------------------------------------------------------------------------------------------------------------------------------------------------------------------------------------------------------------------------------------------------------------------------------------------------------------------------------------------------------------------------------------------------------------------------------------------------------------------------------------------------------------------------------------------------------------------------------------------------
	'RS26_Dermatophagoides_farinae_PAK'                                                                                             ------------------------------------------------------------------------------------------------------------------------------------------------------------------------------------------------------------------------------------------------------------------------------------------------------------------------------------------------------------------------------------------------------------------------------------------------------------------------------------------------------------------------------------------------------------------------------------------------------------------------------------------------------------------------------------------------------------------------------------------------------------------------------------------------------------------------------------------------------------------------------------------------------------------------------------------------------------------------------------------------------------------------------------------------------------------------------------------------------------------------------------------------------------------------------------------------------------------------------------------------------------------------------------------------------------------------------------------------------------------------------------------------------------------------------------------------------------------------------------------------------------------------------------------------------------------------------------------------------------------------------------------------------------------------------------------------------------------------------------------------------------------------------------------------------------------------------------------------------------------------------------------------------------------------------------------------------------
	'RS40_Dermatophagoides_farinae_PAK'                                                                                             ------------------------------------------------------------------------------------------------------------------------------------------------------------------------------------------------------------------------------------------------------------------------------------------------------------------------------------------------------------------------------------------------------------------------------------------------------------------------------------------------------------------------------------------------------------------------------------------------------------------------------------------------------------------------------------------------------------------------------------------------------------------------------------------------------------------------------------------------------------------------------------------------------------------------------------------------------------------------------------------------------------------------------------------------------------------------------------------------------------------------------------------------------------------------------------------------------------------------------------------------------------------------------------------------------------------------------------------------------------------------------------------------------------------------------------------------------------------------------------------------------------------------------------------------------------------------------------------------------------------------------------------------------------------------------------------------------------------------------------------------------------------------------------------------------------------------------------------------------------------------------------------------------------------------------------------------------------
	'RS36_Dermatophagoides_farinae_PAK'                                                                                             ------------------------------------------------------------------------------------------------------------------------------------------------------------------------------------------------------------------------------------------------------------------------------------------------------------------------------------------------------------------------------------------------------------------------------------------------------------------------------------------------------------------------------------------------------------------------------------------------------------------------------------------------------------------------------------------------------------------------------------------------------------------------------------------------------------------------------------------------------------------------------------------------------------------------------------------------------------------------------------------------------------------------------------------------------------------------------------------------------------------------------------------------------------------------------------------------------------------------------------------------------------------------------------------------------------------------------------------------------------------------------------------------------------------------------------------------------------------------------------------------------------------------------------------------------------------------------------------------------------------------------------------------------------------------------------------------------------------------------------------------------------------------------------------------------------------------------------------------------------------------------------------------------------------------------------------------------------
	'RS27_Dermatophagoides_farinae_PAK'                                                                                             ------------------------------------------------------------------------------------------------------------------------------------------------------------------------------------------------------------------------------------------------------------------------------------------------------------------------------------------------------------------------------------------------------------------------------------------------------------------------------------------------------------------------------------------------------------------------------------------------------------------------------------------------------------------------------------------------------------------------------------------------------------------------------------------------------------------------------------------------------------------------------------------------------------------------------------------------------------------------------------------------------------------------------------------------------------------------------------------------------------------------------------------------------------------------------------------------------------------------------------------------------------------------------------------------------------------------------------------------------------------------------------------------------------------------------------------------------------------------------------------------------------------------------------------------------------------------------------------------------------------------------------------------------------------------------------------------------------------------------------------------------------------------------------------------------------------------------------------------------------------------------------------------------------------------------------------------------------
	'RS30_Dermatophagoides_farinae_PAK'                                                                                             ------------------------------------------------------------------------------------------------------------------------------------------------------------------------------------------------------------------------------------------------------------------------------------------------------------------------------------------------------------------------------------------------------------------------------------------------------------------------------------------------------------------------------------------------------------------------------------------------------------------------------------------------------------------------------------------------------------------------------------------------------------------------------------------------------------------------------------------------------------------------------------------------------------------------------------------------------------------------------------------------------------------------------------------------------------------------------------------------------------------------------------------------------------------------------------------------------------------------------------------------------------------------------------------------------------------------------------------------------------------------------------------------------------------------------------------------------------------------------------------------------------------------------------------------------------------------------------------------------------------------------------------------------------------------------------------------------------------------------------------------------------------------------------------------------------------------------------------------------------------------------------------------------------------------------------------------------------
	AD1753_Dermatophagoides_microceras_no2845                                                                                       -----------TCtCAaAGATTAAGCCATGCATGTCTAAGTACATACCGTATTAAGGTGAAACCGCGAATGGCTCATTAAATCAGTTATGATTCATTGGATGTTGACCAATTACATGGATAACTGTGGTAATTCTAGAGCTAATACATGCCGAAAAGCTTCACCCTCGTGGTGGAGTGCATTTATTAGACCAAGACCAAAGGTGGCAACACCTTGCGGTGGTGACTCTGGATAACTGCAGCTGACCGCATGGCTT-TATGCCGGCGGCATATCCTTCGAGTGTCTGCCTTATCAACTTTCGATGGTAGGTTATGTGCCTACCATGGTTGTAACGGGTAACGGGGAATCAGGGTTCGATTCCGGAGAGGGAGCCTGAGAGACGGCTACCACATCCAAGGAAGGCAGCAGGCGCGCAAATTACCCACTCTCAGAACGAGGAGGTAGTGACGAAAAATAACAATACGGGCTTCGCTTATGCGTTCTCGTAATTGGAATGAGTACAGTTTAAATCCTTTAACGAGGATCCATTGGAGGGCAAGTCTGGTGCCAGCAGCCGCGGTAATTCCAGCTCCAATAGCGTATATTAAAGTTGTTGTGGTTAAAAAGCTCGTAGTTGGATCTCAGCTCATGCATGGTGGTCCACC-TGAC-GGTGGTTACTG-TCATGCTGAGCAGA-ATATCGCATTGTCCCACGGTATTCTTYRCTGAGTGTCGTGGGCGATCGATACGTTTACTTTGAAAAAATTAGAGTGCTCAAAGCAGGCA-TCAATCGCCTGAATACTGTTGCATGGAATAATGGAATAGGACCTTGGTTCTGTTCTGTTGGTCTTCGGAATCGAGGTAATGATTAAGAGGGACGGACGGGGACATTAGTACTGCGGCGATAGAGGTGAAATTCTTGGACCGCCGCATGACTAACCAAAGCGAAAGCATTTGTCAAGAACGTTTTCATTAATCAAGAACGAAAGTTAGAGGTTCGAAGGCGATCAGATACCGCCCTAGTTCTAACCATAAACGATGCCAACCAGCAATCAGCCAGAGTTTATTGTATGACTCGGCTGGCGGCTTCCGGGAAACCAAAGTTTTTCGGTTCCAGGGGAAGTATGGTTGCAAAGCTGAAACTTAAAGGAATTGACGGAAGGGCACCACCAGGAGTGGAGCCTGCGGCTTAATTTGACTCAACACGGGAAAACTCACCCGGTCCGGACACTGGAAGGATTGACAGATTAAGAGCTCTTTCTTGATTCAGTGGGTGGTGGTGCATGGCCGTTCTTAGTTGGTGGAGCGATTTGTCTGGTTAATTCCGATAACGAACGAGACTCTAGCCTACTAAATAGTG-TTGGACACCCTTCGTGT--TGTC-TG-A-ACGCTTCTTAGAGGGACAAACGGCGTTTCAGCCGTATGAAAAAGAGCAATAACAGGTCTGTGATGCCCTTAGATGTCCGGGGCCGCACGCGCGCTACACTGAAAAAATCAGCGTGCATGTGTCT-ACCTACTTCGAAAGAAGCGGGAAACCGAGTGAAACTTTTTCGTGATTGGGATTGGGGATTGTAATTGTTGTCCATGAACGAGGAATTCCCAGTAAGCACAAGTCATCAGCTTGTGTTGATTACGTCCCTGCCCTTTGTACACACCGCCCGTCGCTACTACCGATTGGATGTTTTAGTGAGGTCTTCGGACAGGCC-AACGTTGCCATC-CTCGTGGTGGCCATGTTCG-GCCGGAAAGATGACCAAACTTGAACATCTAGAGGAAGTAAAAGTCGTAA--------------------------------------------------------------------------------------------------------------
	AD1210_Dermatophagoides_sp_n_ex_Hirundo_rustica_erythrogaster                                                                   -----------TCTCAAAGATTAAGCCATGCATGTCTAAGTACATACCGTATTAAGGTGAAACCGCGAATGGCTCATTAAATCAGTTATGATTCATTGGATGTTGACCAATTACATGGATAACTGTGGTAATTCTAGAGCTAATACATGCCGAAAAGCTTCATCCTCGTGGTGGAGTGCATTTATTAGACCAAGACCAAAGGTGGCAACACCTTACGGTGGTGACTCTGGATAACTGCAGCTGACCGCATGGCCT-CGTGCCGGCGGCATATCCTTCGAGTGTCTGCCTTATCAACTTTCGATGGTAGGTTATATGCCTACCATGGTTGTAACGGGTAACGGGGAATCAGGGTTCGATTCCGGAGAGGGAGCCTGAGAGACGGCTACCACATCCAAGGAAGGCAGCAGGCGCGCAAATTACCCACTCTCAGAACGAGGAGGTAGTGACGAAAAATAACAATACGGGCTTCGCTTATGCGTTCTCGTAATTGGAATGAGTACAGTTTAAATCCTTTAACGAGGATCAATTGGAGGGCAAGTCTGGTGCCAGCAGCCGCGGTAATTCCAGCTCCAATAGCGTATATTAAAGTTGTTGTGGTTAAAAAGCTCGTAGTTGGATCTCAGCTCATGCATGGCGGTCCACC-TGAC-GGTGGTTACTG-TCATGCTGAGCAGA-TTATCGCATTGTCCCGCGGTGCTCTTCGTTGAGTGTCGCGGGCGATCGATACGTTTACTTTGAAAAAATTAGAGTGCTCAAAGCAGGCA-TTA-TCGCCTGAATACTGTTGCATGGAATAATGGAATAGGACCTTGGTTCTGTTCTGTTGGTCTTCGGAATCGAGGTAATGATTAAGAGGGACGGACGGGGACATTAGTACTGCGGCGATAGAGGTGAAATTCTTGGACCGCCGCATGACTAACTAAAGCGAAAGCATTTGTCAAGAACGTTTTCATTAATCAAGAACGAAAGTTAGAGGTTCGAAGGCGATCAGATACCGCCCTAGTTCTAACCATAAACGATGCCAACCAGCAATCAGCCAGAGTTTATTGTATGACTCGGCTGGCGGCTTCCGGGAAACCAAAGTTTTTCGGTTCCAGGGGAAGTATGGTTGCAAAGCTGAAACTTAAAGGAATTGACGGAAGGGCACCACCAGGAGTGGAGCCTGCGGCTTAATTTGACTCAACACGGGAAAACTCACCCGGTCCGGACACTGGAAGGATTGACAGATTAAGAGCTCTTTCTTGATTCAGTGGGTGGTGGTGCATGGCCGTTCTTAGTTGGTGGAGCGATTTGTCTGGTTAATTCCGATAACGAACGAGACTCTAGCCTACTAAATAGCG-TTGCACACCG-TTTCGT--TGTG-CG-A-ACGCTTCTTAGAGGGACAAACGGCGTTTCAGCCGTATGAAAAAGAGCAATAACAGGTCTGTGATGCCCTTAGATGTCCGGGGCCGCACGCGCGCTACACTGAAAAAATCAGCGTGCATGTGTCT-ACCTACTCCGAAAGGAGCGGGAAACCGAGTGAAACTTTTTCGTGATTGGGATTGGGGATTGTAATTATTGTCCATGAACGAGGAATTCCCAGTAAGCACAAGTCATCAGCTTGTGTTGATTACGTCCCTGCCCTTTGTACACACCGCCCGTCGCTACTACCGATTGGATGTTTTAGTGAGGTCTTCGGACAGGCC-AACGTAGCCATC-CTCGTGGTGGCCATGTTCG-GCCGGAAAGATGACCAAACTTGAACATCTAGAGGAAGTAAAAGTCGTAA--------------------------------------------------------------------------------------------------------------
	AD1427_Dermatophagoides_pteronyssinus_Singapore                                                                                 -----------TCTCAAAGATTAAGCCATGCATGTCTAAGTACATACCGTATTAAGGTGAAACCGCGAATGGCTCATTAAATCAGTTATGATTCATTGGATGTTGACCAATTACATGGATAACTGTGGTAATTCTAGAGCTAATACATGCCGAAAAGCTTCATCCTCGTGGTGGAGCGCATTTATTAGACCAAGACCAAAGGTGGCAACACCTTACGGTGGTGACTCTGGATAACTGCAGCTGACCGCATGGCCT-CGTGCCGGCGGCATATCCTTCGAGTGTCTGCCTTATCAACTTTCGATGGTAGGTTATATGCCTACCATGGTTGTAACGGGTAACGGGGAATCAGGGTTCGATTCCGGAGAGGGAGCCTGAGAGACGGCTACCACATCCAAGGAAGGCAGCAGGCGCGCAAATTACCCACTCTCAGAACGAGGAGGTAGTGACGAAAAATAACAATACGGGCTTCGCTTATGCGTTCTCGTAATTGGAATGAGTACAGTTTAAATCCTTTAACGAGGATCAATTGGAGGGCAAGTCTGGTGCCAGCAGCCGCGGTAATTCCAGCTCCAATAGCGTATATTAAAGTTGTTGTGGTTAAAAAGCTCGTAGTTGGATCTCAGCTCATGTATGGCGGTCCACC-TGAT-GGTGGTTACTG-TCATACTGAGCAGA-TTATCGCATTGTCCTACGGTGTTCTTAATTGAGTGTCGTAGGCGATCGATACGTTTACTTTGAAAAAATTAGAGTGCTCAAAGCAGGCA-TTA-TCGCCTGAATACTGTTGCATGGAATAATGGAATAGGACCTTGGTTCTGTTCTGTTGGTCTTCGGAATCGAGGTAATGATTAAGAGGGACGGACGGGGACATTAGTACTGCGGCGATAGAGGTGAAATTCTTGGACCGCCGCATGACTAACTAAAGCGAAAGCATTTGTCAAGAACGTTTTCATTAATCAAGAACGAAAGTTAGAGGTTCGAAGGCGATCAGATACCGCCCTAGTTCTAACCATAAACGATGCCAACCAGCAATCAGCCAGAGTTTATTGTATGACTCGGCTGGCGGCTTCCGGGAAACCAAAGTTTTTCGGTTCCAGGGGAAGTATGGTTGCAAAGCTGAAACTTAAAGGAATTGACGGAAGGGCACCACCAGGAGTGGAGCCTGCGGCTTAATTTGACTCAACACGGGAAAACTCACCCGGTCCGGACACTGGAAGGATTGACAGATTAAGAGCTCTTTCTTGATTCAGTGGGTGGTGGTGCATGGCCGTTCTTAGTTGGTGGAGCGATTTGTCTGGTTAATTCCGATAACGAACGAGACTCTAGCCTACTAAATAGTG-TTGGATACCT-TC-GGT--TATC-CK-A-AYGCTTCTTAGAGGGACAAACGGCGTTTCAGCCGTATGAAAAAGAGCAATAACAGGTCTGTGATGCCCTTAGATGTCCGGGGCCGCACGCGCGCTACACTGAAAAAATCAGCGTGCATGTGTCT-ACCTACTCCGAAAGGAGCGGGAAACCGAGTGAAACTTTTTCGTGATTGGGATTGGGGATTGTAATTATTGTCCATGAACGAGGAATTCCCAGTAAGCACAAGTCATCAGCTTGTGTTGATTACGTCCCTGCCCTTTGTACACACCGCCCGTCGCTACTACCGATTGGATGTTTTAGTGAGGTCTTTGGACTGGCC-AACGTAGCTATC-CTCGTGGTGGCCATGTTCG-GCCGGGAAGATGACCAAACTTGAACATCTAGAGGAAGTAAAAGTCGTAA--------------------------------------------------------------------------------------------------------------
	'EU884425_1 Dermatophagoides pteronyssinus Belgium'                                                                             ------------------------------------------------------------------------------------------------------------------------------------------------------------------------------------------------------------------------------------------------------------------------------------------------------------------------------------------------------------------------------------------------------------------------------------------------------------------------------------------------------------------------------------------------------------------------------------------------------------------------------------------------------------------------------------------------------------------------------------------------------------------------------------------------------------------------------------------------------------------------------------------------------------------------------------------------------------------------------------------------------------------------------------------------------------------------------------------------------------------------------------------------------------------------------------------------------------------------------------------------------------------------------------------------------------------------------------------------------------------------------------------------------------------------------------------------------------------------------------------------------------------------------------------------------------------------------------------------------------------------------------------------------------------------------------------------------------------------------------------------------------------------------------------------------------------------------------------------------------------------------------------------------------------------------------------------------------
	'RS06_Dermatophagoides_pteronyssinus_PAK'                                                                                       ------------------------------------------------------------------------------------------------------------------------------------------------------------------------------------------------------------------------------------------------------------------------------------------------------------------------------------------------------------------------------------------------------------------------------------------------------------------------------------------------------------------------------------------------------------------------------------------------------------------------------------------------------------------------------------------------------------------------------------------------------------------------------------------------------------------------------------------------------------------------------------------------------------------------------------------------------------------------------------------------------------------------------------------------------------------------------------------------------------------------------------------------------------------------------------------------------------------------------------------------------------------------------------------------------------------------------------------------------------------------------------------------------------------------------------------------------------------------------------------------------------------------------------------------------------------------------------------------------------------------------------------------------------------------------------------------------------------------------------------------------------------------------------------------------------------------------------------------------------------------------------------------------------------------------------------------------------
	'RS24_Dermatophagoides_pteronyssinus_PAK'                                                                                       ------------------------------------------------------------------------------------------------------------------------------------------------------------------------------------------------------------------------------------------------------------------------------------------------------------------------------------------------------------------------------------------------------------------------------------------------------------------------------------------------------------------------------------------------------------------------------------------------------------------------------------------------------------------------------------------------------------------------------------------------------------------------------------------------------------------------------------------------------------------------------------------------------------------------------------------------------------------------------------------------------------------------------------------------------------------------------------------------------------------------------------------------------------------------------------------------------------------------------------------------------------------------------------------------------------------------------------------------------------------------------------------------------------------------------------------------------------------------------------------------------------------------------------------------------------------------------------------------------------------------------------------------------------------------------------------------------------------------------------------------------------------------------------------------------------------------------------------------------------------------------------------------------------------------------------------------------------
	'RS45_Dermatophagoides_pteronyssinus_MI'                                                                                        ------------------------------------------------------------------------------------------------------------------------------------------------------------------------------------------------------------------------------------------------------------------------------------------------------------------------------------------------------------------------------------------------------------------------------------------------------------------------------------------------------------------------------------------------------------------------------------------------------------------------------------------------------------------------------------------------------------------------------------------------------------------------------------------------------------------------------------------------------------------------------------------------------------------------------------------------------------------------------------------------------------------------------------------------------------------------------------------------------------------------------------------------------------------------------------------------------------------------------------------------------------------------------------------------------------------------------------------------------------------------------------------------------------------------------------------------------------------------------------------------------------------------------------------------------------------------------------------------------------------------------------------------------------------------------------------------------------------------------------------------------------------------------------------------------------------------------------------------------------------------------------------------------------------------------------------------------------
	'RS51_Dermatophagoides_pteronyssinus_MI'                                                                                        ------------------------------------------------------------------------------------------------------------------------------------------------------------------------------------------------------------------------------------------------------------------------------------------------------------------------------------------------------------------------------------------------------------------------------------------------------------------------------------------------------------------------------------------------------------------------------------------------------------------------------------------------------------------------------------------------------------------------------------------------------------------------------------------------------------------------------------------------------------------------------------------------------------------------------------------------------------------------------------------------------------------------------------------------------------------------------------------------------------------------------------------------------------------------------------------------------------------------------------------------------------------------------------------------------------------------------------------------------------------------------------------------------------------------------------------------------------------------------------------------------------------------------------------------------------------------------------------------------------------------------------------------------------------------------------------------------------------------------------------------------------------------------------------------------------------------------------------------------------------------------------------------------------------------------------------------------------
	'RS52_Dermatophagoides_pteronyssinus_MI'                                                                                        ------------------------------------------------------------------------------------------------------------------------------------------------------------------------------------------------------------------------------------------------------------------------------------------------------------------------------------------------------------------------------------------------------------------------------------------------------------------------------------------------------------------------------------------------------------------------------------------------------------------------------------------------------------------------------------------------------------------------------------------------------------------------------------------------------------------------------------------------------------------------------------------------------------------------------------------------------------------------------------------------------------------------------------------------------------------------------------------------------------------------------------------------------------------------------------------------------------------------------------------------------------------------------------------------------------------------------------------------------------------------------------------------------------------------------------------------------------------------------------------------------------------------------------------------------------------------------------------------------------------------------------------------------------------------------------------------------------------------------------------------------------------------------------------------------------------------------------------------------------------------------------------------------------------------------------------------------------
	'RS18_Dermatophagoides_pteronyssinus_PAK'                                                                                       ------------------------------------------------------------------------------------------------------------------------------------------------------------------------------------------------------------------------------------------------------------------------------------------------------------------------------------------------------------------------------------------------------------------------------------------------------------------------------------------------------------------------------------------------------------------------------------------------------------------------------------------------------------------------------------------------------------------------------------------------------------------------------------------------------------------------------------------------------------------------------------------------------------------------------------------------------------------------------------------------------------------------------------------------------------------------------------------------------------------------------------------------------------------------------------------------------------------------------------------------------------------------------------------------------------------------------------------------------------------------------------------------------------------------------------------------------------------------------------------------------------------------------------------------------------------------------------------------------------------------------------------------------------------------------------------------------------------------------------------------------------------------------------------------------------------------------------------------------------------------------------------------------------------------------------------------------------
	'RS19_Dermatophagoides_pteronyssinus_PAK'                                                                                       ------------------------------------------------------------------------------------------------------------------------------------------------------------------------------------------------------------------------------------------------------------------------------------------------------------------------------------------------------------------------------------------------------------------------------------------------------------------------------------------------------------------------------------------------------------------------------------------------------------------------------------------------------------------------------------------------------------------------------------------------------------------------------------------------------------------------------------------------------------------------------------------------------------------------------------------------------------------------------------------------------------------------------------------------------------------------------------------------------------------------------------------------------------------------------------------------------------------------------------------------------------------------------------------------------------------------------------------------------------------------------------------------------------------------------------------------------------------------------------------------------------------------------------------------------------------------------------------------------------------------------------------------------------------------------------------------------------------------------------------------------------------------------------------------------------------------------------------------------------------------------------------------------------------------------------------------------------
	'RS65_Dermatophagoides_pteronyssinus_PAK'                                                                                       ------------------------------------------------------------------------------------------------------------------------------------------------------------------------------------------------------------------------------------------------------------------------------------------------------------------------------------------------------------------------------------------------------------------------------------------------------------------------------------------------------------------------------------------------------------------------------------------------------------------------------------------------------------------------------------------------------------------------------------------------------------------------------------------------------------------------------------------------------------------------------------------------------------------------------------------------------------------------------------------------------------------------------------------------------------------------------------------------------------------------------------------------------------------------------------------------------------------------------------------------------------------------------------------------------------------------------------------------------------------------------------------------------------------------------------------------------------------------------------------------------------------------------------------------------------------------------------------------------------------------------------------------------------------------------------------------------------------------------------------------------------------------------------------------------------------------------------------------------------------------------------------------------------------------------------------------------------
	AD947_Dermatophagoides_evansi_ex_Hirundo_rustica                                                                                TCATATGCTTGTCTCAAAGATTAAGCCATGCATGTCTAAGTACATACCGTATTAAGGTGAAACCGCGAATGGCTCATTAAATCAGTTATGATTCATTGGATGTTGACCAATTACATGGATAACTGTGGTAATTCTAGAGCTAATACATGCCGAAAAGCTTCATCCTCGTGGTGGAGCGCATTTATTAGACCAAGACCAAAGGTGGCAACACCTTACGGTGGTGACTCTGGATAACTGCAGCTGACCGCATGGCCT-CGTGCCGGCGGCATATCCTTCGAGTGTCTGCCTTATCAACTTTCGATGGTAGGTTATRTGCCTACCATGGTTGTAACGGGTAACGGGGAATCAGGGTTCGATTCCGGAGAGGGAGCCTGAGAGACGGCTACCACATCCAAGGAAGGCAGCAGGCGCGCAAATTACCCACTCTCAGAACGAGGAGGTAGTGACGAAAAATAACAATACGGGCTTCGCTTATGCGTTCTCGTAATTGGAATGAGTACAGTTTAAATCCTTTAACGAGGATCAATTGGAGGGCAAGTCTGGTGCCAGCAGCCGCGGTAATTCCAGCTCCAATAGCGTATATTAAAGTTGTTGTGGTTAAAAAGCTCGTAGTTGGATCTCAGCTCATGTATGRTGGTCCACC-TGAT-GGTGGTTACTG-TCATACTGAGCAGA-TTATCGCATTGTCCTGCGGTGTTCTTAATTGAGTGTCGTAGGCGATCGATACGTTTACTTTGAAAAAATTAGAGTGCTCAAAGCAGGCA-TTA-TCGCCTGAATACTGTTGCATGGAATAATGGAATAGGACCTTGGTTCTGTTCTGTTGGTCTTCGGAATCGAGGTAATGATTAAGAGGGACGGACGGGGACATTAGTACTGCGGCGATAGAGGTGAAATTCTTGGACCGCCGCATGACTAACAAAAGCGAAAGCATTTGTCAAGAACGTTTTCATTAATCAAGAACGAAAGTTAGAGGTTCGAAGGCGATCAGATACCGCCCTAGTTCTAACCATAAACGATGCCAACCAGCAATCAGCCAGAGTTTATTGTATGACTCGGCTGGCGGCTTCCGGGAAACCAAAGTTTTTCGGTTCCAGGGGAAGTATGGTTGCAAAGCTGAAACTTAAAGGAATTGACGGAAGGGCACCACCAGGAGTGGAGCCTGCGGCTTAATTTGACTCAACACGGGAAAACTCACCCGGTCCGGACACTGGAAGGATTGACAGATTAAGAGCTCTTTCTTGATTCAGTGGGTGGTGGTGCATGGCCGTTCTTAGTTGGTGGAGCGATTTGTCTGGTTAATTCCGATAACGAACGAGACTCTAGCCTACTAAATAGTG-TTGGACACCT-TC-GGT--TGTC-TG-A-ATGCTTCTTAGAGGGACAAACGGCGTTTCAGCCGTATGAAAAAGAGCAATAACAGGTCTGTGATGCCCTTAGATGTCCGGGGCCGCACGCGCGCTACACTGAAAAAATCAGCGTGCATGTGTCT-ACCTACTCCGAAAGGAGCGGGAAACCGAGTGAAACTTTTTCGTGATTGGGATTGGGGATTGTAATTATTGTCCATGAACGAGGAATTCCCAGTAAGCACAAGTCATCAGCTTGTGTTGATTACGTCCCTGCCCTTTGTACACACCGCCCGTCGCTACTACCGATTGGATGTTTTAGTGAGGTCTTTGGACTGGCC-AACGTAGTCATC-CTCGTGGTGACCATGTTCG-GCCGGGAAGATGACCAAACTTGAACATCTAGAGGAAGTAAAAGTCGTAACAAGGTTTCCGT--------------------------------------------------------------------------------------------------
	AD1418_Onychalges_sp2_ex_Lagonosticta_rhodopareia                                                                               -----------TCTCAAAGATTAAGCCATGCATGTCTAAGTACATACCGTATTAAGGTGAAACCGCGAATGGCTCATTAAATCAGTTATGATTCATTGGATGTTGACCAATTACATGGATAACTGTGGTAATTCTAGAGCTAATACATGCCGAAAAACTTCACCCTA--GGTGAAGTGCATTTATTAGACCAAGACCAAAGGTGGCAACACCTTCCGGTGGTGACTCTGAATAACTGCAGCTGACCGCATGGCCYYCGTGCCGGCGGCATATCCTTCGAGTGTCTGCCTTATCAACTTTCGATGGTAGGTTATATGCCTACCATGGTTGTAACGGGTAACGGGGAATCAGGGTTCGATTCCGGAGAGGGAGCCTGAGAGACGGCTACCACATCCAAGGAAGGCAGCAGGCGCGCAAATTACCCACTCTCAGAACGAGGAGGTAGTGACGAAAAATAACAATACGGGCTTCGCTTATGCGTTCTCGTAATTGGAATGAGTACAGTTTAAATCCTTTAACGAGGATCAATTGGAGGGCAAGTCTGGTGCCAGCAGCCGCGGTAATTCCAGCTCCAATAGCGTATATTAAAGTTGTTGTGGTTAAAAAGCTCGTAGTTGGATCTCAGCTCATGCATGGGGGTCCACC-TGAC-GGTGGTTACTT-TCATGCTGAGCATT-ATATCGCATTGCTCCACGGTGTTCTTCATTGAGCGTCGTGGACGATCGATACGTTTACTTTGAAAAAATTAGAGTGCTCAAAGCAGGCA-TTA-TCGCCTGAATACTGTTGCATGGAATAATGGAATAGGACCTTGGTTCTGTTCTGTTGGTCTTTGGAATCGAGGTAATGATTAAGAGGGACGGACGGGGACATTAGTACTGCGGCGATAGAGGTGAAATTCTTGGACCGCCGCATGACTAACAAAAGCGAAAGCATTTGTCAAGAACGTTTTCATTAATCAAGAACGAAAGTTAGAGGTTCGAAGGCGATCAGATACCGCCCTAGTTCTAACCATAAACGATGCCAACCAGCAATCAGCCAGAGTTTATTGTATGACTCGGCTGGCGGCTTCCGGGAAACCAAAGTTTTTCGGTTCCAGGGGAAGTATGGTTGCAAAGCTGAAACTTAAAGGAATTGACGGAAGGGCACCACCAGGAGTGGAGCCTGCGGCTTAATTTGACTCAACACGGGAAAACTCACCCGGTCCGGACACTGGAAGGATTGACAGATTAAGAGCTCTTTCTTGATTCAGTGGGTGGTGGTGCATGGCCGTTCTTAGTTGGTGGAGCGATTTGTCTGGTTAATTCCGATAACGAACGAGACTCTAGCCTACTAAATAGTG-TYGGGCACCT-TC-GGT--TGTC-YG-R-ACACTTCTTAGAGGGACAAACGGCGTTTCAGCCGTATGAAAAAGAGCAATAACAGGTCTGTGATGCCCTTAGATGTCCGGGGCCGCACGCGCGCTACACTGAAAAAATCAGCGTGCATGTGTAT-GCCTACTCCGAAAGGAGCGGGAAACCGAGTGAAACTTTTTCGTGATTGGGATTGGGGATTGTAATTATTGTCCATGAACGAGGAATTCCCAGTAAGCACAAGTCATCAGCTTGTGTTGATTACGTCCCTGCCCTTTGTACACACCGCCCGTCGCTACTACCGATTGGATGTTTTAGTGAGGTCTTCGGACGGGCC-AACGTAGCCATC-CTCGTGGTGGCCATGTTCG-GCCGGAAAGATGACCAAACTTGAACATCTAGAGGAAGTAAAAGTCGTAA--------------------------------------------------------------------------------------------------------------
	AD1419_Onychalges_pachyspathus_ex_Estrilda_astrild                                                                              -----------TCTCAAAGATTAAGCCATGCATGTCTAAGTACATACCGTATTAAGGTGAAACCGCGAATGGCTCATTAAATCAGTTATGATTCATTGGATGTTGACCAATTACATGGATAACTGTGGTAATTCTAGAGCTAATACATGCCGAAAAACTTCACCCTA--GGTGAAGTGCATTTATTAGACCAAGACCAAAGGTGGCAACACCTTCCGGTGGTGACTCTGAATAACTGCAGCTGACCGCATGGCCTTCGTGCCGGCGGCATATCCTTCGAGTGTCTGCCTTATCAACTTTCGATGGTAGGTTATRTGCCTACCATGGTTGTAACGGGTAACGGGGAATCAGGGTTCGATTCCGGAGAGGGAGCCTGAGAGACGGCTACCACATCCAAGGAAGGCAGCAGGCGCGCAAATTACCCACTCTCAGAACGAGGAGGTAGTGACGAAAAATAACAATACGGGCTTCGCTTATGCGTTCTCGTAATTGGAATGAGTACAGTTTAAATCCTTTAACGAGGATCAATTGGAGGGCAAGTCTGGTGCCAGCAGCCGCGGTAATTCCAGCTCCAATAGCGTATATTAAAGTTGTTGTGGTTAAAAAGCTCGTAGTTGGATCTCAGCTCATGCATGGGGGTCCACC-TGAC-GGTGGTTACTC-TCATGCTGAGCATC-ATATCGCATTGCTCTACGGTGTTCTTCATTGAGCGTCGTAGACGATCGATACGTTTACTTTGAAAAAATTAGAGTGCTCAAAGCAGGCA-TTA-TCGCCTGAATACTGTTGCATGGAATAATGGAATAGGACCTTGGTTCTGTTCTGTTGGTCTTTGGAATCGAGGTAATGATTAAGAGGGACGGACGGGGACATTAGTACTGCGGCGATAGAGGTGAAATTCTTGGACCGCCGCATGACTAACAAAAGCGAAAGCATTTGTCAAGAACGTTTTCATTAATCAAGAACGAAAGTTAGAGGTTCGAAGGCGATCAGATACCGCCCTAGTTCTAACCATAAACGATGCCAACCAGCAATCAGCCAGAGTTTATTGTATGACTCGGCTGGCGGCTTCCGGGAAACCAAAGTTTTTCGGTTCCAGGGGAAGTATGGTTGCAAAGCTGAAACTTAAAGGAATTGACGGAAGGGCACCACCAGGAGTGGAGCCTGCGGCTTAATTTGACTCAACACGGGAAAACTCACCCGGTCCGGACACTGGAAGGATTGACAGATTAAGAGCTCTTTCTTGATTCAGTGGGTGGTGGTGCATGGCCGTTCTTAGTTGGTGGAGCGATTTGTCTGGTTAATTCCGATAACGAACGAGACTCTAGCCTACTAAATAGTG-TCGGGCACCT-TC-GGT--TGCC-TG-G-GCACTTCTTAGAGGGACAAACGGCGTTTCAGCCGTATGAAAAAGAGCAATAACAGGTCTGTGATGCCCTTAGATGTCCGGGGCCGCACGCGCGCTACACTGAAAAAATCAGCGTGCATGTGTAT-ACCTACTCCGAAAGGAGCGGGAAACCGAGTGAAACTTTTTCGTGATTGGGATTGGGGATTGTAATTATTGTCCATGAACGAGGAATTCCCAGTAAGCACAAGTCATCAGCTTGTGTTGATTACGTCCCTGCCCTTTGTACACACCGCCCGTCGCTACTACCGATTGGATGTTTTAGTGAGGTCTTCGGACGGGCC-AACGTAGCCATC-CTCGTGGTGGCCATGTTCG-GCCGGAAAGATGACCAAACTTGAACATCTAGAGGAAGTAAAAGTCGTAA--------------------------------------------------------------------------------------------------------------
	AD759_Microlichus_sp                                                                                                            -----------------AGATTAAGCCATGCATGTCTAAGTACATACCGTATTAAGGTGAAACCGCGAATGGCTCATTAAATCAGTTATGATTCATTGGATGTTGACCAATTACATGGATAACTGTGGTAATTCTAGAGCTAATACATGCCCCCAAGCTTCATCCTCGTGGTGGAGTGCATTTATTAGACCAAGACCAAAGGTGGCAACACCTTACGGTGGTGACTCTGGATAACTGCAGCTGATCGCATGGCCT-AGTGCCGGCGACATATCCTTCGAGTGTCTGCCTTATCAACTTTCGATGGTAGGTTATATGCCTACCATGGTTGTAACGGGTAACGGGGAATCAGGGTTCGATTCCGGAGAGGGAGCCTGAGAGACGGCTACCACATCCAAGGAAGGCAGCAGGCGCGCAAATTACCCACTCTCAGAACGAGGAGGTAGTGACGAAAAATAACAATACGGGCTTCGCTTATGCGTTCTCGTAATTGGAATGAGTACAGTTTAAATCCTTTAACGAGGATCAATTGGAGGGCAAGTCTGGTGCCAGCAGCCGCGGTAATTCCAGCTCCAATAGCGTATATTAAAGTTGTTGTGGTTAAAAAGCTCGTAGTTGGATCTCAGCCCATATCCGGTGGTCCATCTTGTC-GGTGGTTACTG-TCGGATTGGGCACA-TTATCGCATTGTCCGGCGGTGTTCTTCATTGAGCGTCGTCGGCGATCGATACGTTTACTTTGAAAAAATTAGAGTGCTCAAAGCAGGCA-TCA-TCGCCTGAATACTGTTGCATGGAATAATAGAATAGGACCTTGGTTCTGTTCTGTTGGTCTTCGGAATCGAGGTAATGATTAAGAGGGACGGACGGGGACATTAGTACTGCGGCGATAGAGGTGAAATTCTTGGACCGCCGCATGACTAACCAAAGCGAAAGCATTTGTCAAGAACGTTTTCATTAATCAAGAACGAAAGTTAGAGGTTCGAAGGCGATCAGATACCGCCCTAGTTCTAACCATAAACGATGCCAACTAGCAATCAGCCAGAGTT-ATTTGASGACTCGGCTGGCGGCTTCCGGGAAACCAAAGTTTTTCGGTTCCAGGGGAAGTATGGTTGCAAAGCTGAAACTTAAAGGAATTGACGGAAGGGCACCACCAGGAGTGGAGCCTGCGGCTTAATTTGACTCAACACGGGAAAACTCACCCGGTCCGGACACTGGAAGGATTGACAGATTAAGAGCTCTTTCTTGATTCAGTGGGTGGTGGTGCATGGCCGTTCTTAGTTGGTGGAGCGATTTGTCTGGTTAATTCCGATAACGAACGAGACTCTGGCCTACTAAATAGTGCTCGGGCACCT-TC-GGT--TGCC-CG-G-CTACTTCTTAGAGGGACAAACGGCGTCGCAGCCGTGTGAAAAAGAGCAATAACAGGTCTGTGATGCCCTTAGATGTCCGGGGCCGCACGCGCGCTACACTGAAAAAATCAGCGTGCTTTTTGTT-GCCTACTCCGAAAGGAGCGGGAAACCCAGTGAAACTTTTTCGTGATTGGGATTGGGGATTGTAATTATTGTCCATGAACGAGGAATTCCCAGTAAGCACAAGTCATCAGCTTGTGTTGATTACGTCCCTGCCCTTTGTACACACCGCCCGTCGCTACTACCGATTGGATGTTTTAGTGAGGTCTTCGGACAGGCC-AACGAAGCCATC-CTCGTGGTGA-CTTGTTCG-GCCGGAAAGATGACCAAACTTGAACATCTAGAGGAAGTAAAAGTCGTAACAAGGTTTCCGT--------------------------------------------------------------------------------------------------
	AD1190_Microlichus_sp_Amazilia_tzacatl_Mexico                                                                                   -----------TCTCAAAGATTAAGCCATGCATGTCTAAGTACATACCGTATTAAGGTGAAACCGCGAATGGCTCATTAAATCAGTTATGATTCATTGGATGTTGACCAATTACATGGATAACTGTGGTAATTCTAGAGCTAATACATGCCCAAAAGCTTCATCCTTGTGGTGGAGTGCATTTATTAGACCAAGACCAAAGGTGGCAACACCTTACGGTGGTGACTCTGGATAACTGCAGCTGATCGCATGGCCT-TGTGCCGGCGACATATCCTTCGAGTGTCTGCCTTATCAACTTTCGATGGTAGGTTATATGCCTACCATGGTTGTAACGGGTAACGGGGAATCAGGGTTCGATTCCGGAGAGGGAGCCTGAGAGACGGCTACCACATCCAAGGAAGGCAGCAGGCGCGCAAATTACCCACTCTCAGAACGAGGAGGTAGTGACGAAAAATAACAATACGGGCTTCGCTTATGCGTTCTCGTAATTGGAATGAGTACAGTTTAAATCCTTTAACGAGGATCAATTGGAGGGCAAGTCTGGTGCCAGCAGCCGCGGTAATTCCAGCTCCAATAGCGTATATTAAAGTTGTTGTGGTTAAAAAGCTCGTAGTTGGATCTCAGCCCATATCCGATGGTCCATCTTGTC-GGTGGTTACTG-TCGGATTGGGCACA-TTATCGCATTGTCCGGCGGTGTTCTTCATTGAGCGTCGTCGGCGATCGATACGTTTACTTTGAAAAAATTAGAGTGCTCAAAGCAGGCA-TCA-TCGCCTGAATACTGTTGCATGGAATAATAGAATAGGACCTTGGTTCTGTTCTGTTGGTCTTCGGAATCGAGGTAATGATTAAGAGGGACGGACGGGGACATTAGTACTGCGGCGATAGAGGTGAAATTCTTGGACCGCCGCATGACTAACCAAAGCGAAAGCATTTGTCAAGAACGTTTTCATTAATCAAGAACGAAAGTTAGAGGTTCGAAGGCGATCAGATACCGCCCTAGTTCTAACCATAAACGATGCCAACTAGCAATCAGCCAGAGTT-ATTTGASGACTCGGCTGGCGGCTTCCGGGAAACCAAAGTTTTTCGGTTCCAGGGGAAGTATGGTTGCAAAGCTGAAACTTAAAGGAATTGACGGAAGGGCACCACCAGGAGTGGAGCCTGCGGCTTAATTTGACTCAACACGGGAAAACTCACCCGGTCCGGACACTGGAAGGATTGACAGATTAAGAGCTCTTTCTTGATTCAGTGGGTGGTGGTGCATGGCCGTTCTTAGTTGGTGGAGCGATTTGTCTGGTTAATTCCGATAACGAACGAGACTCTGGCCTACTAAATAGTGCTTGGGCACCT-TC-GGT--TGCC-CG-G-CTACTTCTTAGAGGGACAAACGGCGTCGCAGCCGTGTGAAAAAGAGCAATAACAGGTCTGTGATGCCCTTAGATGTCCGGGGCCGCACGCGCGCTACACTGAAAAAATCAGCGTGCTTTTTGTT-ACCTACTCCGAAAGGAGCGGGAAACCCAGTGAAACTTTTTCGTGATTGGGATTGGGGATTGTAATTATTGTCCATGAACGAGGAATTCCCAGTAAGCACAAGTCATCAGCTTGTGTTGATTACGTCCCTGCCCTTTGTACACACCGCCCGTCGCTACTACCGATTGGATGTTTTAGTGAGGTCTTCGGACAGGCC-AACGAAGCCATC-CTCGTGGTGA-CTTGTTCG-GCMGGAAAGATGACCAAACTTGAACATCTAGAGGAAGTAAAAGTCGTAA--------------------------------------------------------------------------------------------------------------
	AD1127_Myialges                                                                                                                 -----------TCTCAAAGATTAAGCCATGCATGTCTAAGTACATACCGTATTAAGGTGAAACCGCGAATGGCTCATTAAATCAGTTATGATTCATTGGATGTTGATTAATTACATGGATAACTGTGGTAATTCTAGAGCTAATACATGCCGAAAAACTTCATCCTTGTGGTGGAGTGCATTTATTAGATCAAGACCAAAGGTGGTAACACCTAAAGGTGGTGACTCTGGATAACTGCAGCTGATCGCATGGCCT-AGTGCCGGCGACATATCCTTCGAGTGTCTGCCTTATCAACTTTCGATGGTAGGTTATACGCCTACCATGGTTGTAACGGGTAACGGGGAATCAGGGTTCGATTCCGGAGAGGGAGCCTGAGAGACGGCTACCACATCCAAGGAAGGCAGCAGGCGCGCAAATTACCCACTCTCAGAACGAGGAGGTAGTGACGAAAAATAACAATACGGGTTTCGCTTATGCGTTCTCGTAATTGGAATGAGTACAGTTTAAATCCTTTAACGAGGATCAATTGGAGGGCAAGTCTGGTGCCAGCAGCCGCGGTAATTCCAGCTCCAATAGCGTATATTAAAGTTGTTGTGGTTAAAAAGCTCGTAGTTGGATCTCAGCCCATATCCGTTGGTCCATCTTGTC-GATGGTTACTG-GCGGATTGGGCACT-TTATCGCATTGTCCGGCGGTATTCTTCATTGAGTGTCGTTGGCGATCGATACGTTTACTTTGAAAAAATTAGAGTGCTCAAAGCAGGCA-TTA-TCGCCTGAATACTGTTGCATGGAATAATAGAATAGGACTGTGGTTCTGTTCTGTTGGTCTTCGGAATCATAGTAATGATTAAGAGGGACGGACGGGGACATTAGTACTGCGGCGATAGAGGTGAAATTCTTGGACCGCCGCATGACTAACTAAAGCGAAAGCATTTGTCAAGAACGTTTTCATTAATCAAGAACGAAAGTTAGAGGTTCGAAGGCGATCAGATACCGCCCTAGTTCTAACCATAAACGATGCCAACTAGCAATCAGCCAGAGTT-ATTTGACGACTCGGCTGGCGGCTTCCGGGAAACCAAAGTTTTTCGGTTCCAGGGGAAGTATGGTTGCAAAGCTGAAACTTAAAGGAATTGACGGAAGGGCACCACCAGGAGTGGAGCCTGCGGCTTAATTTGACTCAACACGGGAAAACTCACCCGGTCCGGACACTGGAAGGATTGACAGATTAA-AGCTCTTTCTTGATTCAGTGGGTGGTGGTGCATGGCCGTTCTTAGTTGGTGGAGTGATTTGTCTGGTTAATTCCGATAACGAACGAGACTCTGGCCTACTAAATAGAGCTTGGGCACCT-TC-GGT--TGCC-CG-G-CTTCTTCTTAGAGGGACAAACGGCGTCGCAGCCGTGTGAAAAAGAGCAATAACAGGTCTGTGATGCCCTTAGATGTCCGGGGCCGCACGCGCGCTACACTGAAAAAATCAGCGTGCGTTAGTTT-GCCTACTCCGAAAGGAGCGGGAAACCCAGTGAAACTTTTTCGTGATTGGGATTGGGGATTGTAATTATTGTCCATGAACGAGGAATTCCCAGTAAGCACAAGTCATCAGCTTGTGTTGATTACGTCCCTGCCCTTTGTACACACCGCCCGTCGCTACTACCGATTGGATGTTTTAGTGAGGTCTTCGGACAAGTG-AACTTGACCATCCCTTGTGGTGGAAGGGTTAG-GCTCGGAAGATGACCAAACTTGAACATCTAGAGGAAGTAAAAGTCGTAA--------------------------------------------------------------------------------------------------------------
	AD1177_Promyialges_sp_Euphonia_hirundinacea_Mexico                                                                              -----------TCTCAAAGATTAAGCCATGCATGTCTAAGTACATACCGTATTAAGGTGAAACCGCGAATGGCTCATTAAATCAGTTATGATTCATTGGATGTTGACCAATTACATGGATAACTGTGGTAATTCTAGAGCTAATACATGCCGAAAAGCTTCATCCTTGTGGTGGAGTGCATTTATTAGACCAAGACCAAAGGTGGAAACACCTTACGGTGGTGACTCTGGATAACTGCAGCTGATCGCATGGCCT-TGCGCCGGCGACATATCCTTCGAGTGTCTGCCTTATCAACTTTCGATGGTAGGTTATATGCCTACCATGGTTGTAACGGGTAACGGGGAATCAGGGTTCGATTCCGGAGAGGGAGCCTGAGAGACGGCTACCACATCCAAGGAAGGCAGCAGGCGCGCAAATTACCCAATCTCAGAACGAGGAGGTAGTGACGAAAAATAACAATACGGGCTTCGCTTATGCGTTCTCGTAATTGGAATGAGTACAGTTTAAATCCTTTAACGAGGATCAATTGGAGGGCAAGTCTGGTGCCAGCAGCCGCGGTAATTCCAGCTCCAATAGCGTATATTAAAGTTGTTGTGGTTAAAAAGCTCGTAGTTGGATCTCAGCTCATATCCGGTGGTCCATCTTGTC-GGTGGTTACTG-CCGGATTGAGCACA-TTATCGCATTGTCTGGCGGTGTTCTTCATTGAGCGTCGTCGGCGATCGATACGTTTACTTTGAAAAAATTAGAGTGCTCAAAGCAGGCA-TTA-TCGCCTGAATACTGTTGCATGGAATAATAGAATAGGACCTTGGTTCTGTTCTGTTGGTCTTCGGAATCGAGGTAATGATTAAGAGGGACGGACGGGGACATTAGTACTGCGGCGATAGAGGTGAAATTCTTGGACCGCCGCATGACTAACTAAAGCGAAAGCATTTGTCAAGAACGTTTTCATTAATCAAGAACGAAAGTTAGAGGTTCGAAGGCGATCAGATACCGCCCTAGTTCTAACCATAAACGATGCCAACTAGCAATCAGCCAGAGTT-ATTTGACGACTCGGCTGGCGGCTTCCGGGAAACCAAAGTTTTTCGGTTCCAGGGGAAGTATGGTTGCAAAGCTGAAACTTAAAGGAATTGACGGAAGGGCACCACCAGGAGTGGAGCCTGCGGCTTAATTTGACTCAACACGGGAAAACTCACCCGGTCCGGACACTGGAAGGATTGACAGATTAA-AGCTCTTTCTTGATTCAGTGGGTGGTGGTGCATGGCCGTTCTTAGTTGGTGGAGCGATTTGTCTGGTTAATTCCGATAACGAACGAGACTCTGGCCTACTAAATAGTGCTTGGGCACCT-TC-GGT--TGCC-CT-G-CTACTTCTTAGAGGGACAAACGGCGTCGCAGCCGTGTGAAAAAGAGCAATAACAGGTCTGTGATGCCCTTAGATGTCCGGGGCCGCACGCGCGCTACACTGAAAAAATCAGCGTGCGTTTTGTT-ACCTACTCCGAAAGGAGCGGGAAACCCAGTGAAACTTTTTCGTGATTGGGATTGGGGATTGTAATTATTGTCCATGAACGAGGAATTCCCAGTAAGCACAAGTCATCAGCTTGTGTTGATTACGTCCCTGCCCTTTGTACACACCGCCCGTCGCTACTACCGATTGGATGTTTTAGTGAGGTCTTCGGACGGGCTGAACGTATCCATC-CTCGTGGTGGCCATGTTCG-GCCGGAAAGATGACCAAACTTGAACATCTAGAGGAAGTAAAAGTCGTAA--------------------------------------------------------------------------------------------------------------

;


END;

BEGIN CHARACTERS;
	TITLE  SRP54;
	DIMENSIONS  NCHAR=1393;
	FORMAT DATATYPE = DNA GAP = - MISSING = N;
CHARSTATELABELS 
12 '>', 60 '>', 953 '<', 1322 '<', 1327 '>', 1358 '<' ; 
	MATRIX
	AD707_Laronyssus_marinus_Larus_cachinnans_mongolicus_Russia                                                                     TCGCAAAATTACGACGGCTTTGAGATCGCTCGGTAATGCAACCATCATCAACCAAGAAGTTTTGGATAGTCTTCTTAAAGAAATTTGTACAGCATTAATCGAATCAGATGTAAATATTATGCTCGTCAAACAATTAAGAGAAAATGTTCGTTCGGTGATAGATTTTGATGAAATGGCTGCTGGCCTCAACAAACGTCGAATGATTATGATGGCAGTTTTTAAAGAATTAGTCAAATTATTAGATCCTGGAGTCAAAGTGTGGCAACCATCCAAAGGAAAAACGAATGTCATTATGTTTGTTGGTCTTCAGGGTATTGGCAAAACGACCACTTGTACCAAAATGGCCTATTATTATATGAAAAAAGGTTGGAAATGTGCTTTAGTTTGTGCTGATACATTTCGTGCTGGTGCCTTCGATCAACTGAAACAAAATGCGACTAAAGCTCGAATACCTTTCTACGGTTCATATACGGAATCTGATCCGGTTGTCATTGCTTCAGAAGGTGTTGAAAAATTCACCAAAGAAAACTTTGAAATAGTTATCGTTGATACAAGTGGAAGACATAAACAAGAAAGCTCTTTGTTCGAAGAAATGTTGGCCATTCAGGCTGCCATACAGCCTAATCTTGTGATATATGTAATGGATGCTTCCATTGGTCAGGCTTGTGAAGCTCAAGCAAGGGCTTTTAAAGATAAAGTAGATGTCGGAGCAATCATAGTGACCAAATTAGATGGTCATGCCAAAGGTGGTGGAGCTTTAAGTGCTGTGGCAGCAACTAAATCTCCAATCATTTTTATTGGTACTGGCGAACATATTGACGAATTCGAGCCATTCAAAGTTAAGCCTTTCATTTCGAAATTGCTTGGAATGGGAGACATAGAAGGTCTCATTGATAAAGTGAATGAACTGAAATTAGATGATAATGAAGAATTAATTGAAAAATTAAAACATGGAGAATTTACTATTCGGGATATGTATGAACAATTGACTAACATCATGAAAATGGGCCCATTTAATCAAATCTTAAATATGATTCCCGGTTTTGGTGCGGAATTAGCCAAGTGTGCTTCAGAAGCAGAATCAATGTCCAGGTTGAAACGAATGATGACCATCATGGATTCCATGAGTGATTCAGAACTTGACTCTCGAGAAGGTGCCAAATTGTTTTCCAAGCAACCGACCCGAATTATTCGCGTATCTCGTGGATCTGGCGTTACACAACGTGAAGTTCAAGAATTGTTATCTCAATACACCAAATTTGCTGCTGTCGTCAAAAAAATGGGTGGCATCAAAGGATTGTTTAAGAGTGGAGATTTGACTAAAAATGTAAATCCTGCCCAAATGGCTAAACTTAATCAACAAATGGCCAAGATGATAGATCCTAGAGTTCTG
	AD1171_Ptyssalges_sp_Campylopterus_excellens_Mexico                                                                             ACGAAAGATTACTACGGCCCTTAGGTCGTTGGGTAATGCAACGATCATCAATCAAGATGTTCTGGATAGTCTTTTGAAAGAGATTTGTACTGCATTAATCGAATCAGATGTAAATATAAAACTTGTTAAACAATTACGGGAAAATGTCCGATCGGTGATAGATTTTGATGAAATGGCTGCTGGTCTAAATAAACGTAGAATAATTATGGAGCGTGTTTTCAAAGAATTGGTCAAATTATTAGATCCTGGTGTCAAAGTTTGGCAACCGGTTAAAGGAAAAATTAATGTTATAATGTTTGTTGGTCTTCAAGGTATTGGTAAAACGACTACTTGTACAAAAATGGCCTATTATTATATGAAGAAAGGTTTCAAATGTGCTTTAGTCTGTGCTGATACATTCCGTGCTGGTGCCTTCGATCAACTGAAGCAAAATGCCACTAAAGCTCGTATACCATTCTATGGTTCATATACTGAATCTGATCCAGTGGTGATAGCTTCCGAAGGTGTTGAGAAGTTTACCAAAGAAAATTTTGAAATCATTATTGTTGATACTAGTGGAAGACATAAGCAAGAAAGTTCATTGTTTGAAGAAATGCTAGCCATACAAGCTGCAATACAACCTAATCTTGTTATCTATGTTATGGATGCTTCTATYGGTCAAGCTTGTGAATCTCAAGCACAAGCATTTAAAGATAAAGTTGATGTTGGAGCAATCATTGTTACTAAATTAGATGGCCATGCCAAAGGTGGTGGAGCATTGAGTGCTGTTGCGGCCACAAAGTCTCCAATTATTTTCATCGGAACCGGAGAACATATTGATGAATTTGAACCATTCAGAGTGAAACCATTCGTTTCCAAGATGTTAGGAATGGGCGATATTGAAGGATTAATAGATAAAGTTAATGAATTAAAATTAGATGATAATGAAGAATTAATTGGAAAATTAAAACATGGCGAATTTACAATTCGTGATATGTATGAACAATTGACTAATATCATGAAAATGGGTCCATTCAATCAAATCCTGAATATGATTCCTGGATTCGGTGCTGATCTAGCAAAATGTGCTTCTGAAGCAGAATCCATGTCTCGGCTAAAGCGAATGATGACCATAATGGATTCGATGAGTGATGCCGAATTAGATGCTCGGGAAGGAGCTAAACTATTTTCTAAACAACCTACGCGTATTGTCCGTGTAGCCCGAGGTTCCGGTGTAACACAAAGAGAAGTTCAAGAATTATTATCACAATATACTAAATTTGCTGCCGTAGTTAAGAAGATGGGCGGCATTAAAGGTTTATTTAAAAGTGGTGATCTAGCTAAAAATGTTAATCCTGCTCAAATGGCTAAACTTAATCAACAAATGGCCAAGATGATCGACCCGAGAGTCT--
	AD1135_Mouchetia_aff_indochinensisex_Zosterops_erythropleurus                                                                   ACGGAAGATTACCACGGCCCTTAGGTCATTGGGTAATGCAACGATTATCAATCAAGATGTTCTGGATAGTCTTTTGAAAGAGATATGTACTGCATTAATCGAGTCAGATGTCAATATAAAACTTGTAAAACAATTACGTGAAAATGTCCGATCAGTGATAGATTTTGATGAAATGGCCGCTGGCCTAAATAAACGTCGAATAATAATGGAAGGTGTTTTCAAGGAATTGGTCAAATTATTAGATCCTGGTGTTAAAATTTGGCAACCGGTCAAAGGAAAGACAAATGTTATTATGTTTGTTGGTCTACAAGGTATCGGTAAAACAACAACCTGTACAAAAATGGCCTATTATTATATGAAGAAAGGTTTCAAATGTGCTTTGGTCTGTGCTGATACATTCCGTGCTGGTGCCTTCGATCAATTGAAACAAAATGCCACTAAAGCAAGGATACCATTCTATGGTTCATATACAGAATCGGAYCCAGTTGTAATAGCATCGGAAGGTGTTGAAAAATTTACCAAAGAAAATTTTGAAGTAATCATTGTCGATACCAGTGGAAGACATAAACAAGAAAGTTCATTATTTGAAGAAATGTTAGCCATACAGGCTGCAATACAACCTAATCTGGTTATCTATGTGATGGATGCATCCATTGGTCAAGCTTGTGAAGCACAGGCACAAGCATTCAAAAATAAAGTCGATGTTGGAGCAATCATTGTAACWAAATTAGATGGCCATGCTAAAGGTGGTGGTGCATTAAGTGCTGTTGCTGCCACAAAATCACCAATTATCTTTATCGGAACGGGAGAACATATCGATGAATTTGAACCATTCAGAGTTAAACCATTCGTWTCGAAAATGTTAGGAATGGGCGATATTGAAGGATTAATCGATAAAGTTAATGAATTAAAATTAGATGATAATGAAGAATTAATTGGAAAATTAAAACATGGAGAATTTACTATACGTGATATGTATGAACAATTGACCAATATTATGAAAATGGGTCCCTTCAATCAGATATTAAATATGATTCCTGGATTCGGTGCTGATCTAGCAAAATGTGCTTCAGAAGCAGAATCAATGTCACGGTTAAAACGTATGATGACCATAATGGATTCGATGAGTGATTCGGAATTAGATGCCCGAGAAGGAGCTAAAYTKTTYAGTAAACAACCTACACGTATTGTTCGTGTTGCAAGAGGTTCCGGTGTAACACAACGTGAAGTACAAGAATTATTATCACAATATACAAAATTTGCTGCAGTTGTGAAAAAGATGGGCGGTATTAAAGGTCTATTTAAAAGTGGTGATCTAGCTAAAAATGTTAATCCTGCTCAAATGGCCAAACTAAATCAACAGATGGCYAAGATGATCGATCCAAGAGTTCTT
	AD675_Scutulanyssus_subis_ex_Progne_subis                                                                                       ACGAAAGATTACCACTGCCCTTAGGTCATTGGGTAATGCAACAATTATCAATCAAGATGTTCTGGACAGTCTTTTGAAAGAGATATGTACCGCATTAATCGAATCAGATGTTAATATAAAACTTGTGAAACAATTACGTGAAAATGTCCGGTCAGTGATAGATTTCGATGAAATGGCCGCCGGCCTTAATAAACGTAGAATAATTATGGAAGGTGTATTCAAAGAATTGGTCAAATTATTAGATCCGGGTGTTAAAATTTGGCAACCGGTCAAAGGAAAAACAAATGTAATCATGTTTGTCGGTCTACAAGGTATTGGTAAAACTACAACCTGTACAAAAATGGCCTATTATTATATGAAGAAAGGTTTCAAATGTGCTTTGGTCTGTGCTGATACATTCCGTGCTGGTGCCTTTGATCAACTGAAACAAAATGCCACTAAAGCTAGGATACCATTCTATGGTTCATATACCGAATCCGATCCAGTAGTGATAGCATCCGAAGGTGTCGAAAAATTTACCAAAGAAAATTTTGAGATCATCATTGTTGATACTAGTGGAAGACATAAGCAAGAAAGTTCATTATTTGAAGAAATGTTAGCCATACAGGCTGCAATACAACCTAATCTGGTTATCTATGTAATGGATGCATCGATTGGTCAAGCTTGTGAAGCTCAAGCCCAAGCATTTAAGAATAAAGTCGATGTTGGAGCAATCATTGTAACTAAATTAGATGGCCATGCTAAAGGTGGTGGTGCATTGAGTGCTGTTGCTGCCACAAAATCTCCAATTATATTCATCGGAACAGGTGAACATATCGATGAATTTGAGCCATTCAGAGTCCAACCATTCGTATCGAAGATGTTAGGAATGGGCGATATCGAAGGATTAATTGATAAAGTTAATGAATTAAAATTAGATGATAATGAAGAATTAATTGGTAAATTAAAGCATGGAGAATTTACAATTCGTGATATGTATGAACAATTGACCAATATCATGAAAATGGGTCCCTTTAATCAAATTCTCAATATGATTCCTGGATTTGGTGCTGATCTAGCAAAATGTGCTTCTGAAGCAGAATCCATGTCTCGATTAAAACGTATGATGACTATTATGGATTCAATGAGTGACTCCGAATTAGATGCCCGTGAAGGCGCAAAATTATTTTCCAAACAGCCTACACGTATTGTTCGTGTAGCTCGAGGTTCCGGTGTAACACAACGTGAAGTACAAGAATTATTATCACAATATACAAAATTTGCTGCCGTAGTTAAAAAGATGGGCGGCATTAAAGGTTTATTTAAAAGTGGTGACCTAGCTAAAAATGTTAATCCTGCTCAAATGGCCAAACTAAATCAACAAATGGCCAAAATGATCGACCCAAGAGTTCTT
	AD676_Scutulanyssus_obscurus_ex_Hirundo_rustica                                                                                 ACGGAAGATTACCACGGCCCTTAGGTCGTTGGGTAACGCTACGATTATCAATCAAGATGTTCTGGACAGTCTTTTGAAAGAGATATGTACCGCATTAATCGAATCCGATGTCAATATAAAACTCGTGAAACAATTACGTGAAAATGTCCGGTCAGTGATAGATTTCGATGAAATGGCCGCTGGTCTCAATAAACGCCGAATAATTATGGAAGGTGTTTTYAAAGAATTGGTCAAATTATTAGATCCGGGTGTYAAAATTTGGCAACCGGTTAAAGGGAAAACAAATGTAATCATGTTTGTCGGTCTACAAGGTATTGGTAARACGACTACCTGTACAAAAATGGCCTATTATTATATGAAGAAAGGTTTTAAATGTGCTTTGGTCTGTGCTGATACATTCCGTGCTGGTGCCTTCGATCAATTGAAACAAAATGCCACCAAAGCCAGGATACCGTTCTATGGTTCATATACGGAATCRGATCCAGTAGTTATAGCATCCGAAGGTGTCGAAAAATTTACCAAAGAAAATTTTGAGATCATCATTGTTGATACGAGTGGAAGGCATAAGCAAGAAAGTTCATTGTTTGAAGAAATGTTAGCCATACAGGCTGCAATACAACCTAATCTTGTTATCTATGTAATGGATGCTTCAATCGGTCAAGCCTGTGAAGGTCAAGCACAAGCATTCAAGAATAAAGTCGATGTTGGAGCAATCATTGTAACTAAATTAGATGGCCATGCGAAAGGTGGTGGAGCATTGAGTGCTGTTGCGGCCACAAAGTCTCCAATCATCTTCATTGGAACGGGAGAACATATCGATGAATTCGAGCCATTCAGAGTAAAACCATTCGTGTCTAAGATGCTAGGAATGGGCGATATCGAAGGATTAATCGATAAAGTKAATGAATTAAAACTAGATGATAATGAAGAATTAATTGGAAAATTAAAGCATGGAGAATTTACAATTCGTGATATGTATGAACAATTGACCAATATCATGAAAATGGGTCCCTTCAATCAAATTCTCAATATGATTCCCGGATTCGGTGCTGATCTAGCCAAATGTGCTTCTGAAGCAGAATCCATGTCCAGGTTAAAACGCATGATGACCATAATGGATTCGATGAGTGATTCCGAATTAGATGCTCGGGAAGGMGCRAAATTATTCTCCAAACAGCCTACACGTATTGTACGGGTAGCTCGAGGTTCCGGTGTCACACAAAGAGAAGTACAAGAATTATTGTCACAATATACAAAATTTGCCGCCGTAGTGAAAAAAATGGGCGGCATMAAAGGTYTATTCAAAAGTGGTGATCTAGCTAAAAATGTTAATCCTGCTCAAATGGCAAAATTAAATCAACAAATGGCCAAGATGATCGATCCGCGAGTTCTT
	AD716_Pandalura_oconnori_ex_Steatornis_caripensis                                                                               CAGAAAGATCACCACGGCCTTGCGGTCGTTGGGAAATGCCACCATTATCAACCAAGAGGTGTTGGACAATCTACTCAAGGAGATATGCAAAGCATTGATCGAATCCGATGTGAATATTATGCTGGTGAAACAGCTCCGGGAGAATGTCCGTTCGGTGATTGATTTCGATGAGATGGCCGCCGGCCTGAACAAACGCCGTATGATCATGATGGCCGTGTTCAAAGAACTATGTAAATTGTTGGATCCAGGCGTGAAAGTTTGGCAACCAGAAAAATCCCGAACGAACGTGATCATGTTTGTCGGTCTGCAGGGTATCGGTAAGACGACCACCTGTACGAAGATGGCCTACTATTACATGAAGAAAGGTTGGAAATGTGCCCTGGTCTGTGCCGATACATTCCGTGCTGGTGCCTTTGATCAGCTCAAACAGAATGCCACCAAAGCCCGAATCCCATTTTATGGTTCATATACGGAATCCGATCCTGTGGTGATAGCATCTGAAGGTGTGGAAAAGTTCACCAAGGAAAACTTTGAGATCGTAATCGTGGATACCAGCGGTAGACATAAACAAGAAAGTTCCCTGTTCGAAGAGATGTTAGCCATCCAAGCTGCCATTCAGCCTAATCTGGTAATCTACGTGATGGACGCTTCCATTGGTCAAGCTTGTGAAGCCCAGGCCCGAGCTTTCAAAGAGAAAGTAGATGTCGGAGCCATCATCGTCACCAAATTGGATGGTCATGCCAAGGGTGGTGGTGCCCTTAGTGCCGTGGCCGCTACCAAATCTCCAATCATTTTCATCGGTACCGGCGAACATATCGACGAATTCGAGCCATTCAAAGTGAAGCCTTTCATTTCCAAACTGCTGGGAATGGGTGATATCGAAGGACTGATCGACAAAGTGAATGAACTGAAATTGGACGACAATGAAGAACTGATTGAGAAACTAAAGCACGGCGAATTCACCATTCGCGATATGTATGAAcAATTAACCAACATCATGAAGATGGGTCCCTTCAATCAAATCCTTAATATGATTCCCGGTTTTGGTGCCGAATTGGCCAAATGTGCTTCCGAAGCGGAATCAATGTCCAGGCTAAAGCGAATGATGACCATCATGGATTCGATGAGCGATTCCGAATTGGATTCCCGCGAAGGAGCCAAACTGTTTTCAAAGCAACCAACCCGGGTTGTTCGTGTGGCCCGTGGTTCCGGTGCCACCCAACGAGAAGTGCAAGAACTATTATCACAGTATACCAAATTTGCCGCCGTGGTCAAAAAGATGGGTGGCATCAAGGGATTATTCAAGAGCGGTGACCTAGCCAAAAATGTCAATCCAGCTCAAATGGCCAAACTCAACCAACAGATGGCCAAGATGATTGACCCTCGGGTCCTA
	AD749_Pandalura_strigisoti_ex_Asio_otus                                                                                         CCGAAAAATCACCACGGCCTTGCGGTCGTTGGGCAATGCTACCATCATCAATCAAGAAGTGTTGGATAATCTCCTCAAAGAGATATGCAAAGCGTTGATCGAGTCCGATGTGAATATAATGCTGGTGAAGCAGCTGCGCGAGAATGTTCGCTCGGTGATCGATTTTGATGAGATGGCCGCCGGCCTCAACAAACGCCGTATGATCATGATGGCCGTGTTCAAGGAGCTGTGTAAATTGCTCGATCCCGGTGTGAAAGTGTGGCAACCGGAAAAGGCCCGTACCAATGTTATCATGTTTGTCGGTCTACAGGGTATCGGTAAAACCACCACCTGTACGAAGATGGCCTACCATTACATGAAGAAGGGCTGGAAGTGTGCCCTGGTCTGTGCTGATACATTCCGTGCTGGTGCCTTTGATCAGCTAAAACAGAATGCCACCAAAGCTCGAATCCCATTCTATGGTTCTTATACGGAATCTGATCCAGTTGTTATTGCATCAGAAGGTGTAGAAAAATTCACAAAGGAAAATTTTGAGATTGTAATCGTGGATACCAGCGGTAGACATAAACAAGAAAGTTCTCTCTTCGAAGAGATGTTAGCCATCCAAGCTGCCATTCAACCTAATCTGGTAATATACGTTATGGACGCTTCAATTGGTCAGGCATGTGAAGCCCAAGCTAGGGCCTTTAAGGAAAAAGTCGATGTCGGTGCTATTATTGTGACCAAATTGGATGGTCATGCCAAGGGTGGTGGTGCCCTTAGTGCTGTGGCCGCAACCAAATCTCCAATCATTTTCATCGGTACTGGCGAGCATATCGACGAATTCGAGCCATTCAAAGTGAAGCCTTTCATTTCCAAACTGCTAGGCATGGGTGATATTGAGGGGTTGATCGATAAAGTGAATGAACTAAAACTGGACGATAATGAAGAACTGATTGAAAAACTGAAACATGGAGAGTTCACAATACGGGATATGTATGAACAATTGACAAACATTATGAAGATGGGCCCTTTTAATCAAATTCTTAACATGATTCCCGGTTTCGGTGCCGAACTGGCCAAATGTGCTTCCGAAGCGGAATCAATGTCCAGGCTAAAGCGAATGATGACAATCATGGACTCAATGAGCGACTCGGAATTAGATTCCCGAGAAGGAGCCAAACTGTTTTCAAAGCAACCAACCCGTATTATTCGTGTTGCCCGTGGCTCCGGTGTCACGCAACGTGAAGTGCAAGAACTCCTGTCACAGTATACCAAATTTGCGGCCGTAGTAAAAAAAATGGGCGGCATCAAGGGATTGTTCAAAAGTGGTGACCTTGCCAAAAATGTCAATCCAGCTCAAATGGCCAAACTGAATCAACAGATGGCCAAAATGATTGACCCCCGTGTCCTG
	AD1197_Pandalura_ex_Ciccaba_virgata                                                                                             CCGAAAAATCACCACGGCCTTACGGTCGTTGGGTAATGCTACCATCATCAATCAAGAAGTGTTGGATAATCTCCTCAAAGAGATATGCAAAGCGTTGATCGAGTCCGATGTGAATATAATGCTGGTGAAGCAGCTGCGCGAGAATGTTCGTTCGGTGATCGATTTTGATGAGATGGCGGCCGGCCTCAACAAACGCCGTATGATCATGATGGCCGTGTTCAAGGAACTGTGTAAATTGCTCGATCCCGGAGTGAAAGTATGGCAACCGGAAAAGGCCCGTACCAATGTCATCATGTTTGTTGGTCTACAGGGTATAGGTAAAACCACCACCTGTACGAAGATGGCCTACTATTACATGAARAAGGGCTGGAAGTGTGCCCTGGTCTGTGCTGATACATTCCGTGCTGGTGCCTTTGATCAGCTAAAACAGAATGCCACCAAAGCTCGAATCCCATTCTATGGCTCTTATACGGAATCTGATCCAGTTGTTATTGCATCAGAAGGTGTGGAAAAATTCACAAAGGAAAATTTTGAGATTGTAATCGTGGATACCAGCGGTAGACATAAACAAGAAAGTTCTCTCTTCGAAGAGATGTTAGCCATACAAGCTGCCATTCAACCTAATCTGGTAATATACGTTATGGACGCTTCAATTGGTCAGGCATGTGAAGCCCAAGCTAGGGCCTTTAAGGAAAAAGTAGATGTCGGTGCTATTATTGTGACCAAATTGGATGGCCATGCCAAGGGTGGTGGCGCCCTTAGTGCTGTGGCCGCAACCAAATCTCCAATCATTTTCATCGGTACTGGCGAGCATATCGACGAATTCGAGCCATTCAAAGTGAAGCCTTTCATTTCCAAACTGCTAGGCATGGGTGATATTGAGGGGTTGATCGATAAAGTGAATGAATTAAAGCTGGACGATAATGAAGAACTGATTGAAAAACTGAAACATGGAGAGTTCACAATACGGGATATGTATGAACAATTGACAAACATTATGAAGATGGGCCCTTTTAATCAAATTCTTAACATGATTCCCGGTTTTGGTGCCGAACTGGCCAAATGTGCTTCCGAAGCGGAATCAATGTCCAGGCTAAAGCGAATGATGACAATCATGGACTCAATGAGCGACTCGGAATTAGATTCCCGAGAAGGAGCCAAACTGTTTTCAAAACAACCAACCCGTATTGTTCGTGTTGCCCGTGGTTCCGGTGTCACGCAACGTGAAGTGCAAGAACTCCTGTCACAGTATACCAAATTTGCGGCCGTGGTAAAAAAGATGGGCGGCATCAAGGGATTGTTCAAAAGTGGTGACCTTGCCAAAAATGTCAACCCAGCTCAAATGGCCAAACTGAATCAACAGATGGCCAAGATGATTGATCCCCGTGTCCTG
	AD903_Temnalges_sp_Gallinula_chloropus_MI                                                                                       TCGTAAAATTACGACAGCATTGCGTTCATTAGGCAATGCAACAATTATTAATCAAGAAATTCTTGATGGTTTGCTCAAAGAAATTTGTACAGCTTTAATCGAATCAGATGTAAATATAATGTTGGTAAAACAATTACGTGAAAATGTTCGTCGTGTTATTGATTTTGATGAAATGGCTGCCGGTTTAAATAAACGTCGTATGATAATGATGGCCGTATTTCAAGAATTGGTAAAATTATTAGATCCAGAAGTTAAAGTTTGGCAACCAATCAAAGGTAGAACCAATGTGATCATGTTTGTCGGTCTTCAAGGTATCGGTAAAACAACCACCTGTACAAAAATGGCCTATTATTATATGAAAAAAGGTTGGAAATGTGCACTGGTTTGTGCTGATACATTTCGTGCTGGTGCCTTTGATCAATTGAAACAAAATGCCACCAAAGCTCGTATTCCATTTTATGGTTCATATACTGAATCCGATCCGGTTGTTATTGCATCCGAAGGTGTTGAAAAATTTAAAAATGAAAATTTTGAAATAGTTATTGTTGATACTAGTGGTCGTCATAAACAGGAAAGTTCATTATTTGAAGAAATGTTAGCCATACAAGCTGCTATTCAACCAAATTTAGTAATCTATGTTATGGATGCATCAATTGGTCAAGCTTGTGAAGCTCAAGCAAAAGCATTTAAAGAAAAAGTCGATGTTGGTGCCATAATTGTTACCAAATTAGATGGACATGCTAAAGGTGGTGGTGCTCTTAGTGCTGTTGCTGCCACTAAATCACCAATCATTTTTATCGGTACTGGTGAACATATCGATGAATTTGAACAATTTAAAGTACGACCATTTGTTTCGAAATTATTGGGCATGGGCGATATTGAAGGTTTAATCGATAAAGTTAATGAATTAAAATTAGATGATAATGAAGAATTGATTGAAAAATTAAAACATGGTGAATTTACGATACGTGATATGTATGAACAATTGACCAATATTATGAAAATGGGTCCATTCAATCAAATTCTTAATATGATTCCGGGTTTTGGTGCTGAATTAGCTAAATGTGCTTCGGAAGCAGAATCAATGTCCAGATTAAAACGAATGATGACCATAATGGATTCGATGAGTGATTCAGAATTAGATTCACGTGAAGGAGCTAAATTATTTTCTAAACAACCAACTAGAATGGTTCGTGTGGCACGTGGTGCCGGTGTTACACAACGAGAAGTTCAAGAATTATTATCACAATATACTAAATTTGCTGCCGTTGTCAAAAAAATGGGTGGCATTAAAGGATTATTTAAAAGTGGTGATCTAACTAAAAATGTTAATCCAGCACAAATGGCCAAATTAAATCAACAAATGGCCAAAATGATTGATCCAAGAGTTTTA
	AD1028_Hyomesalges_ex_Tockus_pallidirostris                                                                                     ------------AACAGCATTACGTTCGTTAGGTAATGCAACGATTATCAATCAAGAAGTATTAGATGGCCTATTGAAAGAAATTTGTACAGCATTAATTGAATCAGATGTTAATATTAAATTGGTAAAACAATTACGCGAAAATGTACGACGTGTTATCGATTTCGATGAAATGGCCGCTGGTCTTAACAAAAGACGAATGATAATGATGGCCGTTTTTCAAGAATTAGTAAAATTATTAGATCCAGAGGTTAAAGTTTGGCAACCAGTTAAAGGAAAAACCAATGTTATTATGTTTGTCGGTCTTCAAGGTATCGGYAAAACTACCACATGTACTAAAATGGCGTATTATTATATGAAAAAAGGTTGGCGATGTGCATTAGTTTGTGCCGATACATTTCGTGCTGGTGCCTTCGATCAATTGAAACAAAATGCTACAAAAGCTAGAATTCCATTTTATGGTTCRTATACAGAATCTGATCCAGTTGTAATCGCTTCCGAAGGTGTTGAAAAATTTACTAAAGAAAATTTTGAAATCGTTATTGTCGATACTAGCGGTAGACATAAACAAGAAAGTTCATTATTYGAAGAAATGTTAGCCATTCAAGCTGCCATTCAACCAAATCTTGTGATCTATGTGATGGATGCTTCGATTGGTCAAGCTTGTGAAGCTCAAGCTCTTGCATTTAAACAAAAAGTCGATGTCGGAGCAATTATTGTTACAAAATTAGATGGACATGCAAAGGGTGGTGGTGCTTTGAGTGCTGTCGCTGCAACAAAGTCGCCAATTATTTTTATCGGTACCGGTGAACATATTGATGAATTCGAACCATTCAAAGTAAGACCATTTATATCGAAATTATTGGGAATGGGTGATATTGAAGGACTAATCGACAAAGTTAACGAACTCAAATTGGACGATAATGAAGAATTGATTGAAAAATTGAAACATGGAGAATTTACTATTCGTGATATGTATGAACAATTGACCAATATCATGAAAATGGGTCCGTTCAATCAAATTCTCAACATGATTCCTGGATTTGGAGCCGAATTAGCGAAATGTGCTTCCGAAGCAGAATCCATGTCAAGATTAAAACGAATGATGACCATTATGGACTCGATGAGCGATTCGGAATTAGATTCACGCGAAGGTGCAAAATTATTTTCAAAACAACCGACAAGAATTGTTAGAGTTGCTCGTGGTGCCGGTGTCACACAACGAGAAGTACAAGAATTATTATCACAATATACCAAATTCGCTGCCGTTGTTAAAAAGATGGGTGGAATTAAAGGATTATTCAAAAGTGGTGATTTAGCCAAAAACGTTAATCCTGCTCAAATGGCTAAATTAAATCAACAAATGGCCAAAATGATTGATCCAAGAGTTTTA
	AD757_Picalgoides_picimajoris_Dendrocopos_major_Russia                                                                          TCGGAAAATTACAACGGCATTGCGGTCGTTGGGCAATGCAACCATTATCAATCAAGAAATATTGGATGGTTTGCTCAAAGAAATTTGTACGGCTTTAATCGAATCCGATGTGAACATTATGCTTGTTAAACAATTAAGAGAAAATGTTCGTAGAGTGATCGATTTCGATGAAATGGCTGCCGGCCTAAATAAACGTCGAATGATTATGATGGCCGTTTTCCAAGAGCTGGTCAAATTGCTTGATCCTGAGGTTAAAGTTTGGCAACCGGTCAAAGGCAAAACCAACGTGATCATGTTTGTTGGTCTTCAAGGTATCGGTAAAACCACCACCTGTACGAAAATGGCCTATTATTATATGAAGAAAGGCTGGAAATGTGCGTTAGTCTGTGCTGATACATTCCGTGCTGGTGCCTTCGATCAATTAAAACAAAATGCCACCAAAGCTCGTATTCCATTCTATGGTTCATACACTGAATCCGATCCAGTCGTGATTGCTTCCGAAGGCGTCGAAAAGTTCACAAATGAAAACTTTGAAATCGTTATTGTCGATACCAGTGGTAGACATAAACAAGAAAGTTCGTTATTCGAAGAAATGTTAGCCATTCAAGCAGCCATCCAACCTAATCTGGTAATCTACGTGATGGACGCTTCTATTGGTCAAGCTTGTGAAGCTCAAGCTAAAGCATTCAAACAAAAAGTCGATGTCGGTGCCATCATTGTGACTAAATTGGATGGCCATGCCAAAGGTGGTGGTGCGTTGAGTGCCGTAGCCGCCACAAAATCACCAATCATTTTTATCGGTACTGGCGAACATATCGATGAATTCGAACCCTTCAAAGTACGGCCATTTGTTTCGAAATTACTGGGAATGGGCGATATYGAAGGTCTGATTGATAAAGTGACTGAATTGAAATTAGACGACAATGAAGAATTGATTGAAAAACTCAAACACGGTGAATTTACGATACGTGATATGTACGAACAATTGACCAATATTATGAAAATGGGCCCATTCAATCAAATTCTCAATATGATACCTGGTTTCGGTGCTGAACTTGCCAAATGCGCCTCAGAAGCCGAATCAATGTCCCGGTTAAAACGAATGATGACCATCATGGATTCAATGAGTGATTCGGAATTGGATTCACGTGAAGGAGCCAAATTATTTTCAAAACAACCAACTCGTTTAGTTAGAGTGGCCAGAGGTTCCGGTGCCACCCAACGTGAAGTGCAAGAATTATTATCGCAATATACAAAATTTGCTGCCGTTGTTAAAAAAATGGGTGGCATCAAAGGATTGTTCAAAAGTGGCGATCTAACCAAAAACGTCAATCCAGCTCAAATGGCCAAACTCAATCAACAAATGGCCAAAATGATTGATCCAAGAGTTTTA
	AD582_Picalgoides_sp_n_ex_Colaptes_auratus                                                                                      CCGGAAAATTACAACGGCATTGCGATCGTTGGGCAATGCTACCATTATCAACCAAGAAATATTGGATGGTTTGCTCAAAGAAATTTGTACGGCTTTAATCGAATCCGATGTGAACATTATGCTTGTTAAACAATTAAGAGAAAATGTCCGCAGAGTGATCGATTTCGATGAAATGGCCGCCGGTCTAAATAAACGCCGAATGATTATGATGGCCGTTTTCCAAGAGCTGGTCAAATTGCTTGATCCCGAGGTTAAAGCTTGGCAACCGGTCAAAGGAAAAACCAACGTTATCATGTTTGTCGGTCTTCAAGGTATTGGTAAAACCACTACTTGTACGAAAATGGCCTATTATTATATGAAGAAAGGCTGGAAATGTGCCCTAGTCTGTGCTGATACATTCCGTGCTGGTGCCTTCGATCAATTAAAACAAAATGCCACCAAAGCTCGTATCCCATTTTATGGTTCATACACTGAATCCGATCCAGTCGTGATTGCTTCTGAGGGTGTCGAAAAGTTCACAAATGAAAACTTTGAAATCGTCATTGTCGATACGAGTGGTAGACATAAACAAGAAAGTTCGTTATTCGAAGAAATGTTAGCCATTCAAGCCGCCATCCAACCTAATCTGGTAATCTACGTGATGGACGCTTCTATTGGTCAAGCTTGTGAAGCTCAAGCTAAAGCTTTCAAGCAAAAAGTCGATGTCGGTGCCATCATTGTAACCAAATTGGATGGCCATGCAAAAGGTGGTGGTGCTTTGAGCGCCGTAGCCGCCACTAAATCACCAATTATTTTTATCGGTACTGGCGAACATATCGATGAATTCGAGCCCTTCAAAGTACGACCATTTGTTTCGAAACTTCTGGGAATGGGCGATATTGAAGGTCTGATTGATAAAGTGAATGAATTGAAATTAGACGACAATGAAGAATTAATTGAAAAACTCAAACACGGCGAATTTACGATACGTGATATGTACGAACAATTAACCAATATAATGAAAATGGGCCCATTCAATCAGATTCTCAATATGATACCTGGTTTCGGTGCGGAACTTGCCAAATGTGCTTCAGAAGCTGAATCAATGTCCCGGTTAAAACGAATGATGACCATTATGGATTCGATGAGTGATTCGGAGCTGGATTCACGCGAAGGAGCCAAATTATTCTCAAAACAACCGACTCGTTTAGTTAGAGTAGCAAGAGGTTCCGGTGTCAGCCAACGTGAAGTACAAGAATTATTATCGCAATATACGAAATTTGCTGCCGTTGTTAAAAAAATGGGTGGCATCAAAGGATTGTTCAAAAGTGGTGATCTAACTAAAAATGTCAATCCAGCTCAAATGGCCAAACTTAATCAACA-------------------------------
	AD1152_Picalgoides_aff_pteroglossorum_ex_Ramphastos_sulfuratus                                                                  TCGGAAAATTACCACGGCATTACGGTCGTTGGGCAATGCAACCATTATTAATCAAGAAATTTTGGATGGTTTGCTTAAAGAAATTTGTACGGCTTTAATCGAATCCGATGTTAACATCATGCTGGTTAAACAATTAAGAGAAAATGTTCGTAGAGTGATCGATTTTGAAGAAATGGCTGCCGGTCTAAATAAACGCCGAATGATCATGATGGCCGTTTTCCAAGAATTGGTCAAATTGCTTGATCCAGAAGTTAAAGTTTGGCAACCGGCCAAAGGCAAAACCAACGTGATCATGTTTGTCGGTCTTCAAGGTATCGGTAAAACAACCACTTGTACAAAAATGGCCTATTATTATATGAAGAAAGGTTGGAAATGTGCGTTAGTCTGTGCTGATACATTCCGTGCTGGTGCCTTCGATCAATTGAAACAAAATGCCACCAAAGCTCGTATTCCATTTTATGGTTCATATACTGAATCCGATCCAGTTGTGATTGCATCCGAAGGTGTAGAAAAATTCACAAACGAAAACTTTGAAATCGTTATTGTCGATACAAGTGGTAGACATAAACAAGAAAGTTCGTTATTCGAAGAAATGTTAGCCATTCAAGCGGCAATCCAACCGAATCTGGTAATCTACGTAATGGACGCTTCTATTGGTCAAGCTTGTGAAGCTCAAGCTAAAGCTTTTAAACAAAAGGTCGATGTCGGTGCAATTATTGTGACTAAATTGGATGGACATGCCAAAGGTGGTGGTGCTTTGAGCGCTGTTGCCGCCACTAAATCGCCAATCATTTTTATCGGTACTGGTGAACATATTGATGAATTCGAACCCTTCAAAGTACGACCTTTTGTTTCGAAACTACTGGGAATGGGCGATATCGAAGGCCTAATTGATAAAGTGAATGAATTAAAATTAGATGATAATGAAGAATTAATTGAAAAACTCAAACACGGTGAATTTACGATACGTGATATGTATGAACAATTGACCAATATAATGAAAATGGGCCCATTCAATCAGATTCTCAATATGATACCTGGTTTTGGTGCCGAACTTGCCAAATGCGCTTCAGAAGCCGAATCAATGTCCCGGTTAAAACGTATGATGACCATAATGGATTCGATGAGTGATTCGGAATTGGATTCACGCGAAGGAGCCAAATTGTTTTCAAAACAACCAACACGATTGGTTAGAGTGGCAAGAGGTGCCGGGGTTAGCCAACGTGAAGTTCAAGAATTATTATCACAATATACAAAATTCGCTGCCGTTGTTAAGAAAATGGGCGGCATCAAAGGATTATTCAAAAGTGGTGATCTAACCAAAAATGTCAATCCAGCTCAAATGGCCAAACTCAATCAACAAATGGCCAAAATGATTGATCCAAGAGTTTTA
	AD773_Mesalgoides_sp_n_ex_Grallaria_capitalis                                                                                   TCGGAAAATTACAACAGCATTGCGATCATTAGGCAATGCAACCATTATTAATCAAGAAATATTGGATGGTTTACTAAAAGAAATCTGTACGGCACTAATCGAATCGGATGTGAATATAATGCTCGTTAAACAATTAAGAGAAAATGTTCGCAGAGTGATCGATTTTGATGAAATGGCTGCCGGCCTAAATAAACGTCGAATGATTATGATGGCCGTTTTTCAAGAGCTGGTCAAATTACTGGATCCTGAAGTGAAAGTTTGGCAACCAGTCAAAGGCAAAACCAACGTGATCATGTTTGTTGGCCTTCAAGGTATCGGTAAGACCACCACTTGTACAAAGATGGCCTATTATTATATGAAAAAAGGCTGGAAATGTGCCCTAGTCTGTGCTGATACATTCCGTGCTGGTGCCTTTGATCAATTAAAACAAAATGCCACCAAAGCTCGTATTCCATTCTATGGTTCGTACACTGAATCCGATCCAGTTGTGATTGCATCTGAAGGTGTTGAAAAGTTTACCAATGAAAACTTTGAAATTGTCATTGTTGATACCAGTGGTAGACATAAACAAGAAAGTTCATTATTCGAAGAAATGCTAGCCATACAGGCTGCTATACAGCCAAATCTTGTAATCTACGTAATGGATGCATCGATTGGTCAAGCCTGTGAAGGTCAAGCTAAAGCATTTAAGCAAAAAGTTGATGTCGGTGCCATCATTGTCACTAAATTGGATGGCCATGCGAAAGGTGGTGGTGCTTTGAGCGCCGTAGCTGCCACTAAATCACCAATCATTTTCATCGGAACTGGCGAACATATCGACGAATTCGAACCATTCAAAGTACGTCCATTTGTTTCAAAACTACTGGGAATGGGCGATATCGAAGGCTTGATCGATAAAGTTAATGAATTGAAACTAGACGATAATGAAGAATTGATTGAAAAACTCAAACATGGTGAATTCACCATACGTGATATGTATGAACAATTGACAAACATTATGAAAATGGGTCCATTCAATCAAATTCTAAACATGATACCTGGTTTCGGTGCCGAACTTGCCAAATGTGCTTCAGAAGCTGAATCAATGTCCCGGTTAAAGCGCATGATGACAATCATGGATTCAATGAGTGATTCAGAATTGGATTCCCGTGAAGGAGCCAAATTATTTACAAAACAACCGACACGTTTGGTTCGTGTAGCCAGGGGTTCCGGTGTTAGCCAACGTGAAGTACAAGAATTATTATCACAATATACAAAATTTGCTGCAGTTGTTAAGAAAATGGGTGGCATTAAAGGATTGTTCAAAAGTGGGGATCTTAACAAAAACGTCAATCCAACTCAAATGGCCAAACTCAATCAACAAATGGCCAAAATGATTGATCCAAGAGTTTTG
	AD637_Mesalgoides_ex_Sheppardia_bocagei                                                                                         TAGGAAAATTACAACGGCATTGCGATCGTTAGGCAATGCCACCATTATTAATCAAGAAATATTGGATGGTTTACTAAAAGAAATTTGTACGGCATTAATCGAATCCGATGTGAATATTTTGCTTGTTAAACAATTAAGAGAAAATGTTCGCAGAGTGATCGATTTTGATGAAATGGCTGCCGGCCTAAATAAACGTCGAATGATTATGATGGCCGTTTTTCAAGAGCTGGTCAAATTGCTTGATCCTGAAGTGAAAGTTTGGCAACCGGTCAAGGGCAAAACCAACGTGATCATGTTTGTTGGCCTTCAAGGTATCGGTAAAACCACCACTTGTACGAAAATGGCCTATTATTATATGAAGAAAGGCTGGAAATGTGCGCTAGTCTGTGCTGATACATTCCGTGCTGGTGCCTTCGATCAATTAAAACAAAATGCCACCAAAGCTCGTATTCCATTCTATGGTTCGTACACTGAATCCGATCCAGTTGTGATTGCTTCCGAAGGTGTTGAAAAGTTCACGAATGAAAATTTTGAAATTGTCATTGTTGATACAAGTGGTAGACATAAGCAAGAAAGTTCACTATTCGAAGAAATGTTAGCCATCCAGGCTGCTATCCAACCAAATCTCGTAATCTACGTGATGGATGCTTCCATTGGCCAAGCTTGTGAAGCTCAAGCTAAAGCTTTCAAGCAAAAAGTTGATGTCGGTGCCATCATTGTGACTAAATTGGATGGCCATGCAAAAGGTGGTGGTGCATTGAGTGCTGTAGCTGCCACTAAATCTCCAATTATTTTCATCGGTACTGGCGAACATATCGACGAATTCGAACCCTTCAAAGTACGACCTTTTGTTTCAAAACTACTGGGAATGGGCGATATAGAAGGCTTGATTGATAAAGTGAATGAATTGAAATTAGACGATAATGAAGAATTGATTGAAAAACTCAAACACGGTGAATTTACGATACGTGATATGTACGAACAATTAACAAATATAATGAAAATGGGTCCATTTAATCAAATCCTCAACATGATACCTGGTTTTGGGGCCGAACTTGCCAAATGCGCTTCAGAAGCCGAATCAATGTCCCGGTTAAAGCGTATGATGACAATCATGGACTCAATGAGTGATTCAGAATTGGATTCACGTGAAGGAGCCAAATTATTCTCGAAACAACCGACTCGTTTGGTTCGAGTAGCAAGAGGTTCTGGAGTTAGCCAACGTGAAGTACAAGAATTACTGTCGCAATATACAAAATTTGCAGCAGTTGTTAAGAAAATGGGAGGCATCAAAGGATTGTTCAAAAGTGGCGATCTAACCAAAAATGTCAATCCAGCTCAAATGGCCAAACTCAATCAACAAATGGCCAAAATGATTGATCCAAGAGTTTTA
	AD1042_Mesalgoides                                                                                                              ------------AACGGCATTGCGATCGTTAGGCAATGCTACCATTATTAATCAAGAAATATTGGATGGTTTATTAAAAGAAATTTGTACGGCATTAATCGAATCCGATGTGAATATAATGCTTGTTAAACAATTAAGAGAAAATGTACGTAGAGTGATTGATTTTGATGAAATGGCTGCCGGCCTAAATAAACGTCGAATGATTATGATGGCAGTTTTTCAAGAGCTGGTCAAATTATTGGATCCAGAAGTGAAAGTTTGGCAACCAATCAAAGGCAAAACCAACGTGATCATGTTTGTTGGCCTTCAAGGTATCGGTAAGACCACCACTTGTACGAAAATGGCCTATTATTATATGAAGAAAGGTTGGAAATGTGCGCTAGTCTGTGCTGATACATTCCGTGCTGGTGCCTTCGATCAATTAAAACAAAATGCCACCAAAGCTCGTATTCCATTTTATGGTTCGTACACTGAATCCGATCCAGTTGTGATTGCATCCGAAGGTGTTGAAAAATTTACCAATGAAAACTTTGAAATTGTCATTGTTGATACAAGTGGTAGACATAAACAAGAAAGTTCCCTATTCGAAGAAATGTTAGCCATCCAGGCTGCCATCCAACCAAACCTCGTAATCTACGTAATGGATGCATCCATTGGYCAAGCTTGTGAAGCTCAAGCTAAAGCTTTTAAGCAAAAAGTTGATGTCGGTGCCATCATTGTTACTAAATTGGATGGCCATGCAAAAGGTGGTGGTGCTTTGAGTGCTGTAGCTGCCACTAAATCACCAATYATTTTCATCGGTACTGGCGAACATATCGACGAATTTGAACCCTTCAAAGTACGACCATTTGTTTCAAAACTACTGGGAATGGGCGATATTGAAGGCTTGATTGATAAAGTGAATGAATTGAAATTAGACGATAATGAAGAATTGATTGAAAAACTCAAACACGGTGAATTTACGATACGTGATATGTACGAACAATTGACAAATATAATGAAAATGGGTCCATTTAATCAAATTCTCAACATGATACCTGGCTTCGGTGCGGAGCTTGCCAAATGCGCTTCAGAAGCTGAATCAATGTCCCGGTTAAAGCGTATGATGACAATCATGGATTCAATGAGTGATTCAGAATTAGATTCACGTGAAGGAGCCAAAATATTCTCAAAACAACCAACACGTTTGGTTCGTGTAGCAAGAGGTTCTGGTGTTAGCCAACGTGAAGTACAAGAATTATTATCACAATATACAAAATTCGCTGCTGTTGTTAAGAAAATGGGTGGAATTAAAGGATTGTTCAAAAGTGGCGATCTAACCAAAAACGTCAATCCAGCTCAAATGGCCAAACTTAATCAACAAATGGCCAAAATGATTGACCCGAGAGTTTTG
	AD733_gen_aff_Paralgopsis_ex_Colaptes_auratus                                                                                   TCGGAAAATCACAACGGCATTGCGGTCGTTAGGCAATGCCACCATTATCAATCAAGAAATATTGGATGGTTTGCTCAAAGAAATTTGTACGGCTTTAATCGAATCCGATGTGAACATTATGCTCGTAAAACAATTAAGAGAAAATGTTCGAAGAGTGATTGATTTTGATGAAATGGCCGCCGGTCTAAATAAACGCCGAATGATTATGATGGCCGTTTTCCAAGAGCTGGTCAAATTGTTGGATCCTGAAGTTAAAGTTTGGCAACCGGTTAAAGGCAAAACCAACGTGATCATGTTTGTCGGTCTTCAAGGTATCGGTAAAACCACAACATGTACAAAAATGGCCTATTATTATATGAAAAAAGGCTGGAAATGTGCGTTAGTTTGCGCTGATACATTCCGTGCTGGTGCCTTCGATCAATTAAAACAAAATGCCACCAAAGCTCGTATTCCATTCTATGGTTCATATACTGAATCCGATCCAGTCGTAATTGCTTCTGAAGGTGTCGAAAAGTTTACAAATGAAAACTTTGAAATCGTCATTGTCGATACTAGCGGTAGACATAAACAAGAAAGTTCGTTATTTGAAGAAATGTTGGCCATCCAGGCTGCCATCCAACCAAATTTGGTGATCTATGTGATGGATGCTTCAATTGGTCAAGCTTGTGAAGCTCAAGCTAAAGCTTTCAAACAAAAAGTCGATGTCGGTGCCATCATTGTAACTAAATTGGATGGACATGCCAAAGGTGGTGGTGCTTTGAGCGCTGTAGCTGCCACTAAATCTCCAATCATTTTTATCGGTACTGGCGAACATATCGATGAATTCGAACCATTCAAAGTACGACCTTTTGTTTCGAAACTACTGGGAATGGGCGACATCGAAGGCCTAATTGATAAAGTAAATGAATTGAAATTAGATGATAATGAAGAATTGATTGAAAAACTCAAACATGGTGAATTCACGATACGTGATATGTATGAACAATTGACGAATATTATGAAAATGGGCCCATTCAATCAGATTCTGAATATGATACCTGGTTTCGGAGCTGAACTTGCCAAATGTGCTTCAGAAGCCGAATCAATGTCCCGGTTAAAACGAATGATGACCATCATGGATTCAATGAGTGATTCGGAATTGGATTCACGCGAAGGGGCCAAATTGTTTTCGAAACAACCAACTCGTTTGGTTCGAGTAGCAAGAGGTTCAGGAGTCAGTCAACGTGAAGTCCAAGAATTGTTGTCGCAATATACAAAATTTGCTGCCGTTGTCAAAAAAATGGGTGGCATCAAAGGATTGTTCAAAAGTGGTGATCTAACCAAAAACGTCAATCCAGCTCAAATGGCCAAACTTAATCAACAAATGGCCAAAATGATTGACCCAAGGGTTTTA
	AD1162_gen_aff_Paralgopsis_quills_D                                                                                             TCGGAAAATCACAACGGCATTGCGGTCGTTAGGCAATGCCACCATTATCAATCAAGAAATATTGGATGGTTTGCTCAAAGAAATTTGTACGGCTTTAATCGAATCCGATGTGAACATTATGCTCGTAAAACAATTAAGAGAAAATGTTCGAAGAGTGATTGATTTTGATGAAATGGCCGCCGGTCTAAATAAACGCCGAATGATTATGATGGCCGTTTTCCAAGAGCTGGTCAAATTGTTGGATCCTGAAGTTAAAGTTTGGCAACCGGTTAAAGGCAAAACCAACGTGATCATGTTTGTCGGTCTTCAAGGTATCGGTAAAACCACAACATGTACAAAAATGGCCTATTATTATATGAAAAAAGGCTGGAAATGTGCGTTAGTTTGCGCTGATACATTCCGTGCTGGTGCCTTCGATCAATTAAAACAAAATGCCACCAAAGCTCGTATTCCATTCTATGGTTCATATACTGAATCCGATCCAGTCGTAATTGCTTCTGAAGGTGTCGAAAAGTTTACAAATGAAAACTTTGAAATCGTCATTGTCGATACTAGCGGTAGACATAAACAAGAAAGTTCGTTATTTGAAGAAATGTTGGCCATCCAGGCTGCCATCCAACCAAATTTGGTGATCTATGTGATGGATGCTTCAATTGGTCAAGCTTGTGAAGCTCAAGCTAAAGCTTTCAAACAAAAAGTCGATGTCGGTGCCATCATTGTAACTAAATTGGATGGACATGCCAAAGGTGGTGGTGCTTTGAGCGCTGTAGCTGCCACTAAATCTCCAATCATTTTTATCGGTACTGGCGAACATATCGATGAATTCGAACCATTCAAAGTACGACCTTTTGTGTCGAAACTACTGGGAATGGGCGATATCGAAGGCCTAATTGATAAAGTAAATGAATTGAAATTAGATGATAATGAAGAATTGATTGAAAAACTCAAACATGGTGAATTCACGATACGTGATATGTATGAACAATTGACGAATATTATGAAAATGGGCCCATTCAATCAGATTCTGAATATGATACCTGGTTTCGGAGCTGAACTTGCCAAATGTGCTTCAGAAGCCGAATCAATGTCCCGGTTAAAACGAATGATGACCATCATGGATTCAATGAGTGATTCGGAATTGGATTCACGCGAAGGGGCCAAATTGTTTTCGAAACAACCAACTCGTTTGGTTCGAGTAGCAAGAGGTTCAGGGGTCAGTCAACGTGAAGTCCAAGAATTGTTGTCGCAATATACAAAATTTGCTGCCGTTGTCAAAAAAATGGGTGGCATCAAAGGATTGTTCAAAAGTGGTGATCTAACCAAAAACGTCAATCCAGCTCAAATGGCCAAACTTAATCAACAAATGGCCAAAATGATTGACCCAAGAGTTTTA
	AD1163_Paralgopsis_sp_Amazona_autumnalis_Mexico                                                                                 ------------------------------------------------------------ATTGGATGGTTTGCTCAAAGAAATTTGTACGGCTTTAATCGAATCCGATGTGAATATTATGCTCGTTAAACAATTAAGAGAAAATGTTCGCAGAGTGATCGATTTTGATGAGATGGCAGCCGGTCTAAATAAACGCCGTATGATCATGATGGCCGTTTTCCAAGAGCTGGTCAAATTGTTGGATCCTGAAGTTAAAGTTTGGCAACCGGTTAAAGGCAAAACCAACGTGATCATGTTTGTCGGTCTTCAAGGTATCGGTAAAACCACAACATGTACAAAAATGGCCTATTACTATATGAAAAAGGGCTGGAAATGTGCGTTAGTCTGCGCTGATACATTCCGTGCTGGTGCCTTCGATCAATTAAAACAAAATGCCACCAAAGCTCGTATTCCATTCTACGGTTCATATACTGAATCCGATCCAGTCGTAATTGCTTCCGAAGGTGTCGAAAAATTTACAAATGAAAACTTTGAAATCGTCATTGTCGATACTAGTGGTAGACATAAACAAGAAAGTTCGTTATTTGAAGAAATGTTGGCCATTCAGGCTGCCATCCAACCAAATCTGGTGATCTATGTGATGGATGCTTCAATTGGTCAAGCTTGTGAAGCTCAAGCTAAAGCTTTCAAACAAAAAGTCGATGTCGGTGCCATTATTGTGACCAAATTGGATGGCCATGCCAAAGGTGGTGGTGCTTTGAGCGCTGTAGCTGCCACTAAATCTCCAATCATTTTTATCGGTACTGGCGAACATATCGATGAATTCGAACCATTCAAAGTACGACCTTTTGTTTCGAAACTACTGGGAATGGGCGATATCGAAGGCCTAATTGATAAAGTGAATGAATTAAAATTAGATGATAATGAAGAATTGATTGAAAAACTTAAACATGGTGAATTCACGATACGTGATATGTATGAACAATTGACGAATATTATGAAAATGGGCCCATTCAATCAGATTTTGAATATGATACCTGGTTTCGGAGCTGAACTTGCCAAATGTGCTTCAGAAGCCGAATCAATGTCCCGGTTAAAACGAATGATGACCATCATGGATTCAATGAGTGATTCGGAATTGGATTCACGTGAAGGGGCCAAATTGTTTTCTAAACAACCAACTCGTTTGGTTCGAGTAGCAAGAGGTTCAGGGGTCAGTCAACGTGAAGTCCAAGAATTGTTGTCGCAATATACAAAATTCGCTGCCGTTGTCAAAAAAATGGGTGGAATCAAAGGATTGTTCAAAAGTGGTGATCTAACCAAAAACGTCAATCCAGCTCAAATGGCCAAACTCAATCAACAAATGGCCAAAATGATTGACCCAAGAGTTTTA
	AD538_Schoutedenocoptes_aquilae                                                                                                 AAGAAAAATCACGACCGCTTTACGGTCTTTGGGCAATGCTACCATAATCAATCAAGAAGTATTGGATGGTCTTTTGAAAGAAATTTGTACAGCATTGATAGAATCTGATGTGAATATTATGTTGGTGAAACAATTACGTGAAAATGTTCGCCGTGTGATCGATTTTGATGAAATGGCTGCGGGTTTGAACAAAAGACGAATGATAATGATGGCCGTGTTTCAGGAATTGGTCAAACTTCTTGATCCTGGAGTGAAAGTTTGGCAACCAATGAAAGGAAAAACCAATATTATAATGTTTGTTGGTCTTCAAGGTATTGGTAAAACGACCACATGCACCAAGATGGCCTATTACTATATGAAGAAAGGTTGGCGATGTGCCCTAGTCTGTGCCGATACATTCCGTGCTGGCGCCTTTGATCAATTGAAACAGAATGCCACTAAAGCTCGAATTCCATTTTATGGCTCATACACCGAATCCGATCCAGTAGTTATTGCGTCCGAAGGTGTAGAGAAATTCGCCAAAGAAAATTTCGAGATCGTTATTGTTGATACCAGTGGCAGACATAAACAAGAAAGTTCATTGTTTGAAGAAATGCTAGCGATTCAAGCGGCCATCCAACCAAATCTAGTGATTTATGTAATGGATGCCTCTATAGGTCAGGCTTGCGAAGCTCAAGCTCGTGCATTCAAGCTAAAAGTGGATATCGGAGCGATTATTGTGACCAAATTAGATGGTCACGCAAAAGGTGGTGGTGCGTTGAGCGCTGTAGCTGCCACCAAATCCCCAATTATTTTCATCGGTACTGGCGAACATATTGACGAATTTGAACCATTCAAAGTAAGGCCTTTCATATCGAAACTATTGGGCATGGGGGATATTGAAGGATTAATCGATAAGGTGAATGAATTAAAGTTGGATGACAATGAAGAATTGATTGAGAAACTTAAACATGGTGAATTTACCATACGTGATATGTATGAGCAATTGACGAACATCATGAAAATGGGTCCGTTCAATCAGATTCTCAACATGATTCCAGGATTTGGAGCCGAACTTGCAAAATGTGCGTCTGAAGCCGAATCAATGTCCAGATTAAAACGAATGATGACCATTATGGATTCGATGAGTGATTCGGAATTGGATTCACGTGAAGGAGCGAAATTATTTTCCAAACAACCAACACGAATTGTTAGAGTTTCGCGTGGTGCAGGCGTAACTCAACGAGAAGTACAAGAATTATTATCCCAGTATACTAAATTTGCAGCCGTTGTGAAAAAAATGGGTGGGATCAAAGGATTGTTCAAAAGTGGAGATCTAGCCAAAAATGTTAATCCTGCTCAAATGGCTAAACTAAATCAACA-------------------------------
	AD1416_Turbinoptes_strandtmanni                                                                                                 CCGAAAAATTACCTTAGCATTGAAGTCGCTGGGTAATGCAACTATAATCAATCAAGAAGTTTTAGATAGTCTACTCAAAGAAATCTGTACAGCATTAATCGAATCCGATGTAAATATCATGCTAGTCAAACAGCTAAGGGAAAATGTACGGTCGGTGATAGATTTTGATGAAATGGCTGCTGGTCTAAACAAACGCAGAATGATAATGATGGCTGTTTTCCAAGAATTATGCAAACTGTTAGACCCAGGTGTTAAAGTGTGGCAACCTGTTAAAAGTAAAGCCAATGTAATCATGTTTGTTGGTCTTCAGGGGATCGGCAAAACTACTACTTGTACCAAGATGGCCTATTATTATATGAAAAAAGGTTGGAAATGTGCTCTGGTTTGCGCCGATACATTCCGTGCTGGTGCCTTTGATCAACTCAAACAAAATGCCACCAAAGCTAGAATACCATTTTATGGTTCATATACTGAATCCGACCCAGTTGTTATTGCTTCTGAAGGTGTGGAAAAATTCACTAAAGAAAACTTTGAAATCGTTATTGTCGATACCAGTGGAAGACATAAACAAGAAAGTTCTTTATTCGAAGAAATGTTAGCCATCCAGGCTGCCATACAACCAAATCTGGTAATTTATGTTATGGATGCTTCCATTGGTCAAGCCTGTGAAGCTCAAGCAAGAGCTTTCAAGAATAAAGTCGATATAGGAGCAATAATCGTGACAAAATTAGATGGTCATGCCAAAGGTGGTGGTGCTTTGAGTGCCGTGGCTGCCACAAAATCTCCAATTATATTTATAGGTACTGGTGAACACATCGATGAATTTGAGCAATTCAAAGTAAAGCCTTTCATATCTAAATTATTGGGAATGGGCGATATCGAAGGCCTAATTGATAAGGTCAATGAATTGAAATTAGATGATAATGAAGAATTAATTGAAAAATTAAAACATGGAGAATTCACCATCCGTGATATGTATGAACAGTTGACTAATATTATGAAAATGGGCCCCTTCAATCAAATCTTAAATATGATTCCCGGTTTTGGTGCCGAACTAGCTAAATGTGCTTCCGAAGCAGAATCAATGTCCAGATTGAAACGGATGATGACCATCATGGATTCGATGAGCGATTCTGAATTAGATTCTCGCGAAGGAGCTAAATTGTTTTCTAAGCAGCCAACTCGTATTATCCGTGTGTCAAGAGGTGCCGGTGTCACACAACGTGAAGTACAAGAACTATTATCTCAATATACCAAATTTGCTGCTGTCGTCAAGAAAATGGGAGGCATTAAAGGATTATTTAAGAGTGGTGATTTAGCCAAAAATGTCAATCCTGCACAGATGGCTAAACTCAATCAACAAATGGCCAAAATGATTGATCCACGGGTGTTA
	AD796_Congocoptes_sphyrapicicola_Sphyrapicus_varius_IL                                                                          AAGAAAAATAACAACGGCCTTACGGTCACTTGGTAATGCAACAATTATTAATCAAGAAGTATTGGATGGATTATTAAAAGAAATTTGTACAGCATTAATTGAATCGGATGTGAATATTATGCTTGTAAAGCAATTACGTGAAAATGTTCGCCGTGTTATTGATTTTGATGAAATGGCTGCCGGACTAAATAAACGAAGAATGATAATGCGTGCTGTATTTCAAGAATTATGTAAATTATTAGATCCCGAAGTTAAAGCATGGCAACCGATAAAAGGAAAAACAAATRTTATTATGTTTGTTGGTCTTCAGGGTATTGGTAAAACGACTACCTGTACAAAAATGGCTTATTATTATATGAAAAAAGGTTGGAAATGTGCATTAGTTTGTGCTGATACATTCCGTGCTGGTGCCTTCGATCAATTAAAACAGAATGCAACCAAAGCTCGTATACCATTCTATGGTTCATATACAGAATCTGATCCTGTTGTTATTGCATCCGAAGGTGTTGAAAAATTTACAAATGAAAATTTTGAAATTGTTATTGTTGATACTAGTGGTCGACATAAACAAGAAAGTTCATTATTCGAAGAAATGTTAGCCATTCAGGCTGCCATTCAACCAAATTTGGTCATCTACGTAATGGATGCATCGATTGGTCAAGCTTGTGAAGCACAGGCTCGTGCATTTAAATCTAAAGTTGATGTTGGAGCGATTATAGTAACAAAATTAGATGGTCATGCAAAAGGTGGTGGTGCCTTAAGTGCTGTCGCTGCAACTAAATCTCCCATCATATTTATCGGTACTGGTGAACATATCGATGAATTTGAACCGTTTAAAGTAAGGCCATTTATTTCAAAACTATTGGGAATGGGTGATATTGAAGGTTTAATAGATAAAGTGAATGAATTAAAACTGGATGATAATGAAGAATTGATCGAAAAGCTAAAACATGGAGAATTTACCATTAGAGATATGTATGAACAATTGACTAACATCATGAAAATGGGTCCTTTTAATCAGATTCTTAATATGATACCTGGATTCGGGGCTGAATTAGCTAAATGTGCTTCCGAAGCTGAATCGATGTCACGATTAAAACGTATGATGACCATTATGGATTCGATGAGTGATTCAGAATTAGATTCCAGAGAAGGTGCCAAATTATTTTCCAAACAGCCGACTAGAATTGTTCGTGTTGCACGTGGTGCTGGTGTTACGCAACGAGAAGTTCAAGAATTATTATCACAATATACTAAATTTGCTGCCGTAGTCAAAAAGATGGGCGGTATAAAAGGTTTATTCAAAAGCGGTGATTTGGCCAAAAATGTTAATCCAGCTCAAATGGCCAAATTAAATCAACAAATGGCTAAAATGATTGATCCAAGAGTTTTA
	AD572_Echimytricalges_guyanensis_Proechimys_simonsi_Peru                                                                        TCGGAAAATTACGACCGCATTGCGTTCGTTGGGCAATGCGACCATCATCAATCAAGAAATATTGGATGGTTTGCTCAAAGAAATTTGCACAGCCCTAATCGAATCAGATGTAAACATTATGCTGGTCAAACAATTACGCGAAAATGTTAGACGTGTGATCGATTTTGATGAAATGGCCGCTGGCCTCAATAAACGTCGTATGATCATGATGGCTGTATTCCAAGAGCTTGTGAAATTGCTCGACCCTGAGGTTAAAGTTTGGCAGCCAGTCAAAGGAAAAACCAACGTGATCATGTTTGTTGGTCTACAAGGTATCGGTAAAACAACCACATGTACCAAGATGGCCTACTATTACATGAAAAAGGGTTGGAAATGTGCTCTTGTTTGTGCTGATACATTCCGTGCTGGTGCCTTTGACCAACTGAAACAGAATGCCACTAAGGCCCGTATTCCATTTTATGGTTCTTATACCGAGTCCGATCCAGTGGTCATCGCTTCCGAGGGTGTTGAAAAATTTACCAATGAAAATTTTGAGATCGTCATTGTTGATACCAGTGGTAGGCATAAACAGGAAAGCTCATTATTCGAAGAAATGTTGGCCATTCAGGCGGCAATCCAACCAAATCTGGTAATCTACGTGATGGACGCTTCCATTGGTCAAGCTTGTGAAGCGCAAGCCAAAGCGTTTAAACAAAAAGTCGATGTCGGTGCAATCATCGTGACCAAATTGGATGGACATGCCAAAGGTGGTGGTGCATTGAGCGCTGTCGCTGCAACCAAATCGCCAATCATTTTCATTGGTACTGGTGAACATATCGATGAATTTGAGCAATTCAAAGTTCGCCCATTCGTATCGAAACTATTGGGAATGGGCGATATCGAAGGTCTAATAGATAAAGTGAACGAGTTGAAGCTCGACGATAATGAGGAGTTGATAGAAAAATTGAAGCACGGTGAATTTACGATACGTGATATGTATGAACAATTGACCAACATCATGAAGATGGGCCCATTCAATCAAATTCTTAATATGATACCTGGTTTTGGAGCTGAACTAGCCAAATGTGCSAGCGAAGCTGAATCAATGTCCCGTCTTAAGCGAATGATGACCATTATGGATTCGATGAGCGATTCTGAGCTAGATTCGCGCGAAGGTGCCAAAATATTCTCCAAACAGCCAACTCGTTTGGTCAGAGTGGCACGAGGTGCAGGCGTCACCCAACGCGAAGTACAAGAATTATTATCCCAATATACMAAGTTTGCCGCTGTCGTCAAAAAGATGGGTGGAATCAAGGGCTTATTCAAATCAGGAGATTTGACCAAAAATGTTAATCCAGCACAAATGGCCAAACTAAATCAACA-------------------------------
	AD1458_Psoralges_libertus_ex_Tamandua_sp_noesh                                                                                  -------------------------------------------------------------------------------------------------------------------------------------------------------------------------------------------------------------------------------------------------------------------------------------------------------------------------------------------------------------------------------------------------------------------------------------------------------------------------------------------------------------------------------------------------------------------------------------------------------------------------------------------------------------------------------------------------------------------------------------------------------------------------------------------------------------------------------------------------------------------------------------------------------------------------------------------------------------------------------------------------------------------------------------------------------------------------------------------------------------------------------------------------------------------------------------------------------------------------------------------------------------------------------------------------------------------------------------------------------------------------------------------------------------------------------------------------
	AD466_Otodectes_cynotis_Felis_catus_MI                                                                                          ------------------------------------------------------------ATTAGATGGTTTATTGAAAGAAATTTGTACAGCATTAATCGAATCGGATGTAAATATAATGCTTGTTAAACAATTAAGAGAAAATGTACGTAATGTAATTGATTTTGATGAAATGGCTGCAGGATTAAATAAACGTCGTATGATAATGCGAGCAGTTTTTCAAGAATTATGTAAATTATTAGATCCAGGTGTTAAAACGTGGCAACCTGTAAAAGGTAAAACAAATGTTATAATGTTTGTGGGTTTACAAGGTATTGGTAAAACAACAACTTGTACAAAAATGGCATATTATTATATGAAAAAAGGATGGAAATGTGCATTAGTTTGTGCCGATACATTTCGTGCTGGTGCATTCGATCAATTAAAACAGAATGCAACAAAAGCAAGAATACCATTCTATGGTTCATATACTGAATCCGATCCGGTTGTAATTGCATCTGAAGGTGTTGAAAAATTTACTAATGAAAATTTTGAAATTATTATTGTTGATACAAGTGGTCGTCATAAACAAGAGAATTCATTATTTGAAGAAATGTTAGCTATACAGGCGGCAATACAATCAGATTTAGTTATCTATGTAATGGATGCATCAATTGGACAAGCATGTGAACCACAAGCACGTGCATTTAAAGCTAAAGTTGATGTTGGTGCAATTATTGTAACAAAATTAGATGGTCATGCAAAAGGTGGTGGTGCATTAAGTGCTGTTGCAGCAACAAAATCACCCATCATATTTATTGGTACGGGTGAACATATCGATGAATTTGAATCGTTTAAAGTACGTCCATTTATATCAAAATTATTGGGTATGGGCGATATTGAAGGTTTAATCGATAAAGTGAATGAATTAAAACTTGATGATAATGAAGAATTAATTGAAAAAATTAAACACGGTGAATTTACCATACGTGATATGTATGAACAATTAACGAATATTATGAAAATGGGTCCATTTAATCAGATATTAAATATGATACCTGGTTTTGGTGCTGAACTGGCTAAATGCGCATCGGAAGCTGAATCAATGTCAAGATTAAAACGTATGATGACAATAATGGATTCGATGAGTGATTCTGAATTGGATTCACGTGAAGGTGCAAAATTATTCTCCAAACAACCGACAAGAATTGTACGTGTTTCACGTGGTGCAGGTTGTACACAACGTGAAGTACAAGAATTATTGTCACAATATACAAAATTTGCTGCCGTTGTTAAAAAAATGGGCGGTATAAAAGGTTTATTTAAAAGCGGTGATTTAGCTAAAAATGTAAATCCAGCACAGATGGCCAAATTAAATCAACAAATGGCTAAAATGATTGATCCAAGAGTATTA
	'Otodectes cynotis GQ864320_1'                                                                                                  -------------------------------------------------------------------------------------------------------------------------------------------------------------------------------------------------------------------------------------------------------------------------------------------------------------------------------------------------------------------------------------------------------------------------------------------------------------------------------------------------------------------------------------------------------------------------------------------------------------------------------------------------------------------------------------------------------------------------------------------------------------------------------------------------------------------------------------------------------------------------------------------------------------------------------------------------------------------------------------------------------------------------------------------------------------------------------------------------------------------------------------------------------------------------------------------------------------------------------------------------------------------------------------------------------------------------------------------------------------------------------------------------------------------------------------------------
	AD1647_Caparinia_ictonyctis_ex_Atelerix_albiventris                                                                             ------------aaCaGCATtaCGTTCATTAGGTaATGCaACAATAATTAATCAAGAAGTATTAGATGGTTTATTAAAAGAAATtTGTACAGCATTAATTGAATCTGATGTAAATATAATGCTTGTAAAGCAATTACGTGAAAATGTACGTAATGTTATTGATTTTGATGAAATGGCAGCAGGTTTAAATAAACGTCGTATGATAATGCGTGCTGTATTTCAAGAATTATGTAAATTATTAGATCCAGGAGTGAAAACATGGCAACCTATTAAAGGTAAAACAAATGTTATTATGTTTGTTGGTTTACAAGGTATTGGTAAAACAACAACATGTACTAAAATGGCGTATTATTATATGAAAAAAGGATGGAAATGTGCATTAGTTTGTGCCGATACATTTCGTGCTGGTGCATTTGATCAATTAAAACAGAATGCAACAAAAGCAAGAATACCATTCTATGGTTCATATACTGAATCAGATCCTGTTGTTATTGCATCTGAAGGTGTTGAAAAATTTACAAATGAAAATTTTGAAATTGTTATTGTTGATACAAGTGGTCGGCATAAACAAGAAAATTCATTATTCgAAGAAATGTTAGCAATACAAGCGGCAATACAATCGGATCTAGTTATTTATGTAATGGATGCATCAATTGGTCAAGCTTGTGAACCACAAGCACGTGCATTCAAAGCTAAAGTTGATGTTGGTGCTATTATTGTAACAAAATTAgATGGACATGCCAAAGGTGGTGGTGCATTAAgTGCTGTTGCagCAACAAAATCaCCAATCaTATTTATTGGtACtGGtGAACaTaTCgATGAATTTGAaCaATTCAAAgTTCGGCCaTTTaTaTCAAAATTaTTGGGtATGGGtGATATTGAAGGtTTaATCGaTAAAGTAAATGAATTAAAACtTGaTGaTAATGaAGaATTAATTGaAAAAATTAAACaCGGtGaATTTaCaATACgTGATATGTATGaACaATTaACaAATaTTATGaAAATGGGTCCaTTCaATCaAATaTTAAATaTGATACCtGGaTTTGGTGCTGAATTAGCTAAATGTGCTTCGGaAGCTGaATCaATGTCTCGaTTaAAACGTATGaTGaCaATTATGGaTTCaATGaGtGaTTcTGAATTAGaTTCaCGtGaAGGtGCaAAATTATTTTCaAAACaACCaACaAGaATTGTACGTGTTTCaCGtGGtGCtGGTTGTACaCaACGTGAAGTaCaAGAATTATTATCaCaGTATACaAAATTTGCtGCCGtTGTTAAAAAAATGGGTGGtATAAAAGGTTTATTTAAAAGTGGTGATTTAGCTAAAAATGTAAATCCAGCACAAATGGCAAAATTAAATCAACAAATGGCTAAAATGATtGaTCCAAGAGtttta
	AD2034_Caparinia_tripilis_Erinaceus_europaeus                                                                                   tagAAAaaTAaCAaCaGCATTaCGTTCATTAGGTAATGCAACAATAATTAATCAAGAAGTATTAGATGGTTTATTAAAAGAAATTTGTACAGCATTAATTGAATCTGATGTAAATATAATGCTTGTAAAGCAATTACGTGAAAATGTACGTAATGTTATTGATTTTGATGAAATGGCAGCAGGTTTAAATAAACGTCGTATGATAATGCGTGCTGTATTTCAAGAATTATGTAAATTATTAGATCCAGGAGTGAAAACATGGCAACCTATTAAAGGTAAAACAAATGTTATTATGTTTGTTGGTTTACAAGGTATTGGTAAAACAACAACATGTACTAAAATGGCGTATTATTATATGAAAAAAGGATGGAAATGTGCATTAGTTTGTGCCGATACATTTCGTGCTGGTGCATTTGATCAATTAAAACAGAATGCAACAAAAGCAAGAATACCATTCTATGGTTCATATACTGAATCAGATCCTGTTGTTATTGCATCTGAAGGTGTTGAAAAATTTACAAATGAAAATTTTGAAATTGTTATTGTTGATACAAGTGGTCGGCATAAACAAGAAAATTCATTATTCGAAGAAATGTTAGCAATACAAGCGGCAATACAATCAGATCTAGTTATTTATGTAATGGATGCATCAATTGGTCAGGCTTGTGAACCACAAGCACGTGCATTTAAAGCTAAAGTTGATGTTGGTGCTATTATTGTAACAAAATTAGATGGACATGCCAAAGGTGGTGGTGCATTAAGTGCTGTTGCAGCAACAAAATCACCAATCATATTTATTGGTACTGGTGAACATATCGATGAATTTGAaCAATTCAAAGTTCGGCCATTTATATCAAAATTATTGGGTATGGGTGATATTGAAGGTTTAATCGATAAAGTAAATGAATTAAAACTTGATGATAATGAAGAATTAATTGAAAAAATTAAACACGGTGAATTTACAATACGTGATATGTATGAACAATTAACAAATATTATGAAAATGGGTCCATTCAATCAAATATTAAATATGATACCTGGATTTGGTGCTGAATTAGCTAAATGTGCTTCGGAAGCTGAATCAATGTCTCGATTAAAACGTATGATGACAATTATGGATTCAATGAGTGATTCTGAATTAGATTCACGTGAAGGTGCAAAATTATTTTCAAAACAACCAACAAGAATTGTACGTGTTTCACGTGGTGCTGGTTGTACACAACGTGAAGTACAAGAATTATTATCGCAGTATACAAAATTTGCTGCCGTTGTTAAAAAAATGGGTGGTATAAAAGGTTTATTTAAAAGTGGTGATTTAGCTAAAAATGTAAATCCAGCACAAATGGCAAAATTAAATCAACAAATGGCTAAAATGATTGATCCAAGAGTTTTA
	AD2035_Caparinia_tripilis_Erinaceus_europaeus                                                                                   -------------------------------------------------------------------------------------------------------------------------------------------------------------------------------------------------------------------------------------------------------------------------------------------------------------------------------------------------------------------------------------------------------------------------------------------------------------------------------------------------------------------------------------------------------------------------------------------------------------------------------------------------------------------------------------------------------------------------------------------------------------------------------------------------------------------------------------------------------------------------------------------------------------------------------------------------------------------------------------------------------------------------------------------------------------------------------------------------------------------------------------------------------------------------------------------------------------------------------------------------------------------------------------------------------------------------------------------------------------------------------------------------------------------------------------------------
	AD597_Psoroptes_ovis_Oryctolagus_cuniculus                                                                                      ------------GACCGCATTACGGTCGCTGGGTAATGCAACAATCATCAATCAAGAAGTATTGGATGGCCTACTCAAAGAAATATGTACAGCCCTAATTGAATCCGATGTGAATATTATGTTGGTCAAAAAATTACGTGAAAATGTTCGAAATGTTATTGATTTTGATGAAATGGCTGCAGGCCTAAACAAACGCCGCATGATTATGCGTGCCGTATTTCAAGAACTGTGTAAATTACTTGATCCAGAAGTGAAAGCATGGCAACCTGTTAAAGGCAAGACTAATGTTATTATGTTTGTCGGCTTGCAAGGTATCGGTAAGACTACGACCTGTACAAAAATGGCTTATTATTATATGAAAAAAGGATGGAAATGTGCGCTGGTTTGTGCCGATACATTTCGTGCCGGTGCATTCGATCAGCTCAAACAAAATGCAACCAAAGCTCGAATACCTTTTTATGGTTCTTATACAGAATCGGACCCGGTTGTAATCGCTTCGGAAGGTGTGGAAAAATTTACAAATGAAAATTTTGAAATCATCATTGTCGACACTAGTGGTCGCCATAAACAAGAAAGTTCATTGTTCGAAGAAATGTTGGCCATTCAAGCGGCTATTCAACCAAATCTCGTTATTTACGTTATGGACGCATCGATTGGTCAAGCTTGTGAATCGCAAGCACGTGCATTCAAATCAAAAGTCGATGTCGGTGCCATAATCGTCACCAAATTAGATGGCCATGCTAAAGGTGGTGGCGCCCTCAGTGCTGTCGCAGCAACCAAATCACCAATCATTTTCATTGGTACCGGTGAACATATTGATGAATTTGAACCATTCAAAGTACGTCCATTCATATCGAAATTGTTGGGTATGGGCGATATTGAAGGTTTGATTGACAGGGTAAATGAACTGAAACTGGATGATAATGAAGAATTGATCGAGAAAATTAAACATGGGGAATTCACCATTCGTGATATGTATGAACAGCTAACGAACATAATGAAAATGGGTCCATTCAATCAAATTCTAAACATGATTCCTGGATTCGGTGCCGAACTGGCCAAATGTGCATCCGAAGCTGAATCGATGTCACGATTAAAGCGGATGATGACCATAATGGATTCAATGAGTGACTCGGAACTGGATTCACGTGAAGGCGCCAAGCTATTTTCTAAACAACCAACACGTATTGTTCGTGTATCACGTGGTGCTGGCTGCACACAACGTGAAGTACAAGAACTACTATCCCAATATACTAAATTTGCGGCTGTCGTCAAAAAGATGGGCGGAATTAAAGGTCTGTTTAAAAGTGGTGATTTGGCTAAAAATGTTAATCCAGCACAAATGGCCAAATTGAATCAACA-------------------------------
	AD597_Psoroptes_ovis_ex_Oryctolagus_cuniculus_CO1_KJ957822                                                                      ------------GACCGCATTACGGTCGCTGGGTAATGCAACAATCATCAATCAAGAAGTATTGGATGGCCTACTCAAAGAAATATGTACAGCCCTAATTGAATCCGATGTGAATATTATGTTGGTCAAAAAATTACGTGAAAATGTTCGAAATGTTATTGATTTTGATGAAATGGCTGCAGGCCTAAACAAACGCCGCATGATTATGCGTGCCGTATTTCAAGAACTGTGTAAATTACTTGATCCAGAAGTGAAAGCATGGCAACCTGTTAAAGGCAAGACTAATGTTATTATGTTTGTCGGCTTGCAAGGTATCGGTAAGACTACGACCTGTACAAAAATGGCTTATTATTATATGAAAAAAGGATGGAAATGTGCGCTGGTTTGTGCCGATACATTTCGTGCCGGTGCATTCGATCAGCTCAAACAAAATGCAACCAAAGCTCGAATACCTTTTTATGGTTCTTATACAGAATCGGACCCGGTTGTAATCGCTTCGGAAGGTGTGGAAAAATTTACAAATGAAAATTTTGAAATCATCATTGTCGACACTAGTGGTCGCCATAAACAAGAAAGTTCATTGTTCGAAGAAATGTTGGCCATTCAAGCGGCTATTCAACCAAATCTCGTTATTTACGTTATGGACGCATCGATTGGTCAAGCTTGTGAATCGCAAGCACGTGCATTCAAATCAAAAGTCGATGTCGGTGCCATAATCGTCACCAAATTAGATGGCCATGCTAAAGGTGGTGGCGCCCTCAGTGCTGTCGCAGCAACCAAATCACCAATCATTTTCATTGGTACCGGTGAACATATTGATGAATTTGAACCATTCAAAGTACGTCCATTCATATCGAAATTGTTGGGTATGGGCGATATTGAAGGTTTGATTGACAGGGTAAATGAACTGAAACTGGATGATAATGAAGAATTGATCGAGAAAATTAAACATGGGGAATTCACCATTCGTGATATGTATGAACAGCTAACGAACATAATGAAAATGGGTCCATTCAATCAAATTCTAAACATGATTCCTGGATTCGGTGCCGAACTGGCCAAATGTGCATCCGAAGCTGAATCGATGTCACGATTAAAGCGGATGATGACCATAATGGATTCAATGAGTGACTCGGAACTGGATTCACGTGAAGGCGCCAAGCTATTTTCTAAACAACCAACACGTATTGTTCGTGTATCACGTGGTGCTGGCTGCACACAACGTGAAGTACAAGAACTACTATCCCAATATACTAAATTTGCGGCTGTCGTCAAAAAGATGGGCGGAATTAAAGGTCTGTTTAAAAGTGGTGATTTGGCTAAAAATGTTAATCCAGCACAAATGGCCAAATTGAATCAACA-------------------------------
	'Psoroptes ovis ex Oryctolagus cuniculus FJ907505_1 isolate Rt1 FJ907499_1 isolate Rb1'                                         -------------------------------------------------------------------------------------------------------------------------------------------------------------------------------------------------------------------------------------------------------------------------------------------------------------------------------------------------------------------------------------------------------------------------------------------------------------------------------------------------------------------------------------------------------------------------------------------------------------------------------------------------------------------------------------------------------------------------------------------------------------------------------------------------------------------------------------------------------------------------------------------------------------------------------------------------------------------------------------------------------------------------------------------------------------------------------------------------------------------------------------------------------------------------------------------------------------------------------------------------------------------------------------------------------------------------------------------------------------------------------------------------------------------------------------------------
	'Psoroptes ovis ex Oryctolagus cuniculus China CO1 KJ957822_1'                                                                  -------------------------------------------------------------------------------------------------------------------------------------------------------------------------------------------------------------------------------------------------------------------------------------------------------------------------------------------------------------------------------------------------------------------------------------------------------------------------------------------------------------------------------------------------------------------------------------------------------------------------------------------------------------------------------------------------------------------------------------------------------------------------------------------------------------------------------------------------------------------------------------------------------------------------------------------------------------------------------------------------------------------------------------------------------------------------------------------------------------------------------------------------------------------------------------------------------------------------------------------------------------------------------------------------------------------------------------------------------------------------------------------------------------------------------------------------
	'Psoroptes ovis ex Ovis aries CO1 mRNA BQ835080_1 Po ad 06H12 TEXF1 cDNA clone Po ad 06H12'                                     -------------------------------------------------------------------------------------------------------------------------------------------------------------------------------------------------------------------------------------------------------------------------------------------------------------------------------------------------------------------------------------------------------------------------------------------------------------------------------------------------------------------------------------------------------------------------------------------------------------------------------------------------------------------------------------------------------------------------------------------------------------------------------------------------------------------------------------------------------------------------------------------------------------------------------------------------------------------------------------------------------------------------------------------------------------------------------------------------------------------------------------------------------------------------------------------------------------------------------------------------------------------------------------------------------------------------------------------------------------------------------------------------------------------------------------------------
	'Psoroptes ovis ex Ovis aries CO1 mRNA FR748605 mRNA Burgess S cDNA clone Bu 005 f08_p1ca'                                      -------------------------------------------------------------------------------------------------------------------------------------------------------------------------------------------------------------------------------------------------------------------------------------------------------------------------------------------------------------------------------------------------------------------------------------------------------------------------------------------------------------------------------------------------------------------------------------------------------------------------------------------------------------------------------------------------------------------------------------------------------------------------------------------------------------------------------------------------------------------------------------------------------------------------------------------------------------------------------------------------------------------------------------------------------------------------------------------------------------------------------------------------------------------------------------------------------------------------------------------------------------------------------------------------------------------------------------------------------------------------------------------------------------------------------------------------
	'Psoroptes natalensis FJ907506_1 isolate Bf1 weird 3end trimmed GQ221770_1 Bf1 frame shifting deletion corrected'               -------------------------------------------------------------------------------------------------------------------------------------------------------------------------------------------------------------------------------------------------------------------------------------------------------------------------------------------------------------------------------------------------------------------------------------------------------------------------------------------------------------------------------------------------------------------------------------------------------------------------------------------------------------------------------------------------------------------------------------------------------------------------------------------------------------------------------------------------------------------------------------------------------------------------------------------------------------------------------------------------------------------------------------------------------------------------------------------------------------------------------------------------------------------------------------------------------------------------------------------------------------------------------------------------------------------------------------------------------------------------------------------------------------------------------------------------
	'Chorioptes panda FJ907511_1 SW2010a isolate1 weird 3end trimmed FJ907504_1 SW2010a'                                            -------------------------------------------------------------------------------------------------------------------------------------------------------------------------------------------------------------------------------------------------------------------------------------------------------------------------------------------------------------------------------------------------------------------------------------------------------------------------------------------------------------------------------------------------------------------------------------------------------------------------------------------------------------------------------------------------------------------------------------------------------------------------------------------------------------------------------------------------------------------------------------------------------------------------------------------------------------------------------------------------------------------------------------------------------------------------------------------------------------------------------------------------------------------------------------------------------------------------------------------------------------------------------------------------------------------------------------------------------------------------------------------------------------------------------------------------
	'Chorioptes texanus FJ907508_1 isolate Ct3 FJ907501_1 isolate Ct3 frame shifting deletion corrected'                            -------------------------------------------------------------------------------------------------------------------------------------------------------------------------------------------------------------------------------------------------------------------------------------------------------------------------------------------------------------------------------------------------------------------------------------------------------------------------------------------------------------------------------------------------------------------------------------------------------------------------------------------------------------------------------------------------------------------------------------------------------------------------------------------------------------------------------------------------------------------------------------------------------------------------------------------------------------------------------------------------------------------------------------------------------------------------------------------------------------------------------------------------------------------------------------------------------------------------------------------------------------------------------------------------------------------------------------------------------------------------------------------------------------------------------------------------
	'Chorioptes texanus FJ907507_1 isolate Sc2 FJ907500_1 isolate Sc2 weird 3end trimmed'                                           -------------------------------------------------------------------------------------------------------------------------------------------------------------------------------------------------------------------------------------------------------------------------------------------------------------------------------------------------------------------------------------------------------------------------------------------------------------------------------------------------------------------------------------------------------------------------------------------------------------------------------------------------------------------------------------------------------------------------------------------------------------------------------------------------------------------------------------------------------------------------------------------------------------------------------------------------------------------------------------------------------------------------------------------------------------------------------------------------------------------------------------------------------------------------------------------------------------------------------------------------------------------------------------------------------------------------------------------------------------------------------------------------------------------------------------------------
	'Chorioptes texanus FJ907510_1 isolate Mc4 FJ907503_1 isolate Mc4 frame shifting deletion corrected'                            -------------------------------------------------------------------------------------------------------------------------------------------------------------------------------------------------------------------------------------------------------------------------------------------------------------------------------------------------------------------------------------------------------------------------------------------------------------------------------------------------------------------------------------------------------------------------------------------------------------------------------------------------------------------------------------------------------------------------------------------------------------------------------------------------------------------------------------------------------------------------------------------------------------------------------------------------------------------------------------------------------------------------------------------------------------------------------------------------------------------------------------------------------------------------------------------------------------------------------------------------------------------------------------------------------------------------------------------------------------------------------------------------------------------------------------------------
	'Chorioptes texanus FJ907509_1 isolate Ch41 weird 3end trimmed FJ907502_1 isolate Ch4 frame shifting deletion corrected weird 3' -------------------------------------------------------------------------------------------------------------------------------------------------------------------------------------------------------------------------------------------------------------------------------------------------------------------------------------------------------------------------------------------------------------------------------------------------------------------------------------------------------------------------------------------------------------------------------------------------------------------------------------------------------------------------------------------------------------------------------------------------------------------------------------------------------------------------------------------------------------------------------------------------------------------------------------------------------------------------------------------------------------------------------------------------------------------------------------------------------------------------------------------------------------------------------------------------------------------------------------------------------------------------------------------------------------------------------------------------------------------------------------------------------------------------------------------------
	'Chorioptes bovis 18S GQ864308_1'                                                                                               -------------------------------------------------------------------------------------------------------------------------------------------------------------------------------------------------------------------------------------------------------------------------------------------------------------------------------------------------------------------------------------------------------------------------------------------------------------------------------------------------------------------------------------------------------------------------------------------------------------------------------------------------------------------------------------------------------------------------------------------------------------------------------------------------------------------------------------------------------------------------------------------------------------------------------------------------------------------------------------------------------------------------------------------------------------------------------------------------------------------------------------------------------------------------------------------------------------------------------------------------------------------------------------------------------------------------------------------------------------------------------------------------------------------------------------------------
	AD1660_Chorioptes_bovis_ex_Ovis_aries                                                                                           ------------gactGCaTTGCGTTCATTGGGCAaTGCAACCATCATCAATCAAGAAGTTTTAGATGGCCTTTTGAAAGAAATTTGTACaGCATTAATTGAATCaGATGTTAATATTATGTTGGTGAAAAAACTGCGTGAAAATGTCCGAAATGTAATTGATTTTGATGAAATGGCTGCTGGCCTCaATAAAAGACGTATGATAATGCGTGCCGTATTTCAAGAATTATGTAAATTATTAGATCCAGAAGTTAAAGCATGGCAACCTGTTAAAGGTAAAACAAATGTTATTATGTTTGTTGGCTTGCAAGGTATTGGTAAAACAACTACATGCaCAAAAATGGCTTATTATTATATGAAAAAAGGATGGAAATGTTCATTGGTTTGTGCCGATACATTTCGTGCTGGTGCATTTGATCAATTGAAACAAAATGCAACGAAAGCACGTATACCATTCTATGGTTCATATACAGAATCAGATCCAGTTGTAATTGCATCAGAAGGTGTGGAAAAATTTACAAATGAAAATTTTGAAATTATTATCGTCGATACAAGTGGTCGTCATAAACAAGAAAGTTCACTGTTCGAAGAAATGTTAGCGATTCAAGCGGCCATACAACCGAATCTAGTTATTTATGTAATGGATGCATCAATTGGTCAAGCTTGTGAATCACAGGCACGTGCATTTAAATCAAAAGTTGATGTCGGTGCTATTATCGTTACAAAACTAGATGGACATGCTAAAGGTGGTGGTGCATTGAGCGCTGTGGCAGCCACCAAATCGCCAATCATTTTTATTGGTACTGGTGAACATATTGATGAATTTGAACAATTCAAAGTACGTCCATTCaTATCGAAATTATTAGGAATGGGTGATATTGAAGGTTTAATCGATAAAGTAAATGAACTGAAACTTGATGATAATGAAGAGCTGATTGAAAAAATTAAACATGGTGAATTTACCATACGTGATATGTATGAACAATTGACGAATATAATGAAAATGGGACCATTTAATCAAATTTTAAATATGATACCAGGGTTTGGTGCCGAATTGGCTAAATGTGCATCGGAAGCTGAGTCAATGTCACGGCTAAAACGTATGATGACCATTATGGATTCAATGAGTGATAGTGAATTGGATTCGCGGGAAGGTGCAAAATTATTTTCAAAACAACCAACACGTATTGTTAGAGTGTCGAGAGGTGCCGGTTGCACACAACGTGAAGTACAAGAATTATTGTCACaATATACGAAATTTGCTGCTGTTGTCAAGAAAATGGGTGGCATTAAAGGATTGTTTAAAAGTGGTGATCTGGCCAAAAACGTAAATCCAGCACAAATGGCAAAATTAAATCAACAAATGGCTAAAATGAtTGaTCCACGgGtatTa
	AD1664_Chorioptes_sweatmani_ex_Alces_alces_no28S411esh                                                                          ------------gACtGCGTtGCGAtCGTTGGGTAaTGCAACCATCATTAATCAAGAAGTTTTAGATGGCCTATTGAaGGAAATTTGTACAGCATTAATTGAGTCAGATGTTAATATTATGTTGGTAAAAAAATTACGTGAAAATGTACGTAATGTAATTGATTTTGATGAAATGGCTGCTGGCCTCAATAAAAGACGTATGATAATGCGTGCCGTATTTCAAGAATTATGTAAATTATTAGATCCAGAAGTTAAAGCATGGCAACCTGTTAAAGGTAAAACAAATGTTATCATGTTTGTCGGTCTACAAGGTATTGGTAAAACAACTACATGTACAAAAATGGCTTATTATTATATGAAAAAAGGATGGAAATGTTCATTGGTTTGTGCCGATACATTTCGTGCCGGTGCATTCGATCAGTTGAAACAAAATGCTACCAAAGCACGTATACCATTTTATGGTTCATATACAGAATCAGATCCAGTTGTAATTGCATCTGAAGGTGTGGAAAAATTTACAAATGAAAATTTTGAAATTATTATCGTCGACACAAGTGGTCGTCATAAACAAGAAAGTTCACTGTTTGAAGAAATGTTGGCGATTCAAGCGGCCATTCAACCGAATCTAGTTATTTATGTAATGGATGCATCGATTGGTCAAGCTTGTGAATCACAAGCACGTGCATTTAAATCAAAAGTTGATGTCGGTGCCATTATCGTTACAAAATTAGATGGACATGCTAAAGGTGGTGGTGCATTGAGTGCTGTAGCAGCCACCAAATCACCAATCATTTTTATTGGTACCGGTGAACATATTGATGAATTTGAACAATTCAAAGTACGTCCATTCATATCAAAATTATTAGGAATGGGTGATATTGAAGGGCTAATCGATAAGGTAAACGAATTAAAACTTGATGACAATGAAGAATTAATTGAAAAAATTAAACATGGTGAATTTACGATACGTGACATGTATGAACAATTGACGAATATAATGAAAATGGGACCATTTAATCAAATTTTAAACATGATACCAGGTTTTGGAGCCGAACTGGCTAAATGTGCTTCAGAAGCTGAATCAATGTCCCGGTTGAAACGGATGATGACCATTATGGATTCAATGAGTGATAGTGAATTGGATTCACGGGAAGGTGCAAAATTATTTTCAAAACAACCAACACGTATTGTTCGTGTGTCGAGAGGTGCTGGTTGTACACAACGTGAAGTACAAGAATTATTATCACAATACACGAAATTTGCTGCTGTTGTCAAGAAAATGGGTGGCATTAAAGGATTGTTTAAAAGTGGCGATTTAGCTAAAAACGTAAATCCAGCACAAATGGCAAAATTAAATCAACAAATGGCTAAAATGAtTGaTCCaCGgGTaTta
	AD843_Gymnoglyphus_longior                                                                                                      AAGAAAGATTACAACGGCCTTACGGTCGCTCGGTAATGCTACAATAATTAATCAAGAAGTATTGGATGGACTTCTTAAAGAAATCTGTACTGCATTAATCGAATCAGATGTCAATATTATGCTTGTTAAACAATTACGTGAAAATGTTCGACGTGTTATCGATTTTGATGAAATGGCAGCCGGCCTAAATAAACGACGAATGATTATGCGTGCCGTATTTCAAGAATTATGTAAATTATTAGATCCTGAAGTTAAAGTATGGCAACCGGTGAAAGGAAAAACAAATGTTATCATGTTTGTCGGTCTACAGGGTATTGGTAAAACGACCACCTGTACAAAGATGGCTTATTATTATATGAAAAAAGGATGGAAATGTGCATTAGTTTGCGCTGATACATTTCGTGCTGGTGCCTTTGATCAATTGAAACAGAATGCAACGAAAGCTCGAATACCATTCTATGGTTCATATACGGAATCCGATCCGGTTGTTATTGCATCCGAAGGTGTGGAAAAATTTTCGAATGAAAATTTTGAAATTGTTATTGTTGATACCAGCGGTCGACATAAACAGGAAAGCTCATTATTCGAAGAAATGTTAGCCATTCAGGCAGCCATACAACCTAATTTGGTCATCTATGTCATGGATGCATCGATTGGTCAAGCTTGTGAATCACAGGCTCGAGCATTTAAATCGAAAGTCGATGTCGGAGCGATTATCGTAACGAAATTGGATGGCCATGCAAAAGGTGGTGGTGCATTGAGTGCTGTGGCCGCAACTAAATCGCCCATCATATTCATCGGTACCGGTGAACATATCGATGAATTTGAACCGTTCAAAGTCAGACCTTTTATATCGAAACTATTGGGCATGGGTGATATTGAAGGTCTAATAGATAAAGTGAATGAATTGAAACTTGATGATAACGAAGAATTGATCGAAAAACTTAAACACGGAGAGTTCACCATACGGGATATGTATGAACAATTGACTAACATAATGAAAATGGGCCCATTCAATCAGATTCTTAATATGATACCTGGATTTGGTGCCGAATTAGCTAAATGTGCATCCGAAGCTGAATCCATGTCACGACTGAAACGTATGATGACCATTATGGATTCGATGAGCGATTCGGAATTAGATTCCAGAGAAGGAGCTAAACTATTCTCAAAGCAGCCGACTCGAATTGTTCGTGTTGCACGTGGTTCTGGCGTTACACAGCGTGAAGTACAAGAATTATTATCTCAATATACTAAATTTGCGGCCGTGGTCAAAAAGATGGGCGGTATAAAAGGTTTATTCAAAAGCGGTGATCTAACCAAAAATGTCAATCCAGCTCAAATGGCCAAACTAAATCAACAGATGGCCAAAATGATTGACCCGAGAGTTCTA
	AD949_Gymnoglyphus_osu                                                                                                          ------------GACGGCCTTACGGTCGCTCGGTAATGCTACAATAATTAATCAAGAAGTATTGGATGGACTTCTTAAAGAAATCTGTACTGCATTAATCGAATCCGATGTCAATATTATGCTTGTTAAACAATTACGTGAAAATGTTCGACGTGTTATCGATTTTGATGAAATGGCAGCCGGCCTAAATAAACGACGAATGATTATGCGTGCAGTATTTCAAGAATTATGTAAATTATTAGATCCTGAAGTTAAAGTATGGCAACCGGTGAAAGGAAAAACAAATGTTATCATGTTTGTCGGTCTACAGGGTATCGGTAAAACGACCACCTGTACAAAGATGGCTTATTATTATATGAAAAAAGGATGGAAATGTGCATTAGTTTGCGCTGATACATTTCGTGCTGGTGCCTTTGATCAATTGAAACAGAATGCAACGAAAGCTCGAATACCATTCTATGGTTCATATACAGAATCTGATCCGGTTGTTATTGCATCCGAAGGTGTAGAAAAATTTTCGAACGAAAATTTTGAAATTGTTATTGTTGATACCAGTGGTCGACATAAACAGGAAAGCTCACTATTCGAAGAAATGTTAGCCATTCAGGCAGCCATACAACCTAATTTGGTCATCTACGTCATGGATGCATCGATTGGTCAAGCTTGTGAATCACAGGCTCGAGCATTTAAATCGAAAGTCGATGTCGGAGCGATTATCGTAACGAAATTGGATGGCCATGCGAAAGGTGGTGGTGCATTGAGTGCTGTGGCAGCAACTAAATCGCCCATCATATTCATCGGTACCGGTGAACATATCGATGAATTTGAACCGTTCAAAGTCAGACCTTTCATATCAAAACTATTGGGCATGGGTGATATTGAAGGTCTAATAGATAAAGTGAATGAATTGAAACTTGATGATAACGAAGAATTGATCGAAAAACTTAAACACGGAGAGTTCACCATACGGGATATGTATGAACAATTGACTAACATAATGAAAATGGGCCCATTCAATCAGATTCTTAATATGATACCTGGATTTGGTGCCGAATTAGCTAAATGTGCATCCGAAGCTGAATCCATGTCACGACTGAAACGTATGATGACCATTATGGATTCGATGAGCGATTCGGAATTAGATTCCAGAGAAGGAGCTAAACTATTCTCAAAGCAGCCGACTCGAATTGTTCGTGTTGCACGTGGTTCTGGCGTTACACAGCGTGAAGTACAAGAATTATTATCTCAATATACTAAATTTGCGGCCGTGGTCAAAAAGATGGGCGGTATAAAAGGTTTATTCAAAAGCGGTGATCTAACCAAAAATGTCAATCCAGCTCAAATGGCCAAACTAAATCAACAGATGGCCAAAATGATTGACCCGAGAGTTCTA
	AD1412_Euroglyphus_maynei                                                                                                       AAGAAAAATTACGACGGCCTTACGGTCGCTCGGTAATGCTACGATAATCAATCAAGAAGTATTGGATGGACTTCTTAAGGAAATCTGTACGGCATTAATCGAATCCGATGTTAATATTATGCTGGTAAAACAATTACGTGAAAATGTTCGTCGTGTTATCGATTTCGATGAAATGGCAGCCGGCCTAAATAAACGACGAATGATAATGCGTGCCGTATTTCAGGAATTATGTAAATTATTAGATCCTGAAGTTAAATCATGGCAACCGGTGAAAGGAAAAACCAATGTTATCATGTTTGTCGGTCTACAGGGTATCGGTAAAACGACCACCTGTACAAAGATGGCCTATTATTATATGAAAAAAGGTTGGAAATGTGCATTAGTTTGTGCCGATACATTTCGTGCTGGTGCCTTTGATCAGCTGAAACAGAATGCAACGAAAGCTCGAATTCCATTCTATGGTTCATATACGGAATCCGATCCTGTTGTTATCGCATCCGAAGGTGTGGAAAAATTTTCAAATGAAAATTTTGAAATTGTTATTGTTGATACTAGCGGTCGACATAAACAAGAAAGCTCATTATTCGAAGAAATGTTGGCCATTCAAGCTGCCATACAACCTAACCTGGTCATCTACGTCATGGATGCATCAATTGGTCAGGCTTGTGAATCTCAGGCTCGAGCATTTAAATCGAAAGTCGACGTTGGAGCGATTATCGTAACGAAATTGGATGGCCACGCAAAAGGTGGCGGTGCATTGAGTGCTGTGGCCGCAACTAAATCTCCCATCATATTTATCGGTACCGGTGAACATATCGATGAATTTGAACCGTTCAAAGTAAGACCTTTCATATCGAAACTATTGGGCATGGGTGATATTGAAGGTCTAATAGATAAAGTGAATGAATTGAAGCTTGACGATAACGAAGAATTGATCGAAAAACTAAAACACGGAGAATTCACCATACGCGATATGTATGAACAATTGACCAACATAATGAAAATGGGCCCATTCAATCAGATTCTTAATATGATACCTGGATTTGGTGCCGAATTAGCTAAATGTGCATCCGAAGCTGAATCCATGTCACGACTTAAACGTATGATGACCATTATGGATTCTATGAGTGATTCGGAATTAGATTCAAGAGAAGGAGCGAAACTATTCTCAAAACAACCGACTCGAATTGTTCGCGTTGCACGTGGTGCTGGTGTTACGCAACGTGAAGTACAAGAATTATTATCTCAATATACTAAATTTGCGGCTGTGGTAAAAAAAATGGGAGGCATAAAAGGTTTATTTAAAAGCGGCGATCTAACCAAAAATGTCAATCCTGCTCAAATGGCCAAACTAAATCAACAAATGGCCAAAATGATTGATCCGAGAGTTTTG
	'Euroglyphus maynei_MUJZ01072749_1_9850_11099 isolate Arlian Lab scaffold3 mitochondrial, whole genome shotgun sequence'        AAGAAAAATTACGACGGCCTTACGGTCGCTCGGTAATGCTACGATAATCAATCAAGAAGTATTGGATGGACTTCTTAAGGAAATCTGTACGGCATTAATCGAATCCGATGTTAATATTATGCTGGTAAAACAATTACGTGAAAATGTTCGTCGTGTTATCGATTTCGATGAAATGGCAGCCGGCCTAAATAAACGACGAATGATAATGCGTGCCGTATTTCAGGAATTATGTAAATTATTAGATCCTGAAGTTAAATCATGGCAACCGGTGAAAGGAAAAACAAATGTTATCATGTTTGTCGGTCTACAGGGTATCGGTAAAACGACCACCTGTACAAAGATGGCCTATTATTATATGAAAAAAGGATGGAAATGTGCATTAGTTTGTGCCGATACATTTCGTGCTGGTGCCTTTGATCAGCTGAAACAGAATGCAACGAAAGCTCGAATTCCATTCTATGGTTCATATACGGAATCCGATCCTGTTGTTATCGCATCCGAAGGTGTGGAAAAATTTTCAAATGAAAATTTTGAAATTGTTATTGTTGATACTAGCGGTCGACATAAACAAGAAAGCTCATTATTCGAAGAAATGTTGGCCATTCAAGCTGCCATACAACCTAACCTGGTCATCTACGTCATGGATGCATCAATTGGTCAGGCTTGTGAATCTCAGGCTCGAGCATTTAAATCGAAAGTCGACGTTGGAGCGATTATCGTAACGAAATTGGATGGCCACGCAAAAGGTGGCGGTGCATTGAGTGCTGTGGCCGCAACTAAATCTCCCATCATATTTATCGGTACCGGTGAACATATCGATGAATTTGAACCGTTCAAAGTAAGACCTTTCATATCGAAACTATTGGGCATGGGTGATATTGAAGGTCTAATAGATAAAGTGAATGAATTGAAGCTTGACGATAACGAAGAATTGATCGAAAAACTAAAACACGGAGAATTCACCATACGCGATATGTATGAACAATTGACCAACATAATGAAAATGGGCCCATTCAATCAAATTCTTAATATGATACCTGGATTTGGTGCCGAATTGGCTAAATGTGCATCCGAAGCTGAATCCATGTCACGACTTAAACGTATGATGACCATTATGGATTCGATGAGTGATTCGGAATTAGATTCAAGAGAAGGAGCGAAACTATTCTCAAAACAACCGACTCGAATTGTTCGCGTTGCACGTGGTGCTGGTGTTACGCAACGTGAAGTACAAGAATTATTATCTCAATATACTAAATTTGCGGCTGTGGTCAAAAAAATGGGAGGCATAAAAGGTTTATTTAAAAGCGGCGATCTAACCAAAAATGTCAATCCAGCTCAAATGGCCAAACTAAATCAACAAATGGCCAAAATGATTGATCCGAGAGTTTTG
	AD1111_Hirstia_passericola                                                                                                      AAGAAAAATAACGACGGCCTTAAGGTCGCTCGGTAATGCAACGATTATCAATCAAGAAGTATTGGATGGACTTCTTAAGGAAATATGTACCGCATTGATCGAATCGGATGTCAATATTATGCTCGTAAAACAATTACGTGAAAATGTTCGACGTGTTATCGATTTTGATGAAATGGCTGCCGGCCTAAATAAAAGGCGGATGATTATGCGTGCCGTATTTCAAGAATTATGTAAATTATTAGATCCAGAAGTTAAAGCATGGCAACCGACGAAAGGAAAAACAAATGTTATCATGTTTGTCGGTCTACAGGGTATTGGTAAAACGACCACCTGTACAAAGATGGCCTATTATTATATGAAAAAAGGATGGAAATGTGCATTAGTTTGTGCTGACACATTTCGTGCCGGTGCCTTTGATCAATTAAAACAAAATGCAACAAAAGCTCGAATACCATTTTATGGTTCATATACAGAATCTGATCCGGTCGTCATTGCATCCGAAGGTGTGGAAAAATTCACAAATGAAAATTTTGAAATTGTTATCGTTGATACTAGTGGTCGACATAAACAGGAAAGCTCATTATTCGAAGAAATGTTAGCCATTCAAGCCGCCATACAACCAAATTTGGTTATTTACGTCATGGACGCATCGATTGGTCAAGCTTGTGAGGCACAGGCTCGAGCATTCAAATCGAAAGTCGATGTTGGGGCCATCATTGTAACGAAATTGGATGGTCATGCAAAAGGCGGTGGTGCATTAAGTGCTGTGGCTGCAACTAAATCGCCTATCATATTTATTGGTACCGGTGAACATATCGATGAATTCGAACCGTTTAAAGTAAGACCTTTCATATCAAAACTATTGGGAATGGGCGACATTGAAGGTCTAATAGATAAAGTGAATGAATTGAAACTTGATGATAATGAAGAATTGATCGAAAAACTCAAACACGGAGAGTTTACCATACGAGATATGTACGAACAATTGACTAATATAATGAAAATGGGTCCATTCAATCAGATTCTTAATATGATACCTGGATTTGGTGCCGAATTAGCAAAATGTGCATCCGAAGCAGAATCCATGTCAAGACTGAAACGTATGATGACCATCATGGATTCGATGAGTGATTCGGAATTAGATTCCAGAGAAGGCGCCAAACTATTCTCAAAACAGCCAACTCGTATTGTTCGTGTTGCTCGTGGTTCTGGTGTGACTCAACGTGAAGTACAGGAATTATTATCACAATATACAAAATTTGCGGCGGTAGTCAAAAAGATGGGAGGCATAAAAGGTTTATTCAAAAGCGGTGATCTCACCAAAAATGTCAATCCTGCTCAAATGGCCAAACTGAATCAACAGATGGCCAAAATGATTGACCCGAGAGTTTTA
	AD515_Sturnophagoides_bakeri_ex_Progne_subis_nest                                                                               AAGAAAAATAACGACGGCCTTACGGTCGCTCGGTAATGCAACAATAATTAATCAAGAAGTATTGGATGGATTACTCAAAGAAATCTGTACGGCATTAATTGAATCCGATGTGAATATTATGCTTGTAAAACAATTACGTGAAAATGTTCGACGTGTTATTGATTTTGATGAAATGGCTGCCGGCCTAAATAAACGACGAATGATAATGCGTGCCGTATTTCAAGAATTATGTAAATTATTAGATCCAGAAGTTAAAGCATGGCAACCAATGAAAGGAAAAACAAATGTTATCATGTTTGTTGGTCTACAGGGTATCGGTAAAACGACCACCTGTACAAAGATGGCTTATTATTATATGAAAAAAGGATGGAAATGTGCATTAGTTTGTGCTGATACATTCCGTGCTGGTGCCTTCGATCAATTGAAACAGAATGCAACGAAAGCTCGTATACCATTCTATGGTTCATATACGGAATCTGATCCGGTCGTTATTGCATCCGAAGGTGTGGAAAAATTTACGAATGAAAATTTTGAAATCGTTATTGTTGATACAAGTGGTCGACATAAACAGGAAAGCTCATTATTCGAAGAAATGTTAGCCATTCAGGCGGCGATTCAACCTAATTTAGTCATCTACGTTATGGATGCATCGATTGGTCAAGCTTGTGAGGCACAGGCTCGAGCATTTAAATCGAAAGTTGATGTTGGAGCGATTATCGTAACGAAATTGGATGGCCATGCAAAAGGTGGTGGTGCATTGAGTGCCGTTGCTGCAACTAAATCACCAATCATATTCATCGGTACCGGTGAACATATCGATGAATTTGAACCATTCAAAGTTAGGCCTTTCATATCGAAACTATTAGGCATGGGTGATATCGAAGGTCTAATAGATAAAGTGAATGAATTGAAACTTGATGATAATGAAGAATTGATCGAAAAATTAAAGCATGGAGAATTCACGATACGTGATATGTATGAACAATTGACTAACATAATGAAAATGGGTCCATTCAATCAGATTCTTAATATGATACCTGGATTCGGTGCTGAATTAGCTAAATGTGCATCCGAAGCTGAATCAATGTCACGATTGAAACGTATGATGACCATTATGGATTCAATGAGTGATTCAGAATTAGATTCAAGAGAAGGGGCTAAATTATTCTCAAAACAGCCGACTCGTATTGTTCGTGTTGCACGTGGTGCTGGTGTTACTCAACGTGAAGTACAAGAATTATTATCACAATATACTAAATTTGCTGCCGTTGTTAAAAAGATGGGCGGTATAAAAGGTTTATTCAAAAGTGGTGATCTAGCCAAAAATGTTAATCCAGCTCAAATGGCCAAATTGAATCAACA-------------------------------
	AD521_Dermatophagoides_farinae_Dermestes_maculatus_culture_MI                                                                   AAGAAAAATAACGACGGCCTTACGGTCGCTCGGTAATGCAACAATAATTAATCAAGAAGTATTGGATGGACTACTCAAAGAAATTTGTACGGCATTAATTGAATCCGATGTGAATATTATGCTTGTAAAAAAATTACGTGAAAATGTTCGTCGTGTTATTGATTTCGATGAAATGGCAGCCGGCCTAAATAAACGACGAATGATTATGCGTGCCGTATTTCAAGAATTATGTAAATTATTAGATCCAGAAGTTAAAGCATGGCAACCTGTGAAAGGAAAAACAAATGTTATCATGTTTGTCGGTCTACAGGGTATTGGTAAAACGACCACCTGTACAAAGATGGCCTATTATTATTTGAAAAAAGGATGGAAATGTGCATTAGTTTGTGCTGATACATTCCGTGCTGGTGCCTTTGATCAATTAAAACAGAATGCAACGAAAGCTCGAATACCATTCTATGGTTCATATACGGAATCTGATCCGGTCGTAATTGCACCCGAAGGTGTGGAAAAATTTACGAATGAAAATTTTGAAATTGTTATTGTTGATACAAGTGGTCGACATAAGCAGGAAAGCTCATTATTTGAAGAAATGTTAGCCATTCAGGCGGCCATTCAACCGAATTTGGTCATCTACGTTATGGATGCATCGATTGGTCAAGCTTGTGAGGCACAGGCTCTAGCATTTAAATCGAAAGTTGATGTTGGAGCGATTATCGTAACAAAATTGGATGGCCATGCAAAAGGTGGTGGTGCATTGAGTGCTGTGGCTGCAACTAAATCGCCCATAATATTCATCGGTACCGGTGAACATATCGATGAATTTGAACCGTTCAAAGTAAGGCCTTTCATATCGAAACTATTGGGCATGGGTGATATTGAAGGTCTTATAGATAAAGTGAGTGAATTGAAACTTGATGATAATGAAGAATTGATCGAAAAACTAAAACATGGAGAATTCACCATAAGGGATATGTATGAACAATTGACTAACATAATGAAAATGGGCCCATTCAATCAGATTCTTAATATGATACCTGGATTTGGTGCTGAATTGGCTAAATGTGCATCCGAAGCTGAATCAATGTCACGATTGAAACGTATGATGACCATTATGGATTCGATGAGTGATTCAGAATTAGATTCAAGAGAAGGGGCCAAATTATTCTCAAAACAGCCAACTCGAATTATTCGTGTTGCACGTGGTGCTGGTGTTACACAACGTGAAGTACAAGAATTATTATCACAATATACTAAATTTGCTGCCGTGGTCAAAAAGATGGGCGGTATAAAAGGTTTATTCAAAAGTGGTGATCTAGCCAAAAATGTCAATCCAGCTCAGATGGCCAAACTTAATCAACAGATGGCCAAAATGATTGATCCTAGAGTTTTA
	'RS03_Dermatophagoides_farinae_MI'                                                                                              -------------------------------------------------------------------------------------------------------------------------------------------------------------------------------------------------------------------------------------------------------------------------------------------------------------------------------------------------------------------------------------------------------------------------------------------------------------------------------------------------------------------------------------------------------------------------------------------------------------------------------------------------------------------------------------------------------------------------------------------------------------------------------------------------------------------------------------------------------------------------------------------------------------------------------------------------------------------------------------------------------------------------------------------------------------------------------------------------------------------------------------------------------------------------------------------------------------------------------------------------------------------------------------------------------------------------------------------------------------------------------------------------------------------------------------------------
	'RS59_Dermatophagoides_farinae_MI'                                                                                              -------------------------------------------------------------------------------------------------------------------------------------------------------------------------------------------------------------------------------------------------------------------------------------------------------------------------------------------------------------------------------------------------------------------------------------------------------------------------------------------------------------------------------------------------------------------------------------------------------------------------------------------------------------------------------------------------------------------------------------------------------------------------------------------------------------------------------------------------------------------------------------------------------------------------------------------------------------------------------------------------------------------------------------------------------------------------------------------------------------------------------------------------------------------------------------------------------------------------------------------------------------------------------------------------------------------------------------------------------------------------------------------------------------------------------------------------
	'RS60_Dermatophagoides_farinae_MI'                                                                                              -------------------------------------------------------------------------------------------------------------------------------------------------------------------------------------------------------------------------------------------------------------------------------------------------------------------------------------------------------------------------------------------------------------------------------------------------------------------------------------------------------------------------------------------------------------------------------------------------------------------------------------------------------------------------------------------------------------------------------------------------------------------------------------------------------------------------------------------------------------------------------------------------------------------------------------------------------------------------------------------------------------------------------------------------------------------------------------------------------------------------------------------------------------------------------------------------------------------------------------------------------------------------------------------------------------------------------------------------------------------------------------------------------------------------------------------------
	'RS61_Dermatophagoides_farinae_MI'                                                                                              -------------------------------------------------------------------------------------------------------------------------------------------------------------------------------------------------------------------------------------------------------------------------------------------------------------------------------------------------------------------------------------------------------------------------------------------------------------------------------------------------------------------------------------------------------------------------------------------------------------------------------------------------------------------------------------------------------------------------------------------------------------------------------------------------------------------------------------------------------------------------------------------------------------------------------------------------------------------------------------------------------------------------------------------------------------------------------------------------------------------------------------------------------------------------------------------------------------------------------------------------------------------------------------------------------------------------------------------------------------------------------------------------------------------------------------------------
	'RS62_Dermatophagoides_farinae_MI'                                                                                              -------------------------------------------------------------------------------------------------------------------------------------------------------------------------------------------------------------------------------------------------------------------------------------------------------------------------------------------------------------------------------------------------------------------------------------------------------------------------------------------------------------------------------------------------------------------------------------------------------------------------------------------------------------------------------------------------------------------------------------------------------------------------------------------------------------------------------------------------------------------------------------------------------------------------------------------------------------------------------------------------------------------------------------------------------------------------------------------------------------------------------------------------------------------------------------------------------------------------------------------------------------------------------------------------------------------------------------------------------------------------------------------------------------------------------------------------
	'RS63_Dermatophagoides_farinae_MI'                                                                                              -------------------------------------------------------------------------------------------------------------------------------------------------------------------------------------------------------------------------------------------------------------------------------------------------------------------------------------------------------------------------------------------------------------------------------------------------------------------------------------------------------------------------------------------------------------------------------------------------------------------------------------------------------------------------------------------------------------------------------------------------------------------------------------------------------------------------------------------------------------------------------------------------------------------------------------------------------------------------------------------------------------------------------------------------------------------------------------------------------------------------------------------------------------------------------------------------------------------------------------------------------------------------------------------------------------------------------------------------------------------------------------------------------------------------------------------------
	'RS20_Dermatophagoides_farinae_PAK'                                                                                             -------------------------------------------------------------------------------------------------------------------------------------------------------------------------------------------------------------------------------------------------------------------------------------------------------------------------------------------------------------------------------------------------------------------------------------------------------------------------------------------------------------------------------------------------------------------------------------------------------------------------------------------------------------------------------------------------------------------------------------------------------------------------------------------------------------------------------------------------------------------------------------------------------------------------------------------------------------------------------------------------------------------------------------------------------------------------------------------------------------------------------------------------------------------------------------------------------------------------------------------------------------------------------------------------------------------------------------------------------------------------------------------------------------------------------------------------
	'RS33_Dermatophagoides_farinae_PAK'                                                                                             -------------------------------------------------------------------------------------------------------------------------------------------------------------------------------------------------------------------------------------------------------------------------------------------------------------------------------------------------------------------------------------------------------------------------------------------------------------------------------------------------------------------------------------------------------------------------------------------------------------------------------------------------------------------------------------------------------------------------------------------------------------------------------------------------------------------------------------------------------------------------------------------------------------------------------------------------------------------------------------------------------------------------------------------------------------------------------------------------------------------------------------------------------------------------------------------------------------------------------------------------------------------------------------------------------------------------------------------------------------------------------------------------------------------------------------------------
	'RS34_Dermatophagoides_farinae_PAK'                                                                                             -------------------------------------------------------------------------------------------------------------------------------------------------------------------------------------------------------------------------------------------------------------------------------------------------------------------------------------------------------------------------------------------------------------------------------------------------------------------------------------------------------------------------------------------------------------------------------------------------------------------------------------------------------------------------------------------------------------------------------------------------------------------------------------------------------------------------------------------------------------------------------------------------------------------------------------------------------------------------------------------------------------------------------------------------------------------------------------------------------------------------------------------------------------------------------------------------------------------------------------------------------------------------------------------------------------------------------------------------------------------------------------------------------------------------------------------------
	'RS37_Dermatophagoides_farinae_PAK'                                                                                             -------------------------------------------------------------------------------------------------------------------------------------------------------------------------------------------------------------------------------------------------------------------------------------------------------------------------------------------------------------------------------------------------------------------------------------------------------------------------------------------------------------------------------------------------------------------------------------------------------------------------------------------------------------------------------------------------------------------------------------------------------------------------------------------------------------------------------------------------------------------------------------------------------------------------------------------------------------------------------------------------------------------------------------------------------------------------------------------------------------------------------------------------------------------------------------------------------------------------------------------------------------------------------------------------------------------------------------------------------------------------------------------------------------------------------------------------
	'RS17_Dermatophagoides_farinae_PAK'                                                                                             -------------------------------------------------------------------------------------------------------------------------------------------------------------------------------------------------------------------------------------------------------------------------------------------------------------------------------------------------------------------------------------------------------------------------------------------------------------------------------------------------------------------------------------------------------------------------------------------------------------------------------------------------------------------------------------------------------------------------------------------------------------------------------------------------------------------------------------------------------------------------------------------------------------------------------------------------------------------------------------------------------------------------------------------------------------------------------------------------------------------------------------------------------------------------------------------------------------------------------------------------------------------------------------------------------------------------------------------------------------------------------------------------------------------------------------------------
	'RS26_Dermatophagoides_farinae_PAK'                                                                                             -------------------------------------------------------------------------------------------------------------------------------------------------------------------------------------------------------------------------------------------------------------------------------------------------------------------------------------------------------------------------------------------------------------------------------------------------------------------------------------------------------------------------------------------------------------------------------------------------------------------------------------------------------------------------------------------------------------------------------------------------------------------------------------------------------------------------------------------------------------------------------------------------------------------------------------------------------------------------------------------------------------------------------------------------------------------------------------------------------------------------------------------------------------------------------------------------------------------------------------------------------------------------------------------------------------------------------------------------------------------------------------------------------------------------------------------------
	'RS40_Dermatophagoides_farinae_PAK'                                                                                             -------------------------------------------------------------------------------------------------------------------------------------------------------------------------------------------------------------------------------------------------------------------------------------------------------------------------------------------------------------------------------------------------------------------------------------------------------------------------------------------------------------------------------------------------------------------------------------------------------------------------------------------------------------------------------------------------------------------------------------------------------------------------------------------------------------------------------------------------------------------------------------------------------------------------------------------------------------------------------------------------------------------------------------------------------------------------------------------------------------------------------------------------------------------------------------------------------------------------------------------------------------------------------------------------------------------------------------------------------------------------------------------------------------------------------------------------
	'RS36_Dermatophagoides_farinae_PAK'                                                                                             -------------------------------------------------------------------------------------------------------------------------------------------------------------------------------------------------------------------------------------------------------------------------------------------------------------------------------------------------------------------------------------------------------------------------------------------------------------------------------------------------------------------------------------------------------------------------------------------------------------------------------------------------------------------------------------------------------------------------------------------------------------------------------------------------------------------------------------------------------------------------------------------------------------------------------------------------------------------------------------------------------------------------------------------------------------------------------------------------------------------------------------------------------------------------------------------------------------------------------------------------------------------------------------------------------------------------------------------------------------------------------------------------------------------------------------------------
	'RS27_Dermatophagoides_farinae_PAK'                                                                                             -------------------------------------------------------------------------------------------------------------------------------------------------------------------------------------------------------------------------------------------------------------------------------------------------------------------------------------------------------------------------------------------------------------------------------------------------------------------------------------------------------------------------------------------------------------------------------------------------------------------------------------------------------------------------------------------------------------------------------------------------------------------------------------------------------------------------------------------------------------------------------------------------------------------------------------------------------------------------------------------------------------------------------------------------------------------------------------------------------------------------------------------------------------------------------------------------------------------------------------------------------------------------------------------------------------------------------------------------------------------------------------------------------------------------------------------------
	'RS30_Dermatophagoides_farinae_PAK'                                                                                             -------------------------------------------------------------------------------------------------------------------------------------------------------------------------------------------------------------------------------------------------------------------------------------------------------------------------------------------------------------------------------------------------------------------------------------------------------------------------------------------------------------------------------------------------------------------------------------------------------------------------------------------------------------------------------------------------------------------------------------------------------------------------------------------------------------------------------------------------------------------------------------------------------------------------------------------------------------------------------------------------------------------------------------------------------------------------------------------------------------------------------------------------------------------------------------------------------------------------------------------------------------------------------------------------------------------------------------------------------------------------------------------------------------------------------------------------
	AD1753_Dermatophagoides_microceras_no2845                                                                                       ------------caCGGCCTTaCGGTCGCTaGGTaATGCAACAATAATTAATCAAGAAGTATTGGATGGACTACTCAAAGAAATTTGTACGGCATTAATTGAATCCGATGTGAATATTATGCTTGTAAAAAAATTACGTGAAAATGTTCGACGTGTTATTGATTTCGATGAAATGGCAGCCGGCCTAAATAAACGACGAATGATTATGCGTGCCGTATTTCAAGAATTATGTAAATTATTAGATCCAGAAGTTAAAGCATGGCAACCTGTGAAAGCAAAAACTAATGTTATCATGTTTGTCGGTCTACAGGGTATCGGTAAAACGACCACCTGTACAAAGATGGCCTATTATTATATGAAAAAAGGATGGAAATGTGCATTAGTTTGTGCTGATACATTCCGTGCTGGTGCCTTTGATCAATTAAAACAGAATGCAACGAAAGCTCGAATACCATTCTATGGTTCATATACGGAATCTGATCCGGTCGTAATTGCATCCGAAGGTGTGGAAAAATTTACGAATGAAAATTTTGAAATTGTTATTGTTGATACAAGTGGTCGACATAAGCAGGAAAGCTCATTATTTGAAGAAATGTTAGCCATTCAGGCTGCCATTCAACCGAATTTGGTCATCTACGTTATGGATGCATCGATTGGTCAAGCTTGTGAGGCACAGGCTCTAGCATTTAAATCGAAAGTTGATGTTGGAGCGATTATCGTAACAAAATTGGATGGCCATGCAAAAGGTGGTGGTGCATTGAGTGCTGTGGCTGCAACTAAATCGCCCATAATATTCATCGGTACCGGTGAACATATCGATGAATTTGAACCGTTCAAAGTAAGGCCTTTTATATCGAAACTATTGGGCATGGGTGATATTGAAGGTCTTATAGATAAAGTGAGCGAATTGAAACTTGATGATAATGAAGAACTGATCGAAAAACTAAAaCaCGGAGAGTTCaCCaTAAGGGATATGTATGAACAATTGACTAACaTAATGAAAATGGGCCCaTtCaATCagATtCTTAAtATGATACCTGGATTTGGTGCTGAATTAGCTAAATGCGCATCCGAAGCTGAATCAATGTCACGATTGAAACGTATGATGACCATCATGGATTCGATGAGTGATTCAGAATTAGATTCAAGAGAAGGGGCCAAATTATTCTCAAAACAGCCACCTCGAATTATTCGTGTTGCACGTGGTGCTGGTGTTGCACAACGTGAAGTACAAGAATTATTATCACAATATACTAAATTTGCTGCTGTGGTCAAAAAGATGGGCGGCATAAAAGGTTTATTCAAAAGTGGTGATCTAGCCAAAAATGTCAATCCATCTCAGATGGCCAAACTGAATCAACAGATGGCCAAAATGATtGaTCCtAGAGtTtta
	AD1210_Dermatophagoides_sp_n_ex_Hirundo_rustica_erythrogaster                                                                   AAGAAAGATAACGACGGCCTTACGGTCGCTCGGTAATGCAACAATAATTAATCAAGAAGTTTTGGATGGACTACTCAAAGAAATCTGTACGGCATTAATCGAATCCGATGTGAATATTATGCTTGTGAAACAATTACGTGAAAATGTTCGACGTGTTATTGATTTTGATGAAATGGCCGCCGGTCTAAATAAACGACGAATGATTATGCGTGCCGTATTTCAAGAACTATGTAAATTATTAGATCCGGAAGTTAAAGCATGGCAACCTGTGAAAGGAAAAACAAATGTTATCATGTTTGTTGGTCTACAGGGTATTGGTAAAACGACCACCTGTACAAAGATGGCCTATCATTATATGAAAAAAGGATGGAAATGTGCATTAGTTTGCGCGGATACATTCCGTGCTGGTGCCTTTGATCAATTGAAACAGAATGCAACGAAGGCTCGAATACCATTCTATGGTTCATATACGGAATCTGATCCGGTCGTAATTGCATCCGAAGGTGTGGAAAAATTCACGAATGAAAATTTTGAAATTGTTATTGTTGATACAAGTGGTCGACATAAGCAGGAAAGCTCATTATTCGAAGAAATGTTAGCCATACAGGCGGCCATCCAACCGAATTTGGTCATCTACGTTATGGATGCATCGATCGGTCAAGCTTGTGAGGCACAGGCTCGAGCATTCAAGTCTAAAGTTGATGTTGGAGCGATTATCGTAACAAAATTGGATGGCCATGCAAAAGGTGGTGGTGCATTGAGTGCTGTGGCTGCAACTAAATCGCCCATAATATTCATCGGTACCGGAGAACATATCGATGAATTTGAACCGTTCAAAGTGAGACCATTCATATCGAAACTATTGGGCATGGGTGATATTGAAGGTCTTATAGATAAAGTGAATGAACTGAAACTTGATGATAATGAAGAATTGATCGAAAAACTGAAACATGGAGAGTTCACCATAAGGGATATGTACGAACAATTGACTAACATAATGAAGATGGGCCCATTCAATCAGATTCTTAATATGATACCTGGATTTGGAGCTGAATTAGCTAAATGTGCATCCGAAGCTGAATCAATGTCACGATTAAAACGTATGATGACCATTATGGATTCGATGAGTGATTCAGAATTAGATTCAAGAGAAGGGGCCAAATTATTCTCAAAACAGCCGACTCGAATTGTCCGTGTTGCACGTGGTGCTGGTGTTACACAACGTGAAGTACAGGAATTATTATCACAATATACTAAATTTGCTGCTGTGGTCAAAAAGATGGGCGGCATAAAAGGTTTATTCAAAAGTGGTGATCTAGCCAAAAATGTCAATCCAGCTCAGATGGCAAAGCTAAATCAGCAAATGGCCAAAATGATTGATCCTAGAGTTTTA
	AD1427_Dermatophagoides_pteronyssinus_Singapore                                                                                 AAGAAAAATTACAACGGCCTTAaGGTCGCTTGGTAATGCTACAATAATTAATCAAGAAGTATTGGATGGACTTCTTAAAGAAATCTGTACGGCATTAATCGAATCCGATGTTAATATTATGCTTGTAAAACAATTACGTGAAAATGTTCGACGTGTTATTGATTTTGATGAAATGGCAGCCGGCCTTAATAAACGTCGAATGATTATGCGTGCCGTATTTCAAGAATTATGTAAATTATTAGATCCTGAAGTTAAAGCATGGCAACCGGTGAAAGGAAAAACAAATGTTATTATGTTTGTCGGTCTACAGGGTATTGGTAAAACGACCACCTGTACAAAAATGGCCTATTATTATATGAAAAAAGGATGGAAATGTGCATTAGTTTGTGCTGATACATTTCGTGCTGGTGCCTTCGATCAATTAAAACAGAATGCAACAAAAGCTCGAATACCATTTTATGGTTCATATACAGAATCCGATCCAGTTGTTATTGCATCCGAAGGTGTTGAAAAATTTTCGAATGAAAATTTTGAAATTGTTATTGTTGATACTAGCGGTCGTCATAAACAGGAAAGCTCATTATTCGAAGAAATGTTAGCCATTCAGGCGGCTATACAACCTAATCTGGTTATCTACGTTATGGATGCCTCGATTGGTCAAGCTTGTGAGTCACAGGCCAGAGCATTTAAATCAAAAGTCGATGTTGGAGCGATTATTGTAACAAAATTGGATGGCCATGCAAAAGGTGGTGGTGCATTGAGTGCTGTGGCCGCAACAAAATCACCTATCATTTTCATCGGTACCGGTGAACATATCGATGAATTCGAACCGTTCAAAGTAAGACCTTTCATATCGAAACTATTGGGCATGGGTGATATTGAAGGTCTAATAGATAAAGTCAATGAATTGAAACTTGATGATAATGAAGAATTGATTGAAAAGCTTAAACACGGAGAATTCACAATACGAGATATGTATGAACAATTGACAAACATAATGAAAATGGGTCCATTCAATCAGATTCTTAATATGATACCAGGATTTGGTGCTGAATTAGCTAAATGTGCATCCGAAGCTGAATCTATGTCACGACTTAAACGTATGATGACCATTATGGATTCGATGAGTGATTCAGAATTAGATTCAAGAGAAGGAGCTAAATTATTTTCAAAACAACCGACTCGAATTGTTCGTGTTGCACGTGGTGCTGGTGTTACACAACGTGAAGTACAAGAATTATTATCCCAATATACGAAATTTGCAGCCGTAGTGAAAAAAATGGGAGGTATAAAAGGTTTATTCAAAAGCGGTGATCTAACTAAAAATGTCAATCCAGCTCAAATGGCCAAACTAAATCAACAAATGGCTAAAATGATTGACCCAAGAGTCTTA
	'EU884425_1 Dermatophagoides pteronyssinus Belgium'                                                                             -------------------------------------------------------------------------------------------------------------------------------------------------------------------------------------------------------------------------------------------------------------------------------------------------------------------------------------------------------------------------------------------------------------------------------------------------------------------------------------------------------------------------------------------------------------------------------------------------------------------------------------------------------------------------------------------------------------------------------------------------------------------------------------------------------------------------------------------------------------------------------------------------------------------------------------------------------------------------------------------------------------------------------------------------------------------------------------------------------------------------------------------------------------------------------------------------------------------------------------------------------------------------------------------------------------------------------------------------------------------------------------------------------------------------------------------------
	'RS06_Dermatophagoides_pteronyssinus_PAK'                                                                                       -------------------------------------------------------------------------------------------------------------------------------------------------------------------------------------------------------------------------------------------------------------------------------------------------------------------------------------------------------------------------------------------------------------------------------------------------------------------------------------------------------------------------------------------------------------------------------------------------------------------------------------------------------------------------------------------------------------------------------------------------------------------------------------------------------------------------------------------------------------------------------------------------------------------------------------------------------------------------------------------------------------------------------------------------------------------------------------------------------------------------------------------------------------------------------------------------------------------------------------------------------------------------------------------------------------------------------------------------------------------------------------------------------------------------------------------------
	'RS24_Dermatophagoides_pteronyssinus_PAK'                                                                                       -------------------------------------------------------------------------------------------------------------------------------------------------------------------------------------------------------------------------------------------------------------------------------------------------------------------------------------------------------------------------------------------------------------------------------------------------------------------------------------------------------------------------------------------------------------------------------------------------------------------------------------------------------------------------------------------------------------------------------------------------------------------------------------------------------------------------------------------------------------------------------------------------------------------------------------------------------------------------------------------------------------------------------------------------------------------------------------------------------------------------------------------------------------------------------------------------------------------------------------------------------------------------------------------------------------------------------------------------------------------------------------------------------------------------------------------------
	'RS45_Dermatophagoides_pteronyssinus_MI'                                                                                        -------------------------------------------------------------------------------------------------------------------------------------------------------------------------------------------------------------------------------------------------------------------------------------------------------------------------------------------------------------------------------------------------------------------------------------------------------------------------------------------------------------------------------------------------------------------------------------------------------------------------------------------------------------------------------------------------------------------------------------------------------------------------------------------------------------------------------------------------------------------------------------------------------------------------------------------------------------------------------------------------------------------------------------------------------------------------------------------------------------------------------------------------------------------------------------------------------------------------------------------------------------------------------------------------------------------------------------------------------------------------------------------------------------------------------------------------
	'RS51_Dermatophagoides_pteronyssinus_MI'                                                                                        -------------------------------------------------------------------------------------------------------------------------------------------------------------------------------------------------------------------------------------------------------------------------------------------------------------------------------------------------------------------------------------------------------------------------------------------------------------------------------------------------------------------------------------------------------------------------------------------------------------------------------------------------------------------------------------------------------------------------------------------------------------------------------------------------------------------------------------------------------------------------------------------------------------------------------------------------------------------------------------------------------------------------------------------------------------------------------------------------------------------------------------------------------------------------------------------------------------------------------------------------------------------------------------------------------------------------------------------------------------------------------------------------------------------------------------------------
	'RS52_Dermatophagoides_pteronyssinus_MI'                                                                                        -------------------------------------------------------------------------------------------------------------------------------------------------------------------------------------------------------------------------------------------------------------------------------------------------------------------------------------------------------------------------------------------------------------------------------------------------------------------------------------------------------------------------------------------------------------------------------------------------------------------------------------------------------------------------------------------------------------------------------------------------------------------------------------------------------------------------------------------------------------------------------------------------------------------------------------------------------------------------------------------------------------------------------------------------------------------------------------------------------------------------------------------------------------------------------------------------------------------------------------------------------------------------------------------------------------------------------------------------------------------------------------------------------------------------------------------------
	'RS18_Dermatophagoides_pteronyssinus_PAK'                                                                                       -------------------------------------------------------------------------------------------------------------------------------------------------------------------------------------------------------------------------------------------------------------------------------------------------------------------------------------------------------------------------------------------------------------------------------------------------------------------------------------------------------------------------------------------------------------------------------------------------------------------------------------------------------------------------------------------------------------------------------------------------------------------------------------------------------------------------------------------------------------------------------------------------------------------------------------------------------------------------------------------------------------------------------------------------------------------------------------------------------------------------------------------------------------------------------------------------------------------------------------------------------------------------------------------------------------------------------------------------------------------------------------------------------------------------------------------------
	'RS19_Dermatophagoides_pteronyssinus_PAK'                                                                                       -------------------------------------------------------------------------------------------------------------------------------------------------------------------------------------------------------------------------------------------------------------------------------------------------------------------------------------------------------------------------------------------------------------------------------------------------------------------------------------------------------------------------------------------------------------------------------------------------------------------------------------------------------------------------------------------------------------------------------------------------------------------------------------------------------------------------------------------------------------------------------------------------------------------------------------------------------------------------------------------------------------------------------------------------------------------------------------------------------------------------------------------------------------------------------------------------------------------------------------------------------------------------------------------------------------------------------------------------------------------------------------------------------------------------------------------------
	'RS65_Dermatophagoides_pteronyssinus_PAK'                                                                                       -------------------------------------------------------------------------------------------------------------------------------------------------------------------------------------------------------------------------------------------------------------------------------------------------------------------------------------------------------------------------------------------------------------------------------------------------------------------------------------------------------------------------------------------------------------------------------------------------------------------------------------------------------------------------------------------------------------------------------------------------------------------------------------------------------------------------------------------------------------------------------------------------------------------------------------------------------------------------------------------------------------------------------------------------------------------------------------------------------------------------------------------------------------------------------------------------------------------------------------------------------------------------------------------------------------------------------------------------------------------------------------------------------------------------------------------------
	AD947_Dermatophagoides_evansi_ex_Hirundo_rustica                                                                                AAGAAAAATCACGACGGCCTTAAGGTCGCTCGGTAATGCTACAATAATTAATCAAGAAGTATTGGATGGACTTCTCAAAGAAATCTGTACGGCATTAATCGAATCCGATGTTAATATTATGCTTGTAAAACAATTACGTGAAAATGTTCGACGTGTTATCGATTTTGATGAAATGGCAGCCGGCCTTAATAAACGTCGAATGATTATGCGTGCCGTATTTCAAGAATTATGTAAATTATTAGATCCTGAAGTTAAAGCATGGCAACCGGTGAAAGGAAAAACAAATGTTATCATGTTTGTCGGTCTGCAAGGTATTGGTAAAACGACCACCTGTACAAAAATGGCCTATTATTATATGAAAAAAGGATGGAAATGTGCATTAGTTTGTGCTGATACATTTCGTGCTGGTGCATTCGATCAATTAAAACAGAATGCCACAAAAGCTCGAATACCATTTTATGGTTCATATACCGAATCTGATCCGGTTGTTATTGCATCCGAAGGTGTTGAAAAATTTTCGAATGAAAATTTTGAAATTGTTATTGTTGATACMAGTGGTCGTCACAAACAGGAAAGCTCATTATTCGAAGAAATGTTAGCCATTCAGGCGGCCATACAACCTAATTTGGTTATCTACGTTATGGATGCATCGATCGGTCAAGCTTGTGAGTCGCAGGCTAGAGCATTCAAATCAAAAGTCGATGTTGGAGCGATTATCGTAACAAAATTAGATGGCCATGCAAAAGGTGGTGGTGCATTGAGTGCTGTGGCCGCAACTAAATCACCAATCATTTTCATCGGTACTGGTGAACATATCGATGAATTTGAACCGTTCAAAGTGAGACCTTTCATATCGAAACTATTGGGCATGGGTGATATTGAAGGTCTAATAGATAAAGTCAATGAATTGAAACTTGATGATAACGAAGAATTGATTGAAAAGCTTAAACATGGGGAGTTCACCATACGAGATATGTATGAACAATTGACAAACATAATGAAAATGGGTCCATTCAATCAGATTCTTAATATGATACCTGGATTTGGTGCTGAATTAGCTAAATGTGCATCCGAAGCTGAATCCATGTCACGACTTAAACGTATGATGACCATTATGGATTCGATGAGTGATTCGGAATTAGATTCAAGAGAAGGAGCTAAATTATTCTCCAAACAACCTACTCGAATTGTTCGTGTTGCACGTGGTGCTGGTGTTACTCAACGTGAAGTACAAGAATTATTATCCCAATATACTAAATTTGCGGCCGTAGTGAAAAAGATGGGAGGTATAAAAGGTTTATTCAAAAGCGGTGATCTAACCAAAAATGTCAATCCAGCTCAAATGGCCAAACTAAATCAACAGATGGCCAAAATGATTGATCCAAGAGTTTTA
	AD1418_Onychalges_sp2_ex_Lagonosticta_rhodopareia                                                                               AAGAAAAATAACGACGGCCTTAAGGTCGCTCGGTAATGCAACGATCATCAATCAAGAAGTATTGGATGGACTTCTGAAAGAGATTTGTACCGCTTTAATCGAATCCGATGTTAATATTATGTTGGTAAAACAATTACGTGAAAATGTTCGCCGTGTTATCGATTTCGATGAAATGGCCGCCGGCCTAAACAAACGACGAATGATTATGCGTGCCGTATTTCAAGAATTATGTAAATTATTAGATCCCGAAGTTAAAGCATGGCAACCGGTCAAAGGAAGAACGAATGTTATTATGTTTGTCGGTTTACAAGGTATCGGTAAAACGACCACCTGTACAAAAATGGCCTATTATTATATGAAAAAAGGATGGAAATGTGCATTAGTCTGTGCTGATACGTTTCGTGCCGGTGCTTTTGATCAATTGAAACAAAACGCCACAAAAGCTCGTATACCATTCTATGGTTCATATACAGAATCCGATCCTGTCGTTATCGCATCCGAAGGTGTGGAAAAATTTTCAAATGAAAATTTCGAAATCGTTATCGTTGATACCAGTGGTCGTCATAAACAGGAAAGCTCATTATTCGAAGAAATGTTAGCCATTCAAGCTGCCATACAGCCTAATTTGGTCATCTACGTCATGGATGCTTCAATCGGTCAGGCCTGTGAAGCTCAGGCTCGTGCATTCAAATCGAAAGTCGATGTCGGCGCCATTATTGTCACGAAATTGGATGGCCATGCAAAAGGTGGTGGTGCATTAAGTGCTGTGGCTGCAACAAAATCGCCCATCATATTCATCGGTACTGGTGAACATATCGATGAATTCGAGCCGTTCAAAGTAAGACCTTTCATATCGAAACTATTGGGCATGGGTGATATCGAAGGTCTTATAGATAAAGTGAATGAATTAAAACTAGATGATAATGAAGAATTGATTGAAAAACTCAAACACGGAGAGTTCACCATACGAGATATGTACGAACAATTAACAAACATAATGAAAATGGGACCATTCAATCAAATTTTAAATATGATACCGGGATTCGGTGCCGAATTAGCTAAATGTGCATCCGAAGCTGAATCAATGTCACGTTTGAAACGTATGATGACCATTATGGATTCCATGAGTGATTCGGAATTAGATTCAAGAGAAGGAGCCAAACTATTCTCCAAACAACCGACCAGAATTGTTCGCGTTGCACGCGGTGCCGGTGTTACGCAACGTGAAGTACAAGAATTATTATCACAATATACTAAATTTGCGGCCGTAGTGAAAAAAATGGGCGGTATAAAAGGTTTATTCAAAAGCGGTGATCTGACCAAAAATGTTAATCCAGCTCAAATGGCTAAACTAAATCAACAAATGGCCAAAATGATCGATCCTAGAGTTTTA
	AD1419_Onychalges_pachyspathus_ex_Estrilda_astrild                                                                              AAGAAAAATAACGACGGCCTTAAGGTCGCTCGGTAATGCAACGATCATCAATCAAGAAGTATTGGATGGACTTCTAAAAGAAATATGTACCGCTTTAATCGAATCCGATGTTAATATTATGCTTGTGAAACAATTACGTGAAAATGTTCGTCGTGTTATCGATTTTGATGAAATGGCTGCCGGATTAAATAAACGTCGAATGATAATGAGTGCCGTATTTCAAGAATTATGTAAATTATTAGATCCTGAAGTTAAAGCATGGCAACCGATCAAAGGAAGAACGAATGTTATCATGTTTGTCGGTTTACAAGGTATCGGTAAAACGACCACCTGTACAAAAATGGCCTATTATTATATGAAAAAAGGATGGAAATGTGCATTAGTTTGTGCTGATACATTTCGTGCCGGTGCATTCGATCAATTGAAACAAAACGCAACAAAAGCTCGGATACCATTCTATGGTTCATATACTGAATCGGATCCAGTCGTTATTGCATCCGAAGGTGTGGAAAAATTTTCCAATGAAAATTTTGAAATTGTTATCGTTGATACCAGTGGTCGTCATAAACAGGAAAGCTCATTATTCGAAGAAATGTTAGCCATTCAAGCTGCCATACAGCCTGATTTGGTCATCTACGTCATGGATGCTTCGATTGGTCAGGCTTGTGAAGCCCAGGCACGTGCATTCAAATCGAAAGTCGATGTCGGTGCGATTATCGTCACGAAATTGGATGGCCATGCAAAAGGTGGTGGTGCATTGAGTGCGGTGGCTGCAACAAAATCGCCCATCATATTCATCGGTACGGGTGAACATATCGATGAATTCGAACCGTTCAAAGTTAGACCTTTCATATCGAAACTATTGGGCATGGGTGATATCGAAGGTCTTATCGATAAAGTGAATGAATTAAAACTAGATGATAATGAAGAATTGATCGAAAAACTTAAGCACGGAGAGTTCACCATACGAGATATGTATGAACAGTTGACAAACATAATGAAAATGGGTCCATTCAATCAAATTCTTAATATGATACCTGGATTTGGTGCCGAATTAGCTAAATGTGCATCCGAAGCTGAATCCATGTCACGATTGAAACGTATGATGACCATTATGGATTCGATGAGTGATTCGGAATTAGATTCAAGAGAAGGAGCTAAACTATTCTCAAAACAACCGACAAGAATTGTTCGTGTTGCACGTGGTGCTGGTGTTACACAACGTGAAGTACAAGAATTATTATCACAATACACTAAATTTGCGGCCGTTGTGAAAAAAATGGGCGGCATAAAAGGTTTATTCAAAAGCGGTGATCTAACCAAAAATGTTAATCCGGCTCAAATGGCTAAACTCAATCAACAAATGGCCAAAATGATCGATCCTAGAGTTTTA
	AD759_Microlichus_sp                                                                                                            ACGTAAAATTACAACAGCATTGCGTTCCCTGGGCAATGCAACCATTATTAATCAAGAAGTATTAGATGGCTTGTTGAAAGAAATCTGTACGGCATTAATCGAATCGGATGTAAATATTATGCTGGTAAAACAATTACGGGAAAATGTTCGTCGTGAAATTGATTTCGATGAAATGGCTGCTGGTCTAAATAAACGACGAATGATTATGATCACAGTTTTTCAAGAATTAGTTAAACTTTTAGATCCCGGAGTGAAAGTTTGGCAACCGGTTAAAGGCAAAACCAATGTGATCATGTTTGTCGGTTTGCAAGGTATCGGCAAAACGACTACTTGCACAAAAATGGCCTATTATTATATGAAGAAAGGTTGGAAATGCGCTTTAGTATGTGCTGATACATTCCGTGCTGGTGCCTTCGATCAATTGAAACAAAATGCAACCAAAGCTCGTATTCCATTCTATGGTTCTTATACGGAGTCCGATCCAGTTGTAATTGCCTCTGAAGGTGTTGAAAAATTTACTAATGAAAATTTCGAGATCGTTATTGTTGACACTAGTGGTCGACATAAACAAGAAAGCTCATTGTTTGAAGAAATGTTAGCTATACAAGCTGCGATTCAACCAAATCTTGTGATCTATGTGATGGATGCATCCATTGGTCAGGCTTGTGAAGCACAAGCTAGAGCTTTCAAACAAAAAGTTGATGTTGGGGCCATCATAGTTACTAAATTGGATGGTCATGCCAAAGGTGGTGGGGCGTTGAGTGCAGTGGCTGCAACAAAATCGCCAATTATATTCATTGGTACTGGTGAACATATAGACGAATTTGAGCAGTTCAAAGTACGGCCATTCATTTCTAAATTGCTGGGCATGGGAGATATAGAGGGTCTGATAGACAAAGTGAATGAATTAAAATTAGACGACAATGAAGAATTGATTGAAAAATTAAAGCATGGCGAATTCACCATACGTGATATGTACGAACAATTGACGAACATTATGAAAATGGGTCCGTTTAATCAAATTCTCAACATGATACCTGGATTCGGAGCCGAATTGGCAAAGTGTGCATCCGAAGCTGAATCAATGTCCCGGTTGAAACGAATGATGACCATCATGGATTCTATGAGCGATTCGGAATTGGATTCCCGTGAAGGTGCCAAATTATTTTCAAAACAACCTACTCGTTTGATCCGAGTTGCTCGTGGAGCTGGCGTTACACAACGCGAAGTTCAAGAATTATTATCTCAATATACGAAATTTGCTGCAGTAGTCAAAAAAATGGGTGGCATTAAAGGTCTATTCAAAAGTGGCGATTTTACCAAGAATGTCAACCCAGCACAGATGGCCAAACTCAATCAACAAATGGCAAAAATGATCGACCCAAGAGTATTG
	AD1190_Microlichus_sp_Amazilia_tzacatl_Mexico                                                                                   ACGTAAAATTACAACAGCATTGCGTTCGCTGGGCAATGCAACTATTATTAATCAAGAAGTATTAGATGGCTTGTTGAAAGAAATCTGTACGGCATTAATCGAATCGGATGTAAATATTATGTTGGTAAAACAATTACGGGAAAATGTTCGTCGTGAAATCGATTTTGATGAAATGGCTGCTGGCCTAAATAAACGACGAATGATCATGATCACAGTTTTTCAAGAATTAGTTAAACTATTAGATCCCGGAGTGAAAGTTTGGCAACCGGTTAAAGGAAAAACCAATGTGATCATGTTTGTCGGCTTACAAGGTATCGGCAAAACGACTACTTGCACAAAAATGGCCTATTATTATATGAAGAAAGGTTGGAAATGCGCTTTAGTATGTGCTGATACATTCCGTGCTGGTGCCTTCGATCAATTAAAACAAAATGCAACCAAAGCTCGTATTCCATTCTATGGTTCGTATACGGAATCCGATCCAGTTGTAATTGCCTCTGAAGGTGTTGAAAAATTTACTAATGAAAATTTCGAGATCGTTATTGTTGACACTAGTGGTCGACATAAACAAGAAAGCTCATTGTTCGAAGAGATGTTGGCTATACAAGCTGCGATTCAACCAAATCTTGTGATCTATGTGATGGATGCATCTATTGGTCAGGCTTGTGAAGCACAAGCTAGAGCTTTCAAACAAAAAGTTGATGTTGGGGCCATCATAGTTACCAAATTGGATGGTCATGCCAAAGGTGGTGGGGCGTTGAGTGCAGTGGCTGCAACAAAATCGCCAATTATATTCATTGGTACTGGTGAACATATCGACGAATTTGAGCAGTTCAAAGTACGACCATTTATTTCTAAATTGCTGGGCATGGGAGATATAGAGGGTCTGATAGACAAAGTGAATGAATTAAAATTAGACGACAATGAAGAATTGATTGAAAAATTGAAGCATGGTGAATTCACCATACGTGATATGTACGAACAATTGACGAACATTATGAAAATGGGTCCGTTTAATCAAATTCTCAACATGATACCTGGATTCGGAGCTGAATTGGCGAAGTGTGCATCCGAAGCTGAATCAATGTCCCGGTTGAAACGAATGATGACCATCATGGATTCTATGAGCGATTCGGAATTGGATTCCCGTGAAGGTGCCAAATTATTTTCTAAACAACCTACTCGTTTGATCCGAGTTGCTCGTGGAGCTGGCGTTACACAGCGCGAAGTTCAAGAATTATTATCTCAATATACGAAGTTTGCTGCAGTAGTCAAAAAAATGGGTGGCATTAAAGGTCTATTCAAAAGTGGCGATTTTACCAAGAATGTCAATCCAGCACAGATGGCCAAACTCAATCAACAAATGGCAAAAATGATCGACCCAAGAGTATTG
	AD1127_Myialges                                                                                                                 ACGTAAAATAACAACAGCGTTGCGATCATTAGGCAATGCGACTATTATCAATCAAGAGGTTTTGGATGGCTTATTAAAAGAAATATGCACAGCATTAATCGAATCTGATGTCAATATTATGTTGGTAAAACAATTACGTGAAAATGTTCGACGTGAAATTGACTTCGATGAAATGGCTGCAGGCCTTAATAAACGTCGTATGATCATGATAACTGTTTTTCAAGAATTAGTTAAGTTATTAGATCCTGAAGTGAAAGTTTGGCAACCGGTCAAAGGCAAAACCAATGTGATTATGTTTGTTGGTCTTCAAGGTATCGGCAAAACAACCACTTGCACCAAAATGGCCTATTATTATATGAAAAAAGGTTGGAAATGTGCGCTAGTATGCGCCGATACATTCCGTGCCGGTGCCTTCGATCAATTGAAACAAAATGCAACCAAAGCTCGTATTCCGTTTTATGGTTCCTACACTGAATCCGATCCTGTTGTTATTGCTTCTGAAGGTGTAGAAAAATTCGCAAATGAAAATTTCGAAATTGTCATTGTTGATACAAGTGGTCGACATAAACAAGAAAGCTCTCTATTTGAAGAAATGTTAGCCATTCAAGCTGCAATTCAACCCAATCTCGTCATCTACGTAATGGATGCATCAATTGGCCAAGCTTGTGAAGCACAAGCCAGAGCTTTCAAACAAAAAGTCGATGTAGGAGCCATCATTGTGACTAAATTAGACGGTCATGCGAAGGGTGGTGGGGCGTTAAGTGCGGTTGCAGCCACCAAATCGCCAATTATCTTTATTGGTACTGGCGAACATATCGATGAATTTGAACCTTTCAAAGTCCGACCATTTATCTCAAAATTACTAGGCATGGGAGACATTGAAGGCCTAATAGATAAAGTTAATGAATTAAAGTTAGACGACAATGAAGAATTAATTGAGAAGCTAAAGCACGGTGAATTTACTATACGTGATATGTATGAACAATTGACCAATATAATGAAAATGGGCCCATTCAATCAAATTCTTAATATGATACCTGGATTTGGTGCTGAATTGGCCAAATGTGCATCTCAAGCAGAATCTATGTCTCGGTTGAAAAGAATGATGACTATTATGGATTCTATGAGTGATTCAGAGTTAGATTCACGTGAAGGTGCTAAGCTATTTTCTAAACAACCAACACGTATAATTCGTGTTGCCCGTGGTGCAGGTGTTACTCAGCGAGAAGTTCAAGAATTATTATCGCAATATACCAAATTCGCTGCCGTTGTCAAAAAAATGGGAGGCATTAAGGGTTTATTCAGAAGTGGTGATTTAGCCAAAAATGTCAATCCTTCACAAATGGCAAAACTCAATCAACAAATGGCCAAAATGATCGATCCAAGAGTGTTA
	AD1177_Promyialges_sp_Euphonia_hirundinacea_Mexico                                                                              TCGTAAAATAACAACTGCATTGCGCTCGCTAGGCAATGCAACCATTATCAATCAAGAAGTATTGGATGGATTGTTAAAAGAAATTTGTACCGCATTGATCGAATCCGACGTTAATATTATGCTGGTCAAACAATTAAGAGAAAATGTTCGTCGTGAAATTGATTTTGATGAAATGGCTGCCGGTCTCAATAAAAGACGCATGATTATGATTACAGTTTTTCAAGAATTGGTCAAATTATTAGATCCCGAAGTGAAAGTTTGGCAACCGGTCAAAAACAGAACTAATGTGATTATGTTTGTCGGTCTACAAGGGATAGGAAAAACAACTACCTGTACAAAAATGGCCTATTATTATATGAAAAAAGGTTGGAAATGTGCACTAGTTTGTGCCGATACATTCCGTGCTGGTGCCTTCGATCAATTAAAACAAAACGCAACCAAAGCTCGTATTCCATTCTATGGCTCTTATACTGAATCCGATCCAGTTGTAATTGCCTCAGAAGGTGTTGAAAAATTTACAAATGAAAATTTCGAAATCGTTATTGTCGATACTAGTGGGCGACATAAACAAGAAAGTTCATTGTTTGAGGAAATGCTGGCAATACAAGCCGCGATTCAACCAAATCTTGTGATTTATGTGATGGATGCATCCATTGGTCAAGCATGTGAAGCACAAGCCAGAGCATTCAAACAAAAAGTTGATGTTGGAGCCATAATTGTGACCAAATTGGACGGTCATGCTAAAGGCGGTGGAGCGTTGAGTGCAGTGGCGGCCACAAAATCACCAATTATATTTATCGGCACTGGCGAACATATCGATGAGTTCGAGCCATTCAAAGTGCGACCATTTATTTCAAAATTATTGGGCATGGGAGATATTGAAGGTCTGATAGACAAAGTTAACGAGTTAAAATTAGACGACAATGAAGAATTGATTGAAAAATTAAAACATGGCGAATTCACCATACGTGATATGTACGAACAATTGACTAATATTATGAAAATGGGTCCTTTCAATCAAATTCTCAACATGATACCTGGTTTTGGCGCTGAATTGGCTAAATGTGCATCTGAAGCTGAATCTATGTCCCGATTGAAACGAATGATGACTATTATGGATTCAATGAGTGATTCGGAACTGGATTCACGCGAAGGTGCTAAACTATTCTCCAAACAACCTACTCGTTTAATACGAGTGGCTCGCGGTGCCGGCGTTACACAGCGCGAAGTTCAAGAATTGCTATCTCAATATACAAAATTCGCTGCTGTTGTCAAAAAAATGGGTGGCATCAAAGGTCTGTTTAGAAGTGGCGATTTAGCCAAAAATGTAAATCCAGCACAGATGGCCAAACTCAACCAACAAATGGCCAAAATGATCGATCCAAGAGTATTG

;


END;

BEGIN CHARACTERS;
	TITLE  HSP70;
	DIMENSIONS  NCHAR=1730;
	FORMAT DATATYPE = DNA GAP = - MISSING = N;
CHARSTATELABELS 
7 '>', 558 '<', 577 '>', 1719 '<', 1722 '<' ; 
	MATRIX
	AD707_Laronyssus_marinus_Larus_cachinnans_mongolicus_Russia                                                                     -----------AAAGTGATTGAAAATGCAGAAGGCTCTCGAACTACTCCTTCGGTAGTTGCATTCACAAAAGATGGTGAACGATTAGTTGGAATGCCAGCCAAGCGACAGGCTGTAACCAATGCGGCCAATACTTTTTACGCAACAAAGCGTTTAATTGGCAGAAGATTCGATGATGCCGAAGTACAAAAAGATATGAAAATTGTCTCATATAAAATTGTTAAAGCATCAAATGGTGATGCTTGGGTAGAAGCTCATGGTAAAATGTATTCGCCATCACAAATAGGTGCCTTCATTCTAATGAAGATGAAAGAAACGGCAGAAGCATACCTCAGTCAATCAGTAAAGAACGCTGTCGTTACAGTACCTGCTTATTTCAATGATTCTCAGCGTCAAGCGACCAAAGATGCTGGACAAATTGCTGGTCTTAACGTATTACGAGTTATAAATGAACCTACTGCAGCAGCTATTGCTTATGGTATGGACAAAAGTGAAGATAAAATTGTGGCCGTCTATGATTTAGGTGGTGGCACTTTTGATATTTCTATTTTGGAAATTCAAAAAGGAGTGTTTGAAGTTAAATCTACAAATGGAGATACTTTCCTTGGTGGTGAAGATTTCGATAATGCTTTGGTTAATTTTCTTGCTTTAGAATTTAAGAAAGATCAAGGAATAGACGTCACTAAAGACATAATGGCTATGCAACGTTTGAAAGAAGCTGCTGAAAAGGCCAAAATAGAATTGTCCTCTTCTCTTCAAACTGACATAAATCTTCCTTATCTTACTATGGATGCTGCTGGTCCTAAGCATATGAACTTGAAATTGACTCGATCCAAGTTTGAATCTTTAGTTGCAGATCTCATTAAGCGTACCATTGAACCCTGCAAAAAAGCTATTTCTGATGCTGAAGTATCTAAATCAGACATTAAAGAAGTTATACTTGTCGGTGGAATGACTCGTATGCCCAAAGTTCAAGAAATTGTTCAAGAAACATTCGGTCGACAGCCTAGCAAATCTGTCAATCCTGATGAAGCTGTGGCAGTCGGTGCAGCTGTACAAGGTGGAGTCCTTTCGGGCAATGTCACGGAAATACTTCTGTTGGATGTGACTCCACTCTCATTAGGTATCGAAACATTGGGTGGTGTGATGACCAAATTGATCAATAGAAATACCACTATTCCAACTAAGAAATCGCAAGTCTTCTCCACTGCTGCTGACGGTCAAACTCAAGTTGAAATTAAAGTTTATCAAGGCGAACGTGAAATGGCTTCCAACAATAAATTGCTGGGTCAATTTTCTCTTGTTGGCATTCCACCAGCACCCCGAGGTGTTCCACAAATTGAAGTCACTTTTGATATTGACGCTAATGGTATTGTCAATGTGTCCGCCCGGGATAAAGGAACTGGAAAGGAGCAACAAATTGTGATCCAATCATCTGGCGGTCTTTCGAAAGACGATATTGAAAATATGATTAAAGCTGCTGAAAAGTTTGCAGAAGAGGATCGTAAGAAACGAGAAATTGTTGAAACTGTCAATCAAGCTGAAGGTATCATCCATGATACTGAAAGTAAAATGGAAGAGTTTAAAGACCAGCTACCATCAGAAGAATATGAGAAACTCAAAGAAAAGATTGCCAAAACCCGTGAAGTTTTGGCCAACAAAGACAATGAAACATCTGAAAAGATTAAAGAGACCTGTAATGATTTACAACAATCTTCATTG---------
	AD1171_Ptyssalges_sp_Campylopterus_excellens_Mexico                                                                             --------------GTTATCGAAAATGCTGAAGGGTCTCGGACTACACCGTCTGTTGTTGCATTCACCAAAGATGGTGAAAGATTGGTTGGTATGCCGGCTAAACGACAAGCTGTAACCAACGCCGCAAACACATTCTATGCTACGAAAAGGTTGATCGGCAGACGATTCAATGATGCCGAGGTACAAAAAGATATGAAAATCGTTTCTTACAAGATTGTCAAATCATCAAATGGTGATGCCTGGGTTGAAGCTCATGGTAAAATGTACTCTCCATCTCAGATTGGTGCCTTTATTTTAATGAAAATGAAAGAAACTGCGGAATCTTACCTAAATCAATCGATTAAAAATGCCGTTGTTACTGTTCCGGCATATTTCAATGATTCACAACGTCAAGCAACTAAGGATGCTGGTCAAATAGCTGGTCTTAACGTTTTGAGAGTTATCAATGAGCCGACTGCCGCTGCCATAGCTTATGGTATGGACAAAAGTGAAGATAAAATTGTTGCCGTATACGATTTGGGTGGTGGAACTTTCGATATTTCAATTCTGGAAATTCAAAAAGGAGTTTTTGAAGTCAAATCTACCAATGGTGATACTTTTCTAGGTGGTGAAGATTTCGATAATGCTTTGGTCAATTATCTTGCTTTGGAATTTAAAAAAGATCAAGGAGTCGATGTTACCAAGGACATAATGGCTATGCAACGTTTAAAAGAAGCTGCAGAAAAAGCCAAAATTGAATTATCATCTTCTCTGCAGACTGACATTAATCTTCCATATTTGACAATGGATGCTTCTGGTCCTAAGCACATGAATTTAAAATTGACTCGATCTAAATTTGAATCTTTGGTAGCTGATCTTATCAAACGCACAATTGAACCATGCAAGAAAGCCATATCTGATGCTGAGGTTAACAAATCAGACATTAAAGAAGTTATCCTGGTTGGTGGCATGACTCGTATGCCCAAAGTCCAAGAAGTAGTACAAGAGGTATTCGGTAGAACTCCAAGCAAATCTGTTAATCCGGATGAAGCTGTAGCTGTTGGTGCTGCCGTACAAGGTGGCGTTCTATCAGGAAATGTAACTGAAATTCTTCTTTTAGATGTAACACCTCTTTCCTTGGGTATCGAAACTTTAGGAGGAGTAATGACTAAGTTGATCAACAGAAATACCACTATTCCAACCAAAAAATCTCAAGTTTTCTCCACAGCTGCTGATGGCCAAACTCAAGTTGAAATCAAAGTTTATCAAGGAGAACGTGAAATGGCTGCTAATAATAAATTGTTGGGACAATTTTCTTTAGTCGGTATTCCTCCGGCTCCACGTGGTGTTCCTCAGATAGAAGTAACGTTTGATATTGATGCTAATGGTATTGTAAATGTTTCTGCTAGAGATAAAGGAACTGGAAAAGAACAGCAAATAGTTATCCAATCTTCCGGTGGTCTTTCCAAAGATGATATCGAAAACATGATCAAAGCTGCAGAAAAATTTGCCGAAGAAGATCGAAAAAAACGAGAAATTGTCGAAACTATTAATCAAGCTGAAAGTATAATCCATGATACAGAATCGAAGATGGAAGAATTTAAAAATCAATTACCATCCGAAGAATATGAGAAACTTAAAGAAAAAATCGCCAAAACTCGTGAAGTATTGGCCAATAGAGATAATGAAACACCCGAAAAAATCAAAGAAGTCTGTAATGATTTGCAACAATCTTCATTG---------
	AD1135_Mouchetia_aff_indochinensisex_Zosterops_erythropleurus                                                                   -----------AAGGTTATAGAAAATGCTGAAGGATCTCGGACTACACCATCTGTGGTAGCATTTACAAAGGATGGCGAACGATTAGTTGGTATGCCAGCTAAACGACAAGCCGTAACMAATGCCGCAAATACATTCTATGCCACTAAACGATTGATCGGTAGACGATTCGATGATGCTGAAGTACAAAAAGATATGAAAATCGTTTCATATAAGATTTGCAAAGCATCAAATGGTGATGCATGGGTTGAAGCTCATGGAAAAATGTACTCTCCATCACAGATCGGTGCCTTTATTCTAACGAAAATGAAAGAAACTGCTGAAGCTTACCTAAATCAATCAGTTAAAAATGCTGTTGTTACTGTTCCCGCTTATTTCAATGATTCACAACGTCAAGCCACCAAGGATGCTGGTCAAATTGCTGGTCTAAATGTTTTAAGAGTTATCAATGAACCGACTGCCGCTGCCATYGCCTATGGTATGGACAAAAGTGAAGATAAAATTGTTGCCGTATACGATTTAGGTGGTGGAACTTTCGATATTTCAATTTTGGAAATTCAAAAGGGAGTTTTCGAAGTCAAATCCACTAATGGCGATACTTTCCTCGGAGGTGAAGATTTCGATAATGCTTTGGTCAATTATCTTGCTTCRGAATTTAAGAAAGATCAAGGAGTAGATGTTACCAAGGATATAATGGCTATGCAACGTTTGAAGGAAGCTGCAGAGAAAGCCAAAATTGAATTATCATCATCCCTACAGACTGATATCAATCTCCCCTATTTGACAATGGATGCCGCCGGTCCTAAACATATGAATCTAAAATTGACTCGATCTAAATTCGAATCTTTGGTTGGTGATCTGATAAAACGCACAATYGAACCATGCAAAAAAGCCATATCTGATGCTGAGGTCAACAAATCAGATATCAAAGAAGTTATCCTGGTTGGTGGTATGACTCGTATGCCCAAAGTCCAAGAAATTGTACAAGAGGTATTTGGTAGAGCACCAAGTAAATCTGTAAACCCGGATGAAGCTGTAGCTGTTGGTGCTGCCGTACAGGGTGGTGTCCTWTCTGGAAATGTYACCGAAATYCTTCTTCTGGATGTAACACCTCTTTCTTTGGGTATCGAAACTTTGGGCGGTGTAATGACTAAATTGATCAATAGAAATACCACTATACCAACCAAGAAATCTCAAGTTTTCTCCACTGCTGCTGATGGCCAAACTCAAGTAGAAATCAAAGTTTACCAGGGTGAACGTGAAATGGCTGGCAATAATAAACTATTRGGYCAATTCTCTCTGGTCGGTATTCCACCGGCTCCACGTGGTGTTCCTCAAATCGAAGTAACCTTTGATATTGATGCTAATGGCATTGTAAATGTTTCTGCCCGAGATAAAGGWACCGGTAAAGAACAACAAATAGTTATCCAATCKTCCGGTGGTCTATCCAAAGATGATATTGAAAATATGATCAAAGCTGCAGAAAAATTTGCCGAAGAAGATCGTAAGAAAAGAGAAATTGTCGAAACTGTCAATCAAGCTGAAGGTATAATCCATGATACTGAATCAAAAATGGAAGAATTCAAAAGTCAATTACCATCGGAAGAATATGAAAAACTAAAAGAAAAAATTGCCAAAACTCGTGAAGTATTGGCCAATAAAGATAATGAAACACCAGAAAAAATTAARGAAGTCTGTAATGATCTTCAACAATCTTCATTG---------
	AD675_Scutulanyssus_subis_ex_Progne_subis                                                                                       -------------GGTCATTGAGAACGCTGAAGGATCTCGAACTACACCATCTGTTGTAGCATTTACCAAAGATGGTGAAAGATTAGTGGGTATGCCAGCTAAACGACAAGCTGTAACCAATGCCGCAAACACATTCTATGCCACTAAACGGTTAATCGGTAGACGATTCGATGATGCCGAAGTACAAAAAGATATGAAAATCGTCTCATACAAAATTGTCAAAGCATCAAATGGTGATGCCTGGGTTGAAGCTCATGGTAAGATGTACTCTCCATCTCAGGTCGGTGCCTTTATTTTAACGAAAATGAAAGAAACTGCCGAAGCTTATCTGAATCAATCAGTCAAAAATGCTGTTGTCACTGTCCCTGCATATTTCAATGACTCGCAGCGTCAAGCCACAAAGGATGCTGGTCAAATTGCTGGTCTGAATGTTTTAAGAGTTATCAATGAACCGACTGCTGCTGCTATTGCTTATGGTATGGACAAAACTGAAGATAAAATTGTTGCCGTATACGATTTAGGTGGTGGAACTTTCGATATTTCGATTCTGGAAATTCAAAAAGGAGTTTTCGAAGTGAAATCAACTAATGGAGATACTTTCCTTGGAGGTGAAGATTTCGACAATGCTTTGGTCAATTATCTTGCTTCGGAATTTAAAAAAGATCAAGGAATCGATGTTACCAAGGATATAATGGCTATGCAACGTTTGAAGGAAGCTGCGGAGAAAGCCAAAATTGAACTATCATCTTCCCTGCAGACTGATATTAATCTTCCCTATTTGACAATGGATGCCGCTGGTCCTAAACATATGAATTTAAAATTAACCCGATCGAAATTCGAATCTTTGGTTGCTGATCTTATAAAACGCACAATTGATCCATGCAAGAAAGCCATATCTGATGCAGAGGTCAACAAATCGGACATAAAAGAAGTTATCCTGGTTGGTGGTATGACTCGTATGCCCAAGGTCCAAGAAGTAGTACAAGAGGTATTTGGTAGAGCACCAAGTAAATCCGTTAATCCAGATGAAGCTGTAGCTGTCGGTGCTGCCGTACAAGGTGGTGTTCTATCTGGAAATGTCACTGAAATTCTTTTGCTTGATGTAACACCTCTTTCTTTGGGTATCGAAACTTTGGGTGGTGTTATGACTAAGCTGATCAATAGAAATACCACTATACCGACCAAGAAATCTCAAGTTTTCTCTACTGCTGCTGATGGCCAAACTCAAGTAGAAATCAAAGTTTACCAAGGTGAACGTGAAATGGCTGGCAATAATAAATTGTTGGGCCAATTTTCACTGGTCGGTATTCCACCGGCTCCACGTGGTGTTCCTCAAATCGAAGTAACCTTTGATATTGATGCCAATGGCATTGTAAATGTTTCTGCTCGAGATAAAGGAACTGGTAAAGAGCAACAAATAGTTATTCAATCATCCGGTGGTCTTTCCAAAGATGATATCGAAAATATGATCAAAGCTGCAGAAAAATTTGCCGAAGAAGATCGTAAAAAACGAGAAATTGTCGAAACAGTTAATCAAGCTGAGGGTATAATACATGATACAGAATCAAAAATGGAAGAATTCAAAAGTCAACTACCATCAGAAGAATATGATAAACTAAAAGAAAAAATTGCCAAAACTCGTGAAGTATTGGCCAATAAAGATAATGAAACACCAGAAAAAATCAAGGAAGTCTGTAATGATTTGCAACAATCTTCATTG---------
	AD676_Scutulanyssus_obscurus_ex_Hirundo_rustica                                                                                 --------CCCAAGGTTATTGAGAACGCTGAAGGATCTCGAACTACACCATCTGTAGTGGCATTTACCAAAGATGGTGAACGATTGGTTGGTATGCCAGCTAAACGACAAGCTGTAACCAATGCCGCAAACACATTCTATGCCACTAAACGGTTAATCGGCAGAAGATTCGATGATGCCGAAGTGCAAAAAGATATGAAAATCGTTTCATACAAGATTGTCAAAGCATCTAATGGTGATGCCTGGGTTGAAGCTCATGGCAAAATGTACTCTCCATCTCAAATCGGTGCCTTTATTTTAACAAAAATGAAAGAAACAGCAGAAGCTTATCTGAATCAGTCCATTAAAAACGCTGTTGTAACTGTTCCCGCATATTTCAATGATTCACAACGTCAAGCCACAAAGGATGCAGGTCAGATCGCTGGTCTGAATGTTTTGAGAGTAATCAATGAACCGACTGCCGCCGCCATTGCTTATGGTATGGACAAAAGTGAAGATAAAATTGTTGCCGTATACGATTTAGGAGGTGGAACTTTCGATATTTCAATTTTGGAAATCCAAAAAGGAGTTTTCGAAGTCAAATCCACTAATGGTGATACTTTCCTTGGAGGTGAAGATTTTGACAACGCTTTAGTCAATTATCTTGCTTCGGAATTCAGAAAAGATCAAGGAGTTGATGTGACCAAGGATATTATGGCTATGCAACGTTTGAAGGAAGCTGCAGAGAAAGCCAAAATTGAATTATCATCATCCCTACAGACTGACATTAATCTGCCCTATTTGACAATGGATGCCGCTGGTCCTAAACATATGAATTTAAAATTGACCCGATCTAAATTTGAATCATTGGTAGCTGATCTTATAAAACGCACAATTGAACCATGCAAGAAAGCCATATCTGATGCTGAGGTCAACAAATCMGACATCAAGGAAGTTATCCTGGTTGGTGGCATGACTCGTATGCCYAAGGTCCAAGAAATAGTACAGGAGGTATTCGGTCGACAGCCAAGCAAATCCGTTAATCCAGATGAAGCTGTAGCTGTCGGTGCTGCCGTACAAGGTGGTGTTTTGTCTGGAAATGTCACTGAAATTCTTCTTTTGGATGTAACACCTCTTTCATTGGGTATCGAAACTTTGGGTGGAGTTATGACAAARTTGATCAATAGAAATACCACTATACCGACCAAGAAATCTCAAGTTTTCTCCACTGCTGCTGATGGCCAAACTCAGGTAGAAATCAAAGTTTATCAAGGTGAACGTGAAATGGCTGGTAATAATAAATTGTTGGGTCAATTTTCTCTGGTCGGTATTCCACCGGCTCCACGTGGTGTCCCTCAAATCGAAGTAACCTTTGATATTGATGCCAATGGCATCGTAAATGTTTCTGCYCGAGATAAAGGAACTGGAAAAGAACAACAAATCGTTATTCAATCTTCCGGTGGTCTTTCCAAAGATGATATCGAAAACATGATCAAAGCTGCAGAGAAATTTGCCGAAGAAGATCGYAAAAAACGAGAAATTGTCGAAACAGTTAATCAAGCTGAAGGTATAATCCATGATACGGAATCAAAAATGGAAGAATTCAAAAGTCAACTACCATCGGAAGAATATGATAAACTRAAGGAAAAAATTGCCAAAACTCGTGAAGTATTGGCTAATAAAGATAATGAAACACCAGAAAAAATCAAGGAAGTTTGTAATGATTTGCAACAATCTTCATTG---------
	AD716_Pandalura_oconnori_ex_Steatornis_caripensis                                                                               -------GCCCAAGGTAATCGAGAATGCCGAAGGTTCCCGAACCACACCGTCGGTGGTGGCCTTCACCAAGGATGGAGAACGGTTGGTTGGTATGCCGGCCAAACGACAAGCAGTGACCAATGCTGCCAATACGTTCTATGCTACCAAACGGTTGATCGGTCGACGATTCGATGATGCTGAGGTGCAAAAGGACATGAAGATTGTCAGCTATAAGATCTGCAAGGCATCCAATGGAGACGCCTGGGTGGAGGCACATGGCAAGATGTACTCACCCTCACAGATCGGTGCCTTTATCCTGATCAAAATGAAAGAAACRGCCGAAGCCTATCTGAATCAATCGGTRAAGAATGCCGTGGTAACCGTGCCGGCTTATTTCAACGATTCACAGCGACAAGCCACCAAGGAYGCTGGTCAAATTGCCGGCTTGAACGTGTTGCGTGTGATCAACGAGCCAACCGCTGCTGCCATTGCCTACGGCATGGACAAGAGTGAAGACAAGATTGTAGCCGTCTATGATTTGGGTGGTGGCACTTTCGATATCTCCATCCTGGAAATCCAAAAGGGTGTGTTCGAGGTCAAGTCTACCAACGGCGATACCTTCTTGGGTGGCGAAGATTTCGACAATGCTCTGGTCAACTTTTTGGCCGCCGAATTCAAGAAAGACCAAGGTGTGGACGTCACCAAGGATATCATGGCCATGCAACGATTGAAGGAGGCTGCCGAGAAGGCCAAAATCGAGCTGTCCAGCTCGTTGCAGACTGACATAAACCTGCCCTACTTGACCATGGATGCGGCYGGTCCAAAACACATGAAYCTCAAATTGACCCGATCCAAGTTCGAATCATTGGTTGCCGATTTGATYAAACGAACCATTGAACCGTGCAAGAAGGCAATCCAAGATGCCGAAGTGAACAAGTCAGACATCAAAGAGGTTATCCTGGTCGGTGGTATGACTCGTATGCCAAAGGTCCAGGAAATCGTCCAAGAAACTTTCGGTCGAGCCCCGAGTAAATCTGTCAATCCCGATGAAGCCGTTGCCGTGGGTGCTGCCGTCCAAGGTGGTGTCCTCTCCGGTAATGTCACTGAGATTCTCCTGTTGGATGTCACTCCACTATCGTTGGGTATYGAAACTTTGGGCGGTGTCATGACCAAATTGATCAACCGAAACACCACCATTCCGACCAAGAAATCTCAAGTCTTCTCCACTGCTGCTGATGGCCAAACGCAGGTCGAGATCAAAGTCTACCAGGGTGAACGAGAGATGGCCAAYAACAACAAACTGTTGGGTCAGTTCTCCTTGGTTGGTATTCCACCAGCTCCACGTGGTGTTCCYCAGATCGAAGTCACCTTTGATATCGATGCCAACGGTATTGTCAACGTATCGGCCCGAGACAAGGGCACCGGCAAAGAGCAACAAATCGTGATCCAATCCAGTGGTGGCCTATCCAAAGACGATATCGAGAACATGATCAAGGCGGCCGAAAAGTTCGCCGAAGAAGACAAGAAGAAACGAGAGATCGTCGAGACGGTTAACCAAGCCGAAGGCATCATCCACGATACCGAATCCAAGATGGAAGAGTTCAAGGACCAACTTCCATCGGAAGAATATGAAAAACTAAAGGAAAAGATTGCCAAAACCAGAGAAGTGTTGGCCAACAAGGACAACGAAACGCCCGAGAAGATCAAGGAGACCTGTAATGATCTGCAACAATCCTCG------------
	AD749_Pandalura_strigisoti_ex_Asio_otus                                                                                         -------GCCCAAGGTCATCGAGAATGCCGAAGGTTCCCGCACCACCCCTTCGGTAGTGGCCTTTACCAAGGACGGCGAACGTCTTGTCGGTATGCCCGCAAAACGACAAGCGGTGACCAATGCTGCGAATACATTCTACGCCACCAAACGGTTGATCGGTCGAAGATTTGATGATGCCGAGGTGCAAAAAGATATGAAGATTGTCTCATATAAAATCTGTAAAGCCTCAAATGGGGATGCGTGGGTCGAGGCTCATGGTAAAATGTATTCGCCCTCTCAAATCGGTGCCTTTATTCTGATGAAAATGAAAGAAACGGCTGAAGCCTATCTGAATCAATCGGTGAAGAATGCCGTGGTAACGGTGCCGGCCTATTTCAACGATTCCCAACGTCAGGCTACTAAGGACGCAGGTCAGATTGCCGGCCTGAATGTATTGCGGGTGATCAACGAGCCCACTGCTGCGGCTATTGCTTATGGTATGGACAAGAGTGAAGACAAAATTGTGGCCGTCTACGATTTAGGTGGCGGAACTTTTGATATTTCCATTCTGGAAATCCAAAAGGGAGTATTTGAGGTCAAGTCCACCAACGGAGATACCTTTTTGGGTGGTGAAGATTTCGACAATGCTCTGGTCAATTTCTTAGCTGCAGAATTCAAAAAGGAACAAGGCATCGATGTAACTAAGGATATCATGGCCATGCAACGATTGAAAGAAGCAGCCGAAAAGGCCAAGATCGAATTGTCCTCCTCCCTGCAAACGGATATCAACCTGCCATATCTGACCATGGATGCCGCAGGCCCCAAACACATGAATCTGAAATTGACACGATCCAAGTTTGAATCTCTGGTTGCTGACTTGATCAAGCGAACAATAGAACCATGCAAGAAGGCCATCCAAGATGCTGAAGTGAACAAGTCAGACATTAAAGAGGTTATTCTAGTCGGCGGTATGACTCGTATGCCAAAGGTCCAGGAAATTGTTCAAGAGACGTTTGGTCGTGCTCCCAGCAAGTCTGTCAATCCCGATGAAGCCGTCGCTGTCGGTGCCGCCGTCCAAGGTGGTGTCCTTTCCGGTAATGTTACTGAAATCCTTCTGTTGGATGTTACACCACTTTCGCTTGGCATCGAAACATTGGGTGGTGTCATGACCAAATTGATCAATCGAAATACCACTATTCCTACAAAGAAATCTCAAGTGTTCTCCACGGCTGCCGATGGCCAGACCCAAGTGGAAATCAAAGTGTTCCAAGGTGAACGTGAAATGGCCAGCAACAACAAATTGTTGGGGCAATTCTCTTTGGTTGGCATTCCTCCAGCTCCGCGTGGTGTCCCACAAATTGAAGTCACCTTTGATATTGATGCCAACGGTATTGTAAATGTATCGGCCCGAGACAAAGGTACCGGCAAGGAGCAACAAATTGTCATCCAATCCAGCGGTGGTCTTTCCAAAGATGATATCGAGAACATGATCAAAGCTGCAGAAAAATTCGCTGAAGAAGACAAGAAAAAACGTGAAATCGTTGAAACCGTTAACCAGGCTGAGGGCATCATCCACGATACCGAATCCAAGATGGAAGAATTCAAGAGCCAACTGCCATCGGAGGAATACGAGAAGCTGAAAGAGAAAATTGCCAAGACCCGAGAGGTGTTGGCCAACAAGGACAACGAGACGCCGGAGAAGATCAAGGAGGTGTGCAACGACCTGCAGCAATCTTCG------------
	AD1197_Pandalura_ex_Ciccaba_virgata                                                                                             --------------GTCATCGAGAATGCCGAAGGTTCCCGCACCACCCCCTCGGTGGTGGCCTTCACCAAGGACGGCGAACGTCTTGTGGGTATGCCCGCAAAACGACAAGCGGTGACCAATGCTGCAAATACGTTCTACGCCACCAAACGCTTGATCGGTCGAAGATTTGATGATGCCGAGGTGCAAAAAGATATGAAGATTGTCTCTTATAAAATCTGTAAAGCCTCCAATGGGGATGCATGGGTCGAGGCTCATGGTAAAATGTATTCTCCCTCTCAAATCGGTGCCTTTATCCTGATGAAAATGAAAGAAACGGCTGAAGCATATCTGAATCAATCGGTGAAGAATGCCGTGGTTACGGTGCCAGCTTATTTCAACGATTCCCAACGTCAGGCTACTAAGGACGCAGGTCAGATTGCTGGCCTGAATGTATTGCGGGTGATCAACGAGCCCACTGCTGCGGCTATTGCTTATGGTATGGACAAGAGTGAAGACAAAATTGTGGCCGTCTACGATTTAGGTGGCGGAACTTTTGATATTTCTATTCTGGAAATCCAAAAGGGAGTGTTTGAGGTCAAGTCCACCAACGGCGATACCTTTTTGGGTGGTGAAGATTTCGACAATGCTCTGGTCAATTTCTTAGCTGCAGAATTCAAAAAGGAACAAGGCGTCGATGTAACTAAGGATATTATGGCCATGCAACGATTGAAAGAAGCCGCCGAAAAGGCCAAGATCGAATTGTCCTCCTCCCTACAAACGGATATCAACCTACCATATCTGACCATGGATGCCGCAGGCCCCAAACACATGAATCTGAAATTGACTCGATCCAAGTTTGAATCTCTGGTTGCCGACTTGATCAAACGAACCATAGAACCATGCAAGAAGGCGATCCAAGATGCCGAAGTGAACAAGTCAGACATCAAAGAAGTTATTCTAGTCGGTGGTATGACTCGTATGCCAAAGGTCCAGGAAATTGTTCAAGAGACGTTCGGTCGTGCTCCAAGTAAGTCTGTCAATCCCGATGAAGCCGTCGCTGTTGGTGCCGCCGTCCAAGGTGGTGTCCTTTCCGGTAATGTTACTGAAATCCTACTGTTGGATGTTACGCCACTTTCGCTTGGCATCGAAACATTGGGTGGTGTCATGACCAAATTGATCAATCGAAATACCACTATTCCTACAAAGAAATCTCAAGTGTTCTCCACGGCTGCCGATGGCCAGACCCAAGTGGAAATCAAAGTGTTCCAAGGTGAACGTGAAATGGCTAGCAATAACAAATTGTTGGGGCAATTCTCTTTGGTTGGCATTCCCCCAGCTCCGCGTGGTGTCCCACAAATTGAAGTCACCTTTGATATTGATGCCAACGGTATTGTAAATGTATCGGCCCGAGACAAAGGTACCGGCAAGGAGCAACAAATTGTCATCCAATCCAGTGGTGGTCTATCCAAAGATGATATCGAGAACATGATCAAAGCTGCAGAAAAATTCGCTGAAGAAGACAAGAAAAAACGTGAAATTGTTGAAACCGTCAACCAGGCTGAGGGCATCATCCACGATACCGAATCCAAGATGGAAGAGTTCAAGAGCCAACTGCCATCTGAGGAATACGAGAAGCTGAAAGAGAAAATTGCCAAGACCCGAGAGGTGTTAGCCAACAAGGACAACGAGACGCCGGAGAAGATCAAGGAGGTGTGCAACGACCTGCAGCAATCTTCACTA---------
	AD903_Temnalges_sp_Gallinula_chloropus_MI                                                                                       --------------GTCATTGAAAATGCTGAAGGTTCACGTACAACACCATCGGTGGTTGCATTCACAAAAGATGGTGAACGTTTGGTTGGTATGCCGGCCAAACGACAAGCCGTTACAAATGCTGCAAATACATTTTATGCTACAAAACGTCTAATTGGTCGTCGATTTGATGATGCCGAAGTTCAAAAAGATATGAAAATTGTATCATATAAAATTTGTAAAGCATCCAATGGTGATGCTTGGGTTGAAGCACATGGTAAAATGTATTCGCCATCACAAATTGGTGCCTTTATTTTAATGAAAATGAAAGAAACGGCAGAAGCTTATTTGAATCAATCAGTTAAGAATGCTGTTGTTACAGTGCCAGCTTATTTCAATGATTCACAACGACAAGCCACCAAGGATGCTGGACAAATTGCCGGTTTGAATGTGTTGCGTGTTATCAATGAACCAACAGCTGCTGCCATTGCTTATGGTATGGACAAAAGTGAAGATAAAATTGTTGCCGTCTATGATCTTGGTGGTGGTACATTCGATATCTCTATTTTGGAAATTCAAAAAGGTGTTTTCGAAGTCAAATCAACCAATGGCGATACATTCTTGGGTGGCGAAGATTTTGATAATGCTTTGGTCAACTTTTTGGCTGCTGAATTCAAAAAAGATCAAGGTGTCGATGTCACCAAAGACATCATGGCTATGCAACGTTTGAAAGAAGCTGCCGAAAAAGCCAAGATTGAACTTTCATCATCCTTGCAAACTGATATTAATCTTCCATATTTGACGATGGATGCTGCTGGTCCAAAGCACATGAATTTGAAATTGACACGATCGAAATTCGAATCGTTGGTTGCTGATTTAATTAAACGTACAATTGAACCATGTAAGAAAGCCATTGCTGATGCTGAAGTCAATAAATCAGATATCAAAGAAGTTATTTTGGTTGGTGGTATGACTCGTATGCCAAAAGTTCAAGAAATCGTACAAGAAACTTTTGGTCGTGCACCAAGCAAATCAGTAAATCCAGATGAAGCTGTTGCTGTTGGTGCTGCCGTTCAAGGTGGTGTTTTATCAGGCAATGTTACCGAAATCTTATTGTTGGATGTCACGCCATTATCATTGGGTATCGAAACATTGGGTGGTGTCATGACCAAATTGATCAATCGAAATACTACAATTCCGACAAAAAAATCTCAAGTATTTTCGACTGCAGCTGACGGGCAAACACAAGTCGAAATCAAAGTTTTCCAAGGTGAACGTGAAATGGCCGCCAATAATAAATTATTGGGACAATTTTCATTGGTCGGTATTCCACCGGCACCACGTGGTGTTCCACAAATCGAAGTCACATTTGATATTGATGCCAATGGTATTGTAAATGTTTCTGCTAGAGACAAAGGAACCGGTAAAGAACAACAAATCGTCATCCAATCTAGTGGCGGTTTGTCCAAAGATGATATTGAAAATATGATCAAATCTGCTGAGAAATTTGCTGAAGAAGATCGTAAAAAACGTGAAATTGTTGAAACTGTTAATCAAGCTGAAGGCATCATCCATGATACTGAATCAAAAATGGAAGAATTCAAAGATCAATTACCATCAGATGAATATGAAAAACTTAAAGAAAAGATTGCCAAAACACGTGAAGTTTTGGCCAATAAAGATAATGAAACGCCAGAAAAAATTAAAGAAACATGCAATGATCTACAACAATCATCATTG---------
	AD1028_Hyomesalges_ex_Tockus_pallidirostris                                                                                     --------------GTTATTGAAAATGCCGAAGGTTCACGTACCACACCATCGGTTGTTGCATTCACGAAAGACGGTGAACGATTAGTTGGTATGCCAGCAAAACGTCAAGCAGTGACAAATGCTGCAAATACATTTTACGCAACAAAACGTTTGATCGGTCGTCGTTTCGATGATGCCGAAGTACAAAAAGATATGAAAATCGTATCGTACAAAATCGTAAAAGCATCAAATGGTGATGCTTGGGTCGAAGCTCATGGTAAAATGTATTCGCCATCACAAATCGGTGCCTTTATTTTGATGAAAATGAAAGAAACAGCTGAAGCTTATTTGAATCAATCGGTTAAAAATGCTGTCATTACTGTTCCTGCATATTTCAACGATTCACAGCGTCAAGCAACTAAAGACGCTGGTCAAATTGCCGGTTTAAATGTTTTACGTGTCATTAACGAACCTACAGCTGCTGCCATTGCTTATGGCATGGATAAAAGCGAAGACAAAATTGTTGCTGTTTACGATCTCGGTGGTGGAACATTCGATATTTCGATTTTGGAAATTCAAAAAGGAGTATTCGAAGTAAAATCAACCAATGGTGATACTTTCCTTGGTGGCGAAGATTTTGATAATGCTTTAGTCAATTATTTGGCTTCCGAATTCAAAAAAGATCAAGGTGTCGATGTTACAAAAGACATAATGGCAATGCAACGTTTAAAAGAAGCCGCTGAAAAGGCAAAAATTGAATTATCATCTTCATTACAAACAGATATCAATTTGCCATATTTGACAATGGATGCTGCCGGTCCTAAACATATGAACTTGAAATTGACTCGATCTAAATTTGAATCGTTAGTTGCAGATTTAATCAAACGTACCATTGAACCATGTAAAAAAGCTATCTCAGATGCTGAAATCAATAAATCCGATATCAAAGAAGTTATTTTGGTTGGTGGTATGACACGTATGCCAAAAGTACAAGAAATTGTCCAAGAAACATTCGGTCGAGCGCCAAGCAAATCTGTTAATCCTGATGAAGCTGTCGCTGTTGGTGCCGCTGTACAAGGTGGTGTTCTATCCGGCAACGTTACAGAAATTCTTTTGTTAGACGTAACACCATTATCGTTAGGTATCGAAACATTAGGTGGTGTGATGACAAAATTGATCAATCGAAACACGACTATCCCGACAAAAAAATCACAAGTGTTCAGTACAGCTGCTGATGGTCAAACACAAGTCGAAATTAAAGTATATCAAGGTGAACGTGAAATGGCTGCAAATAATAAATTGTTAGGACAATTTTCATTGGTCGGAATTCCACCAGCACCTCGTGGTGTTCCACAAATCGAAGTCACATTTGATATTGATGCCAACGGTATCGTAAATGTATCGGCACGAGATAAAGGAACTGGAAAAGAACAACAAATTGTCATTCAATCAAGTGGTGGTTTATCCAAAGATGACATCGAAAATATGATCAAAGCTGCCGAAAAATTCGCCGAAGAAGATCGCAAAAAACGTGAAATCGTCGAAACTGTAAATCAAGCTGAAGGCATAATTCATGATACTGAATCGAAAATGGAAGAATTCAAAGATCAATTACCACAAGAAGAATATGAAAAATTGAAAGAAAAAATTGCCAAAACAAGAGAAGTATTGGCTAATAAAGATAATGAAACACCAGAAAAAATTAAAGAAACATGTAACGATTTGCAACAATCATCTTTG---------
	AD757_Picalgoides_picimajoris_Dendrocopos_major_Russia                                                                          -------TCCCAAGGTTATTGAGAATGCCGAAGGTTCCCGTACCACTCCATCTGTGGTTGCATTCACCAAAGATGGTGAAAGATTGGTTGGTATGCCGGCAAAACGTCAAGCGGTTACCAATGCGGCCAACACATTCTATGCAACCAAACGTTTAATTGGTAGACGATTTGATGATGCTGAAGTTCAAAAAGATATGAAAATTGTTTCCTACAAAATTGTCAAAGCTTCTAATGGCGATGCTTGGGTCGAAGCCCATGGCAAAATGTATTCGCCATCACAAATCGGTGCCTTTATTCTGATGAAAATGAAAGAAACAGCTGAAGCTTATTTGAATCAATCGGTCAAGAATGCTGTCGTCACTGTACCTGCTTATTTCAATGACTCTCAACGTCAGGCCACCAAAGATGCTGGTCAAATTGCTGGTTTGAATGTTTTGAGAGTAATCAACGAACCAACAGCTGCTGCCATTGCCTATGGAATGGACAAAAGCGAAGATAAAATTGTTGCTGTTTATGATTTAGGTGGCGGTACTTTTGATATTTCGATTTTAGAAATCCAAAAAGGAGTGTTCGAAGTAAAATCGACAAACGGTGACACTTTCCTTGGTGGCGAAGATTTTGACAATGCTTTAGTCAACTATTTGGCTGCTGAATTTAAAAAAGATCAAGGTGTCGATGTAACAAAAGACATAATGGCCATGCAACGATTGAAAGAGGCTGCTGAAAAAGCCAAAATTGAATTATCGTCTTCGTTACAAACCGACATCAATCTTCCTTATTTGACAATGGATGCCGCTGGTCCAAAGCACATGAATTTGAAATTGACACGATCCAAATTTGAATCGTTGGTTGCCGATCTTATCAAACGTACCATTGAACCATGCAAAAAAGCTATTGCCGATGCCGAAATCAATAAATCGGATATTAAAGAAGTTATTCTTGTTGGTGGTATGACTCGAATGCCCAAAGTACAAGAAATTGTCCAGGAAACGTTTGGTCGTGCTCCAAGCAAATCAGTCAATCCTGATGAAGCTGTGGCTGTTGGCGCTGCAGTTCAAGGCGGTGTTCTATCCGGTAATGTTACTGAAATTCTTTTGTTGGATGTCACACCACTTTCATTGGGTATCGAGACCCTTGGTGGTGTGATGACCAAATTGATCAATCGAAACACCACGATTCCGACGAAAAAATCGCAAGTATTTTCGACAGCCGCTGATGGCCAAACTCAAGTCGAAATCAAAGTTTACCAAGGTGAACGTGAAATGGCCGGCAACAATAAACTTTTGGGACAATTCTCGTTGGTGGGCATTCCACCAGCTCCACGCGGTGTTCCTCAAATCGAAGTTACCTTTGATATTGATGCCAATGGTATTGTCAATGTATCGGCCAGAGATAAGGGAACAGGCAAAGAACAACAAATAGTCATCCAATCAAGTGGCGGTCTGTCCAAGGATGACATCGAAAACATGATCAAAGCTGCTGAAAAGTTTGCTGAAGAAGATAAAAAGAAACGTGAAATTGTCGAAACTGTTAACCAAGCCGAAGGCATTATCCATGATACCGAATCGAAAATGGAAGAATTCAAAGACCAATTACCATCGGAAGAATATGAAAAGCTTAAGGAAAAAATTGCCAAAACTCGTGAAGTGTTGGCCAACAAAGACAATGAAACACCAGAAAAAATCAAAGAAACTTGCAATGAATTGCAACAATCTTCA------------
	AD582_Picalgoides_sp_n_ex_Colaptes_auratus                                                                                      -------TCCCAAGGTTATTGAGAATGCCGAAGGTTCCCGTACCACTCCATCTGTGGTTGCATTCACCAAAGATGGTGAAAGATTGGTTGGTATGCCGGCCAAACGTCAAGCAGTTACCAATGCAGCCAACACTTTTTATGCCACCAAACGTTTGATTGGTAGACGATTTGATGATGCCGAAGTTCAAAAAGACATGAAAATTGTTTCATATAAAATTGTCAAATCGTCTAATGGCGATGCCTGGGTCGAAGCTCATGGCAAAATGTACTCGCCATCTCAAATCGGTGCCTTTATTTTGATGAAAATGAAAGAAACTGCTGAAGCTTATTTGAATCAACCGGTCAAGAATGCTGTCGTCACGGTACCTGCCTATTTCAATGATTCTCAACGACAGGCCACCAAAGATGCTGGTCAAATTGCTGGCTTGAATGTTTTGAGAGTAATCAATGAACCGACAGCTGCTGCCATTGCTTATGGAATGGACAAAAGCGAAGATAAAATTGTGGCCGTTTATGATTTAGGTGGTGGTACTTTTGATATTTCGATTTTAGAAATCCAAAAAGGAGTGTTCGAAGTGAAATCGACAAATGGTGACACTTTCCTTGGTGGCGAAGATTTTGATAATGCTTTGGTCAATTTTTTGGCTGCTGAATTTAAAAAAGATCAAGGTGTAGATGTTACGAAAGACATAATGGCCATGCAACGATTGAAAGAAGCTGCTGAAAAAGCTAAAATTGAATTATCGTCTTCGTTACAAACCGACATAAATCTTCCTTATTTGACAATGGATGCCGCTGGTCCAAAGCACATGAATTTGAAATTGACACGATCCAAATTTGAATCGTTGGTTGCCGATCTTATCAAACGTACCATTGAACCATGCAAAAAAGCTATTGCCGATGCTGAAATCAATAAATCTGATATTAAAGAAGTCATTCTTGTTGGCGGTATGACTCGAATGCCCAAGGTACAAGAAATTGTTCAGGAAACGTTTGGCCGTGCTCCAAGCAAATCAGTCAATCCTGATGAAGCCGTTGCTGTTGGTGCTGCAGTTCAAGGCGGTGTTCTATCCGGTAATGTTACTGAAATTCTTTTGTTGGATGTTACACCACTTTCATTGGGTATTGAGACTCTTGGCGGTGTGATGACCAAATTGATCAATCGAAACACCACAATTCCGACAAAAAAATCGCAAGTATTTTCGACAGCTGCAGATGGCCAAACCCAAGTCGAAATCAAAGTTTATCAAGGTGAACGTGAAATGGCTGGAAATAACAAACTTTTAGGACAATTCTCGTTGGTCGGCATTCCACCAGCTCCGCGAGGTGTTCCTCAAATCGAAGTCACTTTTGATATTGATGCCAACGGTATTGTCAATGTATCGGCCAGAGATAAAGGAACAGGCAAAGAACAACAAATCGTCATCCAATCAAGTGGTGGTCTGTCCAAAGACGATATTGAAAACATGATCAAAGCTGCTGAAAAATTTGCTGAAGAAGATAAAAAGAAACGTGAAATTGTCGAAACTGTTAACCAAGCTGAAGGTATTATCCATGATACCGAATCCAAGATGGAAGAATTCAAAGACCAATTACCATCGGATGAATATGAAAAACTTAAGGAAAAAATTGCCAAAACCCGTGAGGTGTTGGCCAATAAAGACAATGAAACACCSGAAAAAATCAAGGAAACTTGCAACGAATTACAACAATCTTCA------------
	AD1152_Picalgoides_aff_pteroglossorum_ex_Ramphastos_sulfuratus                                                                  --------------GTTATTGAGAATGCCGAAGGATCCCGTACCACTCCATCTGTGGTTGCATTCACCAAAGATGGTGAAAGATTAGTTGGTATGCCGGCTAAACGTCAAGCAGTTACCAATGCGGCCAATACATTCTATGCCACCAAACGTTTGATTGGTAGACGATTCGATGATGCCGAAGTTCAAAAAGATATGAAAATTGTTTCCTACAAAATTGTCAAAGCGTCTAATGGTGATGCCTGGGTCGAAGCTCATGGCAAAATGTATTCGCCATCCCAAATCGGTGCCTTTATTTTAATGAAAATGAAAGAAACTGCTGAAGCTTATTTGAATCAATCGGTCAAGAATGCCGTCGTTACTGTACCTGCTTATTTCAATGATTCTCAACGACAGGCCACCAAAGATGCTGGACAAATCGCTGGTTTAAATGTTTTGAGAGTAATCAATGAACCGACAGCTGCTGCTATCGCTTATGGAATGGATAAAAGCGAAGATAAAATTGTTGCTGTTTATGATTTAGGTGGTGGTACTTTTGATATTTCGATTTTAGAGATACAAAAAGGAGTTTTCGAAGTAAAATCAACAAATGGTGACACTTTCCTTGGTGGCGAAGATTTCGATAATGCTTTGGTCAACTTTTTGGCTTCTGAATTCAAAAAAGACCAAGGTGTAGATGTTACAAAAGACATAATGGCCATGCAAAGATTGAAAGAAGCTGCAGAAAAGGCTAAAATCGAATTATCATCTTCGTTGCAAACTGACATCAATCTTCCATATTTGACAATGGATGCCGCTGGTCCAAAGCACATGAATTTGAAATTGACACGATCCAAATTTGAATCATTGGTAGCWGACCTTATCAAACGTACCATTGAACCATGCAAAAAAGCTATTTCGGATGCCGAAATTAATAAATCTGACATCAAAGAAGTCATTCTTGTTGGTGGTATGACTCGAATGCCCAAAGTACAAGAAGTTGTCCAAGAAACTTTTGGTCGTGCTCCAAGCAAATCTGTAAATCCTGATGAAGCYGTTGCTGTCGGTGCTGCCGTTCAAGGCGGTGTTTTGTCAGGTAATGTCACTGAAATTCTTTTGTTGGATGTCACACCACTTTCCTTGGGTATCGAAACTCTTGGCGGTGTAATGACCAAGTTGATCAATCGAAACACGACTATCCCGACGAAAAAATCGCAAGTATTTTCTACAGCTGCCGATGGCCAAACCCAAGTCGAAATCAAAGTTTACCAAGGTGAACGTGAAATGGCCGCCAACAACAAACTGTTGGGCCAATTCTCATTGGTCGGCATTCCACCAGCTCCACGCGGTGTACCACAAATCGAAGTCACTTTTGATATTGATGCCAATGGTATTGTCAATGTATCTGCCAGAGATAAGGGAACAGGYAAAGAACAACAAATTGTCATCCAATCTAGTGGTGGTCTGTCCAAAGATGATATCGAAAACATGATTAAAGCTGCTGAAAAGTTTGCTGAAGAAGATAAAAAGAAACGTGAAATTGTTGAAACTGTTAACCAAGCTGAAGGCATCATCCATGATACCGAATCCAAGATGGAAGAATTTAAAGATCAATTACCATCAGAAGAATATGAAAAACTTAAAGAAAAGATTGCCAAAACCCGTGAAGTGTTGGCCAACAAAGATAATGAAACACCAGAAAAAATCAAAGAAACTTGCAATGAATTGCAACAATCATCATTG---------
	AD773_Mesalgoides_sp_n_ex_Grallaria_capitalis                                                                                   -------TCCTAAGGTTATTGAGAATGCTGAAGGATCTCGAACCACACCGTCAGTGGTTGCCTTTACCAAAGATGGTGAAAGATTAGTTGGTATGCCGGCCAAACGTCAAGCAGTCACTAATGCGGCCAACACATTCTATGCAACCAAACGTTTGATTGGTAGACGATTTGATGATGCTGAAGTACAAAAAGACATGAAAATCGTTTCATATAAAATTGTCAAAGCATCCAATGGTGATGCCTGGGTCGAGGCTCATGGCAAAATGTATTCACCATCGCAAATTGGTGCCTTTATTTTGATGAAAATGAAAGAAACTGCTGAAGCTTATTTGAATCAATCGGTGAAAAATGCCGTGGTCACTGTGCCTGCTTATTTCAACGATTCTCAACGACAGGCCACCAAAGATGCTGGCCAAATTGCTGGCCTGAATGTTCTGCGTGTAATCAATGAACCGACAGCCGCTGCTATTGCTTATGGAATGGACAAAAGTGAAGATAAAATTGTGGCCGTTTATGATCTAGGTGGTGGTACTTTTGATATTTCAATTTTAGAAATCCAAAAGGGAGTGTTCGAAGTAAAATCAACAAATGGCGATACTTTCCTTGGTGGTGAAGATTTCGATAATGCTTTGGTGAACTATTTGGCGGCTGAATTTAAAAAAGATCAAGGAGTTGATGTAACAAAAGACATAATGGCCATGCAAAGATTGAAAGAAGCTGCTGAGAAAGCTAAAATTGAATTATCATCTTCGTTACAAACCGACATCAATCTTCCCTATTTAACAATGGATGCTGCTGGTCCAAAGCACATGAATTTAAAATTGACACGATCTAAATTTGAATCATTGGTTGCCGATCTTATCAAACGTACGATTGAACCATGCAAAAAAGCCATCGCCGATGCTGAAATCAATAAATCTGATATCAAAGAAGTCATTCTAGTTGGTGGTATGACTCGAATGCCCAAAGTACAGGAAGTTGTTCAAGAAACATTTGGCAGAGCTCCAAGCAAATCAGTGAATCCTGATGAAGCTGTTGCTGTTGGCGCTGCCGTTCAAGGTGGTGTTTTGTCCGGTAATGTCACTGAAATCCTTTTGTTGGATGTTACACCGCTTTCATTGGGTATCGAAACACTTGGCGGTGTGATGACCAAATTGATCAATCGAAACACCACCATACCGACAAAAAAATCACAAGTATTTTCAACGGCTGCCGATGGTCAAACACAAGTGGAAATCAAAGTTTATCAAGGTGAACGTGAAATGGCCGCCAATAATAAATTATTGGGACAATTTTCATTGGTCGGCATTCCGCCAGCTCCACGCGGTGTTCCTCAAATCGAAGTCACTTTTGATATCGATGCCAATGGCATTGTTAATGTATCGGCCAGAGATAAAGGAACCGGAAAAGAACAACAAATTGTCATCCAATCCAGTGGTGGTCTGTCCAAAGATGATATTGAAAACATGATTAAAGCTGCTGAAAAGTTTGCCGAAGAAGATAAAAAGAAACGTGAAATTGTCGAAACAGTCAACCAAGCTGAAGGCATCATACATGATACTGAATCCAAGATGGAAGAATTCAAAGATCAATTACCATCAGAAGAATATGAAAAACTTAAGGATAAAATTGCCAAAACACGTGAAGTGTTGGCCAACAAAGATAATGAAACGCCAGAAAAAATCAAAGAAACTTGCAACGATCTACAACAATCATCA------------
	AD637_Mesalgoides_ex_Sheppardia_bocagei                                                                                         -------TCCCAAGGTTATTGAGAATGCTGAAGGATCTCGAACCACCCCATCAGTGGTTGCCTTCACCAAAGATGGCGAAAGATTAGTTGGTATGCCGGCCAAACGTCAAGCAGTCACAAATGCTGCCAACACATTCTATGCAACCAAACGTTTGATTGGTAGACGATTTGATGATGCTGAAGTTCAAAAAGACATGAAAATTGTTTCGTATAAAATTGTCAAAGCGTCTAATGGCGATGCCTGGGTCGAAGCTCATGGCAAAATGTATTCGCCATCCCAAATTGGTGCCTTTATTTTAATGAAAATGAAAGAAACTGCTGAAGCTTATTTGAATCAATCGGTTAAGAATGCCGTCGTTACTGTACCCGCTTATTTCAATGATTCTCAACGACAAGCCACCAAAGATGCTGGTCAAATTGCCGGTTTGAATGTTTTACGGGTAATCAATGAACCGACAGCTGCTGCCATCGCTTATGGAATGGACAAAAGCGAAGACAAAATTGTGGCCGTTTATGATTTAGGTGGTGGTACTTTTGATATTTCGATCTTGGAAATCCAAAAAGGAGTGTTCGAAGTAAAATCAACAAACGGTGATACCTTCCTTGGTGGTGAAGATTTTGATAATGCTTTAGTGAACTATTTGGCTGCTGAATTTAAAAAAGATCAAGGAGTAGATGTAACAAAAGACATAATGGCCATGCAAAGATTGAAAGAAGCTGCTGAAAAAGCTAAAATTGAATTATCGTCTTCGTTGCAAACCGATATCAATCTTCCTTATTTGACAATGGATGCCGCTGGTCCAAAACACATGAATTTAAAACTAACAAGATCCAAATTTGAATCGTTGGTAGCCGATCTTATCAAACGTACCATTGAACCATGCAAAAAAGCCATATCCGATGCCGAAATCAATAAATCTGATATCAAAGAAGTCATTCTAGTTGGTGGTATGACCCGAATGCCTAAGGTACAAGAAGTTGTTCAAGAAACCTTCGGACGAGCTCCAAGTAAATCAGTGAATCCTGATGAAGCTGTTGCTGTTGGTGCTGCCGTTCAAGGTGGTGTGTTGTCCGGTAATGTCACTGAAATTCTTTTGTTGGATGTTACACCGCTTTCATTGGGTATCGAAACTCTTGGCGGTGTCATGACCAAATTGATCAATCGAAACACCACAATCCCGACAAAAAAATCGCAAGTATTTTCGACAGCTGCCGATGGTCAAACTCAAGTCGAAATAAAAGTTTATCAAGGTGAACGTGAAATGGCCGCCAATAACAAATTGTTGGGACAATTTTCATTGGTGGGCATTCCGCCAGCTCCACGTGGTGTACCTCAAATCGAAGTCACTTTTGATATTGATGCCAACGGTATCGTTAATGTATCGGCCAGAGATAAGGGAACTGGAAAAGAACAACAAATTGTCATCCAATCTAGTGGTGGTCTGTCCAAAGATGATATTGAAAACATGATTAAAGCTGCCGAAAAGTTTGCTGAAGAAGATAAAAAGAAACGTGAAATTGTCGAAACAGTTAACCAAGCTGAAGGCATTATCCATGATACCGAATCCAAGATGGAAGAATTTAAAGATCAATTACCATCGGAAGAATATGAAAAACTTAAAGAAAAAATTGCCAAAACCCGTGATGTGTTAGCCAACAAGGACAATGAAACACCAGAAAAAATCAAAGAAACTTGCAACGATTTACAACAATCATCATTGAA-------
	AD1042_Mesalgoides                                                                                                              --------------GTTATTGAGAATGCTGAAGGATCTCGAACAACACCATCAGTGGTTGCTTTTACCAAGGATGGTGAACGTTTGGTTGGTATGCCGGCCAAACGTCAAGCAGTCACTAATGCTGCGAACACATTCTATGCAACCAAACGTTTGATTGGTAGACGATTTGATGATGCTGAAGTACAAAAAGATATGAAAATTGTTTCATATAAAATTGTCAAAGCATCCAATGGTGATGCCTGGGTCGAAGCTCATGGAAAAATGTATTCACCATCACAAATTGGTGCCTTTATTTTAATGAAAATGAAAGAAACAGCTGAAGCTTATCTGAATCAATCGGTTAAAAATGCTGTCGTTACTGTACCGGCTTATTTCAATGATTCACAACGACAGGCCACCAAAGATGCTGGCCAAATTGCTGGTTTGAATGTTTTACGTGTAATCAATGAACCGACTGCTGCTGCCATTGCTTATGGAATGGACAAAAGTGAAGATAAAATTGTTGCCGTTTATGATTTAGGTGGTGGTACTTTTGATATTTCTATTTTGGAAATACAAAAAGGTGTTTTCGAAGTAAAATCAACAAACGGCGATACTTTCCTTGGTGGTGAAGATTTTGATAATGCTTTGGTGAATTATTTGGCCGCTGAATTTAAAAAAGATCAAGGAGTCGATGTAACAAAAGACATAATGGCCATGCAAAGATTGAAAGAAGCTGCTGAAAAAGCTAAAATTGAATTATCATCTTCGCTGCAAACAGATATTAATCTTCCTTATTTGACAATGGATGCTGCTGGTCCAAAGCATATGAATTTAAAACTAACAMGATCTAAATTTGAATCGTTAGTAGCCGATTTAATCAAACGTACTATTGAACCATGCAAAAAAGCCATYGCCGATGCTGAAATCAATAAATCTGATATTAAAGAAGTCATTCTAGTTGGTGGCATGACTCGAATGCCYAAAGTACARGAAGTTGTTCAAGAAACTTTTGGCCGAGCTCCAAGCAAATCAGTGAATCCTGATGAAGCTGTTGCTGTTGGCGCYGCTGTTCAAGGTGGTGTATTGTCCGGTAATGTTACTGAAATTCTTTTGTTAGATGTTACACCACTTTCATTGGGTATTGAAACAYTGGGCGGTGTGATGACCAAATTGATCAATCGAAATACAACAATCCCAACGAAAAAATCACAAGTATTTTCAACGGCTGCCGATGGTCAAACACAAGTGGAAATCAAAGTTTATCAAGGTGAACGTGAAATGGCCGCCAATAATAAATTGTTAGGACAATTTTCATTGGTCGGCATTCCKCCAGCTCCACGTGGTGTACCACAAATTGAAGTTACTTTTGATATTGATGCCAATGGTATTGTTAATGTATCGGCCAGGGATAAAGGAACCGGAAAAGAACAACAAATTGTCATTCAATCTAGTGGTGGTCTGTCCAAAGATGATATTGAAAATATGATTAAAGCGGCAGAAAAATTTGCTGAAGAAGATAAAAAGAAACGTGAAATTGTCGAAACAGTTAACCAAGCTGAAGGAATTATCCATGATACTGAATCGAAGATGGAAGAATTTAAAGATCAATTACCATCAGAAGAATATGAAAAACTTAAGGAAAAAATTGCCAAAACTCGTGAAGTGTTGGCCAATAAAGATAATGAAACGCCAGAGAAAATCAAAGAAACATGCAATGATTTACAACAATCATCATTG---------
	AD733_gen_aff_Paralgopsis_ex_Colaptes_auratus                                                                                   -------TCCCAAGGTTATTGAAAATGCTGAAGGATCCCGTACCACTCCATCGGTGGTTGCATTCACCAAAGATGGTGAAAGATTGGTTGGCATGCCGGCCAAACGGCAAGCAGTTACAAATGCCGCCAATACATTTTATGCCACCAAACGTTTGATTGGTAGACGATTCGATGATGCTGAAGTTCAAAAAGACATGAAAATTGTTTCGTACAAAATTGTCAAAGCTTCTAATGGTGATGCATGGGTCGAAGCTCATGGTAAAATGTATTCGCCATCCCAAATCGGTGCCTTTATTTTGATGAAAATGAAAGAAACGGCTGAAGCTTATTTGAATCAATCAGTGAAGAATGCCGTTGTTACTGTACCGGCTTATTTTAATGATTCACAACGACAGGCCACCAAGGATGCTGGTCAAATTGCCGGCTTGAATGTTTTAAGAGTAATCAATGAACCGACAGCCGCTGCCATTGCTTATGGAATGGACAAAAGCGAAGATAAAATTGTAGCCGTTTATGATTTAGGTGGTGGTACTTTTGATATTTCAATTTTGGAAATCCAAAAAGGAGTGTTCGAAGTAAAATCAACAAATGGCGACACTTTCCTTGGTGGTGAAGATTTTGATAATGCATTGGTTAACTTTTTAGCTGCTGAATTCAAAAAAGATCAAGGAATCGATGTCAAAAAAGACATAATGGCCATGCAACGATTGAAAGAAGCTGCTGAAAAAGCTAAAATTGAATTATCGTCTTCATTGCAAACCGACATCAATCTTCCTTACTTGACCATGGATGCTGCTGGTCCAAAGCACATGAATTTGAAATTGACACGATCCAAATTTGAATCGTTGGTGGCCGACCTTATCAAACGCACCATTGAACCATGCAAAAAAGCTATTGCCGATGCCGAAGTCAATAAATCTGATATCAAAGAAGTCATTCTTGTTGGTGGTATGACTCGAATGCCAAAAGTACAAGAAATTGTCCAAGAAACGTTTGGTCGAGCTCCAAGCAAATCGGTGAATCCTGATGAAGCTGTTGCTGTAGGTGCCGCCGTTCAAGGTGGTGTATTGTCCGGTAATGTTACTGAAATTCTTTTGTTGGATGTCACTCCACTTTCATTGGGTATCGAAACCCTTGGCGGTGTGATGACTAAATTGATCAATCGAAACACCACAATCCCGACAAAAAAATCACAAGTATTTTCAACGGCTGCTGATGGCCAAACCCAAGTCGAAATCAAAGTTTACCAAGGTGAACGTGAAATGGCCACCAATAACAAATTGTTGGGTCAATTTTCGTTGGTCGGTATTCCACCAGCTCCACGTGGTGTTCCACAAATCGAAGTCACTTTTGATATTGATGCCAACGGCATTGTCAATGTATCAGCCAGAGATAAAGGAACAGGCAAAGAACAACAGATTGTTATCCAATCCAGCGGCGGTCTGTCCAAAGATGATATCGAAAACATGATCAAAGCTGCTGAAAAGTTTGCTGAAGAAGATAAAAAGAAACGTGAAATTGTTGAAACCGTTAACCAAGCTGAAGGCATAATCCATGATACTGAATCCAAAATGGAAGAATTCAAAGATCAATTACCATCGGAAGAATATGAAAAACTTAAGGAAAAAATTGCCAAAACTCGTGAAGTGTTGGCCAACAAAGACAATGAAACACCAGAAAAAATCAAAGAAACTTGCAACGATTTACAACAATCTTCA------------
	AD1162_gen_aff_Paralgopsis_quills_D                                                                                             --------------GTTATTGAAAATGCTGAAGGATCCCGTACCACTCCATCGGTGGTTGCATTCACCAAAGATGGTGAAAGATTGGTTGGCATGCCGGCCAAACGGCAAGCAGTTACAAATGCCGCCAATACATTTTATGCCACCAAACGTTTGATTGGTAGACGATTCGATGATGCTGAAGTTCAAAAAGACATGAAAATTGTTTCGTACAAAATTGTCAAAGCTTCTAATGGTGATGCATGGGTCGAAGCTCATGGTAAAATGTATTCGCCATCCCAAATCGGTGCCTTTATTTTGATGAAAATGAAAGAAACGGCTGAAGCTTATTTGAATCAATCAGTGAAGAATGCCGTTGTTACTGTACCGGCTTATTTTAATGATTCACAACGACAGGCCACCAAGGATGCTGGTCAAATTGCTGGTTTGAATGTTTTAAGAGTAATCAATGAACCGACAGCCGCTGCCATTGCTTATGGAATGGACAAAAGCGAAGATAAAATTGTAGCCGTTTATGATTTAGGTGGTGGTACTTTTGATATTTCAATTTTGGAAATCCAAAAAGGAGTGTTCGAAGTAAAATCAACAAATGGCGACACTTTCCTTGGTGGTGAAGATTTTGATAATGCATTGGTTAACTTTTTAGCTGCTGAATTCAAAAAAGATCAAGGAATCGATGTCAAAAACGACATAATGGCCATGCAACGATTGAAAGAAGCTGCTGAAAAAGCTAAAATTGAATTATCGTCTTCATTGCAAACCGACATCAATCTTCCTTACTTGACCATGGATGCTGCTGGTCCAAAGCACATGAATTTGAAATTGACACGATCCAAATTTGAATCGTTGGTGGCCGACCTTATCAAACGCACCATTGAACCATGCAAAAAAGCTATTGCCGATGCCGAAGTCAATAAATCTGATATCAAAGAAGTCATTCTTGTTGGTGGTATGACTCGAATGCCAAAAGTACAAGAAATTGTCCAAGAAACGTTTGGTCGAGCTCCAAGCAAATCGGTGAATCCTGATGAAGCTGTTGCTGTAGGTGCCGCCGTTCAAGGTGGTGTATTGTCCGGTAATGTTACTGAAATTCTTTTGTTGGATGTCACTCCACTTTCATTGGGTATCGAAACCCTTGGCGGTGTGATGACTAAATTGATCAATCGAAACACCACAATCCCGACAAAAAAATCACAAGTATTTTCAACGGCTGCTGATGGCCAAACCCAAGTCGAAATCAAAGTTTACCAAGGTGAACGTGAAATGGCCACCAATAACAAATTGTTGGGTCAATTTTCGTTGGTCGGTATTCCACCAGCTCCACGTGGTGTTCCACAAATCGAAGTCACTTTTGATATTGATGCCAACGGCATTGTCAATGTATCAGCCAGAGATAAAGGAACAGGCAAAGAACAACAAATTGTTATCCAATCCAGCGGCGGTCTGTCCAAAGATGATATCGAAAACATGATCAAAGCTGCTGAAAAGTTTGCTGAAGAAGATAAAAAGAAACGTGAAATTGTTGAAACCGTTAACCAAGCTGAAGGCATAATCCATGATACTGAATCCAAAATGGAAGAATTCAAAGATCAATTACCATCGGAAGAATATGAAAAACTTAAGGAAAAAATTGCCAAAACTCGTGAAGTGTTGGCCAACAAAGACAATGAAACACCAGAAAAAATCAAAGAAACTTGCAACGATTTACAACAATCTTCATTG---------
	AD1163_Paralgopsis_sp_Amazona_autumnalis_Mexico                                                                                 --------------GTTATTGAAAATTCTGAAGGATCCCGTACCACTCCATCGGTGGTTGCATTCACCAAAGATGGTGAAAGATTGGTTGGCATGCCGGCCAAAAGACAAGCAGTTACAAATGCAGCCAATACATTTTATGCCACCAAACGTTTAATTGGTAGACGATTCGATGATGCTGAAGTTCAAAAAGACATGAAAATTGTTTCATACAAAATTGTCAAAGCTTCTAATGGTGATGCATGGGTCGAAGCTCATGGCAAAATGTATTCGCCATCCCAAATCGGTGCCTTTATTTTGATGAAAATGAAAGAAACGGCTGAAGCTTATTTGAATCAATCTGTGAAGAATGCCGTTGTTACTGTACCCGCTTATTTCAATGATTCACAACGACAGGCCACCAAGGATGCTGGTCAAATTGCTGGCCTGAATGTTTTGAGAGTAATCAATGAACCGACAGCCGCTGCCATTGCTTATGGAATGGACAAAAGCGAAGATAAAATTGTAGCCGTTTATGATCTAGGTGGTGGTACTTTTGATATTTCAATTTTGGAAATCCAAAAAGGAGTGTTCGAAGTAAAATCAACAAATGGTGACACTTTCCTTGGTGGTGAAGATTTTGATAATGCTTTGGTCAATTTTTTGGCTGCTGAATTCAAAAAAGATCAAGGAATCGATGTCAAAAAAGACATAATGGCCATGCAACGATTGAAAGAAGCTGCTGAAAAAGCTAAAATTGAATTATCATCTTCATTGCAAACCGACATCAATCTTCCTTATTTGACCATGGATGCCGCTGGCCCAAAGCACATGAATTTGAAATTGACACGATCTAAATTTGAATCATTGGTTGCCGATCTTATCAAACGTACCATTGAACCATGCAAAAAAGCTATTGCCGATGCTGAAGTCAATAAGTCTGACATCAAAGAAGTCATTCTTGTTGGTGGTATGACTCGAATGCCAAAAGTACAAGAAATTGTCCAAGAAACGTTTGGCCGAGCTCCAAGCAAATCGGTGAATCCTGATGAAGCTGTTGCTGTCGGTGCCGCCGTTCAAGGTGGTGTATTGTCCGGTAATGTTACTGAAATTCTTTTGTTGGATGTCACTCCACTTTCATTGGGTATCGAAACTCTTGGCGGTGTGATGACCAAATTGATCAATCGAAACACCACAATCCCGACGAAAAAATCGCAAGTATTTTCAACGGCTGCTGATGGCCAAACCCAAGTCGAAATCAAAGTTTACCAAGGTGAACGTGAAATGGCCACCAACAACAAATTGTTGGGTCAATTTTCGTTGGTCGGTATTCCACCAGCTCCACGTGGTGTTCCACAAATCGAAGTCACTTTTGATATTGATGCCAATGGCATTGTCAATGTATCGGCCAGAGATAAAGGAACAGGCAAAGAACAACAGATTGTTATCCAATCAAGCGGCGGTCTGTCCAAAGATGATATCGAAAACATGATCAAAGCTGCTGAAAAGTTTGCTGAAGAAGATAAAAAGAAACGTGAAATTGTCGAAACTGTTAATCAAGCTGAAGGCATAATCCATGATACTGAATCCAAAATGGAAGAATTCAAAGATCAATTACCATCGGAAGAATATGAAAAACTTAAGGAAAAAATTGCCAAAACTCGTGAAGTGTTGGCCAACAAAGACAATGAAACACCAGAAAAAATCAAAGAAACTTGCAATGATTTACAACAATCTTCATTA---------
	AD538_Schoutedenocoptes_aquilae                                                                                                 GCAAAACTCCCAAGGTTATTGAGAATGCTGAAGGTTCTCGAACTACACCATCAGTGGTGGCATTCACTAAGGATGGCGAACGTTTAGTTGGCATGCCAGCAAAACGACAAGCAGTTACCAATGCCGCTAACACATTCTATGCGACTAAACGTTTGATCGGAAGACGTTTCGATGATGCCGAAGTGCAGAAAGACATGAAAATCGTTTCTTATAGAATTGTCAAAGCATCCAATGGTGATGCATGGGTTGAAGCTCACAGTAAAATGTATTCTCCCTCACAAATTGGTGCCTTCATTCTGATGAAAATGAAAGAAACAGCTGAAGCTTATCTGAATCAATCGGTAAAGAATGCCGTTATTACTGTTCCTGCTTATTTCAACGATTCGCAGCGACAAGCCACAAAAGATGCTGGACAGATTGCTGGTTTGAATGTTTTGCGTGTTATAAACGAGCCCACGGCCGCTGCAATAGCTTACGGTATGGATAAAAGTGAAGATAAAATTGTCGCCGTATATGATCTCGGTGGTGGTACTTTTGATATCTCGATTTTGGAAATCCAGAAAGGAGTTTTCGAGGTAAAATCTACAAATGGTGATACTTTCCTTGGTGGCGAAGATTTCGACAATACTTTAGTAAATTATTTGGCTTCCGAATTCAAAAAAGATCAAGGCATTGATGTAACGAAAGATATAATGGCCATGCAACGTTTGAAAGAGGCGGCTGAGAAGGCCAAAATTGAATTATCATCTTCTTTGCAGACAGATATCAATCTTCCATACCTGACAATGGATACTGCTGGTCCAAAACACATGAGTCTGAAATTAACTCGATCTAAATTCGAATCATTGGTTGCCGATCTAATCAAACGTACTATTGAACCGTGTAAAAAAGCCATCGCCGATGCTGAAGTCAACAAATCAGATATCAAAGAAGTTATTTTGGTTGGCGGTATGACACGTATGCCTAAAGTTCAGGAAATTGTTCAAGAAACATTTGGCCGAGCTCCAAGTAAATCGGTGAATCCTGATGAAGCTGTTGCTGTTGGTGCTGCTGTTCAGGGAGGTGTCCTCTCCGGTAATGTCACCGAAATTCTTTTGCTTGACGTGACACCACTTTCGTTGGGCATTGAAACACTAGGCGGTGTAATGACCAAATTGATCAATAGAAACACCACCATTCCAACGAAAAAGTCGCAAGTGTTCAGTACTGCTGCAGATGGCCAAACACAAGTCGAAATCAAAGTATATCAAGGTGAACGTGAAATGGCTGCCAACAATAAATTGTTGGGTCAATTTTCACTGATAGGAATTCCACCGGCACCACGAGGTGTACCACAAATCGAAGTTACTTTTGATATTGATGCTAATGGTATTGTTAATGTATCGGCCAGAGATAAAGGAACTGGAAAGGAACAACAAATTGTTATCCGGTCAAGCGGTGGTTTATCTAAAGATGATATTGAAAATATGATCAAAGCAGCAGAAAAATTCGCTGAAGAAGATCGCAAAAAACGTGAAATAGTTGAAACGATAAACCAAGCTGAAGGCATAATTCATGATACTGAATCTAAGATGGAAGAATTCAAAAATCAATTGCCACAAGAAGAATATGAAAAACTGAAGGAAAAGATTGCAAAAACAAGAGAAGTGTTGGCCAACAAAGATAATGAAACACCAGAAAAAATTAAGGAAACATGTAATGATCTGCAGCAATCATCATTGAAATTGTTT
	AD1416_Turbinoptes_strandtmanni                                                                                                 -------GCCCAAGGTAATCGAAAATTCAGAGGGTTCTCGTACTACTCCTTCAGTGGTTGCATTTACAAAAGATGGTGAACGATTAGCTGGTATGCCGGCCAAGCGACAAGCTGTAACGAATGCTGCTAATACATTTTACGCTACCAAACGTCTCATTGGTAGAAGATTCGATGATGCTGAAGTACAAAAGGATATGAAAATTTTATCATACAAAATTGTTAAATCATCAAATGGTGATGCTTGGGTCGAAGCTCATAACAAAGTGTATTCACCATCACAAATCGGTGCCTTTATTCTAGTGAAAATGAAAGAAACTGCGGAAGCTTATCTCAATCAACCAGTAAAGAATGCGGTTATAACTGTACCAGCTTATTTCAATGATTCTCAACGTCAAGCCACTAAGGATGCTGGTCAAATTGCTGGTCTTAATGTTTTACGAGTTATTAATGAACCTACTGCTGCTGCTATTGCTTACGGTATGGATAAAAGTGAAGATAAAATTGTGGCAGTCTATGATTTAGGTGGAGGTACTTTCGATATATCTATATTGGAAATTCAAAAGGGTGTTTTTGAAGTAAAATCCACTAATGGTGACACTTTTCTTGGAGGTGAAGATTTTGATAACGCTTTAGTTAGTTTTCTTGCTTCAGAATTTAAAAAAGATCAAGGAATTGATGTGACTAAGGATATCATGGCGATGCAACGTTTGAAGGAAGCTGCTGAAAAAGCTAAGATCGAATTATCATCCTCGCTCCAGACAGATATAAATCTTCCTTATCTTACAATGGATTCTGCTGGTCCTAAGCACATGAATTTGAAATTGACTCGATCCAAATTTGAATCCTTGGTTGCTGATCTTATCAAGCGTACCATAGAACCATGCAAAAAAGCTATTTCTGATGCCGAAATCACTAAATCAGACATCAAGGAAGTTATACTTGTCGGTGGTATGACTCGTATGCCAAAAGTTCAAGAAATTGTTCAAGAAACATTCGGTCGTCCACCAAGTAAATCTGTCAATCCTGATGAAGCAGTAGCAGTCGGTGCAGCAGTTCAAGGTGGAGTACTTTCCGGAAATGTCACTGAAATTCTTCTTTTGGACGTAACGCCACTTTCTTTGGGTATCGAAACATTAGGAGGTGTAATGACCAAGCTTATTAATAGGAATACCACTATTCCAACAAAGAAATCTCAAGTTTTCTCAACTGCTGCTGATGGTCAAACTCAAGTAGAAATCAAAGTTTATCAAGGCGAACGTGAAATGGCTTCCAATAATAAATTGTTGGGACAGTTTTCTCTTGTTGGCATTCCTCCAGCCCCACGTGGTGTTCCACAAATCGAAGTTACCTTTGATATTGATGCTAATGGTATTGTCAATGTATCTGCTCGTGACAAAGGAACTGGAAAAGAGCAACAAATTGTTATTCAATCATCTGGTGGTCTTTCTAAAGATGATATTGAAAATATGATTAAAGCCGCTGAAAAGTTTGCTGAAGAAGATCGTAAGAAGAGAGAAATTGTAGAAACTGTCAATCAAGCCGAAGGAATTATTCATGATACTGAAAGTAAAATGGAAGAATTCAAAGATCAGCTACCACCTGAAGAATATGAAAAACTTAAAGAAAAAATTGCTAAAACACGTGAAGTTTTGTCTAATAAGGATAATGAAACATCTGAAAAGATTAAGGAGACCTGTAATGATTTGCAACAATCATCATTG---------
	AD796_Congocoptes_sphyrapicicola_Sphyrapicus_varius_IL                                                                          -------ACCAAAAGTTATTGAAAATGCTGAAGGTTCACGAACAACTCCATCAGTTGTTGCTTTTACAAAAGATGGCGAACGATTGGTTGGTATGCCTGCCAAACGACAAGCTGTTACCAATGCGGCTAATACATTCTATGCGACAAAACGTTTAATCGGTAGACGATTCGATGATGCCGAAGTACAAAAAGATATGAAAATTGTATCATACAAAATCGTAAAAGCATCGAATGGTGACGCTTGGGTGGAAGCCCATGGTAAAATGTATTCACCTTCACAAATTGGTGCCTTTATTCTTATGAAAATGAAAGAGACCGCCGAAAGTTATCTTAATCAATCGGTCAAGAATGCTGTTATCACTGTACCTGCTTATTTCAATGATTCACAGCGTCAAGCAACAAAGGATGCTGGTCAAATTGCAGGTTTAAATGTTTTACGAGTAATTAATGAACCAACTGCTGCTGCTATTGCTTACGGTATGGATAAAAGTGAAGATAAAATTGTTGCCGTATACGATTTGGGTGGCGGTACATTCGATATTTCAATTCTTGAAATACAAAAAGGTGTTTTCGAAGTCAAATCGACTAACGGTGATACTTTCCTTGGTGGTGAAGATTTTGATAATGCTTTAGTCAACTATCTGGCTAATGAATTCAAAAAAGATCAAGGAGTTGATGTCACAAAAGACATAATGGCTATGCAACGTCTCAAAGAGGCTGCCGAAAAAGCCAAAATCGAATTGTCATCTTCATTACAGACTGACATTAATCTTCCATATTTGACAATGGATGCTGCTGGACCAAAGCACATGAATTTGAAATTAACTCGATCAAAATTTGAATCACTTGTCGCTGATCTTATTAAACGTACAATCGAACCATGTAAAAAAGCTATCGCTGATGCTGAAGTCAATAAATCAGATATCAAAGAAGTCATTCTTGTTGGTGGCATGACCCGTATGCCAAAAGTACAAGAAGTAGTACAGGAAACATTCGGTCGAACCCCTAGTAAATCTGTCAATCCCGATGAAGCTGTAGCAGTTGGTGCAGCAGTACAAGGTGGTGTCCTTTCTGGTAATGTTACCGAGATACTTTTGTTAGATGTCACTCCACTTTCTTTAGGTATCGAAACGTTGGGTGGTGTTATGACTAAACTTATCAATCGAAACACGACGATTCCCACCAAAAAATCTCAAGTGTTTTCAACCGCTGCTGATGGACAAACACAAGTTGAAATTAAAGTTTATCAAGGTGAACGTGAAATGGCTGCAAATAACAAATTATTGGGACAATTTTCACTTGTCGGCATTCCACCTGCACCTCGAGGTATACCTCAAATAGAAGTCACTTTTGATATTGATGCCAATGGTATTGTTAATGTATCGGCACGGGATAAAGGAACTGGTAAAGAACATCAAATCGTTATCCAATCTAGCGGTGGCTTATCTAAAGATGATATTGAAAATATGATCAAAGCTGCCGAAAAATTTGCCGAAGAAGATCGTAAAAAACGTGAAATCGTTGAAACAGTCAATCAAGCTGAAGGAATCATTCATGATACTGAAAGTAAAATGGAAGAATTTAAAGATCAATTACCATCAGAGGAATATGAAAAACTTAAGGAAAAAATTGCTAAAACACGTGAAATATTGGCAAATAAAGATAATGAAACACCACAAAAAATTAAAGAAACTTGTAATGATTTGCAACAATCATCATTGAAATTATTC
	AD572_Echimytricalges_guyanensis_Proechimys_simonsi_Peru                                                                        GAAAGACGCCCAAGGTTATCGAAAATTCCGAAGGTTCTCGAACCACACCATCGGTGGTTGCGTTCACCAAGGATGGAGAACGATTGGCAGGAATGCCGGCCAAACGTCAAGCGGTGACAAACGCTGCGAACACATTTTATGCCACCAAACGTTTGATTGGTAGACGTTTCGATGATGCTGAAGTACAAAAAGATATGAAAATAGTTTCATACAAAATTTGTAAAGCATCGAACGGTGATGCCTGGGTAGAGGCTCACGGTAAAATGTATTCGCCATCGCAAATCGGCGCTTTCGTTTTGATGAAAATGAAAGAAACGGCCGAATCTTATTTGAACCAGCCGGTCAAAAATGCCGTCATCACGGTGCCGGCTTACTTTAACGACTCTCAAAGACAGGCCACCAAAGATGCTGGCCAAATTGCCGGCCTAAATGTGTTGCGTGTGATTAACGAGCCGACCGCCGCTGCCATTGCATACGGAATGGACAAGAGCGATGATAAAATTGTGGCCGTATACGATTTGGGTGGCGGAACATTCGATATTTCCATATTGGAAATCCAAAAAGGCGTGTTCGAAGTCAAATCGACCAATGGTGATACTTTCCTTGGCGGCGAGGATTTTGACAATGCTTTGGTCAATTATTTGGCTTTGGAATTCAAAAAGGACCAAGGCGTCGATGTCACCAAAGACATTATGGCCATGCAACGTTTGAAAGAAGCGGCCGAGAAGGCCAAAATCGAACTATCATCATCATTGCAAACCGATATTAATCTTCCATACTTGACTATGGATGCTGCAGGTCCAAAGCACATGAACTTGAAGCTTACCAGATCCAAATTCGAATCGCTGGTTGCCGATCTCATCAAACGAACGATCGAGCCATGCAAGAAGGCCATTTCCGACGCCGAAATCAACAAATCCGACATTAAAGAAGTCATTCTTGTGGGTGGCATGACTCGAATGCCAAAAGTACAGGAAATTGTTCAAGAAACGTTTGGCCGCGCCCCAAGCAAATCGGTCAATCCTGATGAAGCGGTCGCAGTCGGTGCAGCAGTTCAAGGTGGCGTTTTGTCCGGTAACGTGACCGAAATTTTATTGTTGGACGTGACACCTCTTTCGCTTGGTATCGAAACGCTTGGTGGCGTCATGACCAAATTGATTAACCGAAACACCACTATTCCAACGAAAAAATCGCAAGTTTTTTCGACCGCTGCCGATGGCCAAACACAAGTCGAAATCAAAGTTTACCAAGGCGAACGTGAAATGGCTTCCAACAATAAATTGCTGGGACAATTTTCGTTGGTTGGCATTCCACCGGCACCGCGCGGTGTTCCACAAATCGAAGTCACATTCGATATCGATGCCAATGGTATTGTGAATGTGTCGGCACGTGATAAGGGTACCGGCAAAGAGCAACAAATCGTAATCCAATCAAGTGGTGGCCTATCCAAGGATGACATTGAAAATATGATCAAAGCGGCCGAAAAGTTCGCCGAAGAAGATAAAAAGAAACGCGAAATTGTCGAAACGGTCAATCAAGCCGAAGGTATCATCCATGATACTGAAACCAAAATGGAAGAATTCAAAGATCAATTGCCAACCGAAGAATATGAGAAGCTTAAGGAGAAAATCGCCAAAACCCGTGAAGTTTTGGCCAACAAGGACAATGAGACGCCGGAAAAAATCAAAGAAACGTGCAATGATTTGCAACAATCTTCGTTG---------
	AD1458_Psoralges_libertus_ex_Tamandua_sp_noesh                                                                                  --------------------------------------------------------------------------------------------------------------------------------------------------------------------------------------------------------------------------------------------------------------------------------------------------------------------------------------------------------------------------------------------------------------------------------------------------------------------------------------------------------------------------------------------------------------------------------------------------------------------------------------------------------------------------------------------------------------------------------------------------------------------------------------------------------------------------------------------------------------------------------------------------------------------------------------------------------------------------------------------------------------------------------------------------------------------------------------------------------------------------------------------------------------------------------------------------------------------------------------------------------------------------------------------------------------------------------------------------------------------------------------------------------------------------------------------------------------------------------------------------------------------------------------------------------------------------------------------------------------------------------------------------------------------------------------------------------------------------------------------------------------------------------------------------
	AD466_Otodectes_cynotis_Felis_catus_MI                                                                                          -----------AAAGTCATTGAAAATGCTGAAGGTTCTCGTACAACACCATCGGTTGTTGCATTTACCAAAGATGGTGAAAGATTAGTTGGCATGCCTGCTAAACGTCAAGCAGTTACAAATGCGGCAAACACATTTTACGCTACAAAACGTTTAATTGGTAGACGATTCGATGATGGTGAAGTACAAAAAGATATGAAAATTGTATCATATAAAATTGTCAAAGCATCAAATGGGGATGCTTGGGTTGAAGCACACGGCAAAATGTATTCACCATCACAAATCGGTGCCTTTGTTTTGATGAAAATGAAAGAAACTGCAGAAAGTTATTTAAATCAATCAGTTAAGAATGCTGTGATTACTGTTCCAGCTTATTTTAATGATTCACAACGTCAAGCAACAAAAGATGCTGGTCAAATTGCCGGTCTAAATGTTTTACGTGTAATCAATGAACCAACTGCTGCTGCTATCGCATACGGTATGGACAAAAGTGAAGATAAGATTGTAGCCGTTTACGATTTAGGTGGTGGTACATTCGATATTTCTATACTTGAAATTCAAAAAGGAGTTTTCGAAGTAAAATCCACGAATGGTGATACATTCCTTGGTGGTGAAGATTTTGATAATGCATTGGTCACATATTTAGCAAACGAATTTAAAAAAGATCAAGGTGTTGATGTAACAAAAGATATAATGGCCATGCAACGTCTTAAAGAAGCTGCTGAAAAGGCCAAAATTGAATTATCATCATCGTTACAAACTGATATCAATTTACCGTATTTGACTATGGATGCTGCTGGTCCAAAGCACATGAATTTAAAATTAACACGATCTAAATTTGAATCACTCGTTGCCGATCTAATCAAACGTACAATTGAACCATGTAAAAAAGCCATCTCTGAYGCCGAAATCAATAAATCGGACATAAAAGAAGTTATCCTTGTCGGTGGCATGACACGTATGCCAAAAGTGCAAGAAATTGTACAAGAAACATTTGGTCGTGCTCCAAGTAAATCTGTTAATCCTGATGAAGCCGTTGCCGTTGGTGCAGCAGTACAAGGTGGTGTACTTTCCGGAAATGTTACCGAAATTCTTTTGCTTGATGTTACACCGCTTTCATTGGGTATCGAAACGTTAGGAGGTGTGATGACCAAATTAATTAATCGAAATACTACAATTCCAACGAAAAAATCTCAAGTGTTTTCAACTGCAGCCGATGGACAAACACAGGTTGAAATCAAAGTTTATCAAGGTGAACGTGAAATGGCTGCCAACAATAAATTATTAGGACAATTTTCACTTGTTGGAATTCCACCAGCACCACGTGGTGTACCACAAATTGAAGTCACTTTTGATATTGATGCCAATGGTATCGTTAATGTATCGGCACGTGATAAAGGAACAGGAAAAGAACATCAAATCGTTATTCAATCAAGTGGTGGTTTATCAAAAGATGATATTGAAAATATGATTAAAGCTGCCGAAAAATTTGCTGAAGAAGATCGTAAAAAACGTGAAATTGTTGAAACAGTCAATCAAGCCGAAGGAATTATACATGATACTGAAAGTAAAATGGAAGAATTCAAAGATCAATTACCATCCGAAGAATATGAAAAATTAAAGGAAAAAATTGCCAAAACACGTGAAGTATTGGCCAATAAAGATAATGAAACACCCGAAAAAATTAAAGAAACATGTAATGATTTACAACAATCATCATTGAAATTATTT
	'Otodectes cynotis GQ864320_1'                                                                                                  --------------------------------------------------------------------------------------------------------------------------------------------------------------------------------------------------------------------------------------------------------------------------------------------------------------------------------------------------------------------------------------------------------------------------------------------------------------------------------------------------------------------------------------------------------------------------------------------------------------------------------------------------------------------------------------------------------------------------------------------------------------------------------------------------------------------------------------------------------------------------------------------------------------------------------------------------------------------------------------------------------------------------------------------------------------------------------------------------------------------------------------------------------------------------------------------------------------------------------------------------------------------------------------------------------------------------------------------------------------------------------------------------------------------------------------------------------------------------------------------------------------------------------------------------------------------------------------------------------------------------------------------------------------------------------------------------------------------------------------------------------------------------------------------------
	AD1647_Caparinia_ictonyctis_ex_Atelerix_albiventris                                                                             -------acccaaaGtcATTGaAAATGCTGAAGGTTCTCGTACAACACCATCGGTCATTGCATTTACTAAAGATGGTGAAAGATTAGTTGGTATGCCTGCTAAACGTCAAGCAGTTACAAATGCTGCCAACACATTTTACGCAACAAAACGTTTAATTGGTAGACGATTCGATGATACTGAAGTACAAAAAGATATGAAAATTGTATCATATAAAATTGTCAAGGCATCAAATGGTGATGCTTGGGTTGAAGCACACGGCAAAATGTATTCACCATCACAAATCGGTGCCTTTGTTTTAATGAAAATGAAAGAAACTGCAGAAAGTTATTTAAATCAATCAGTTAAGAATGCTGTGATTACTGTTCCAGCTTATTTTAATGATTCACAACGTCAAGCAACAAAAGATGCTGGTCAAATTGCCGGTCTAAATGTTTTACGTGTTATCAATGAACCAACTGCTGCCGCTATCGCATACGGTATGGACAAAAGTGAAGATAAGATTGTAGCCGTTTACGATTTAGGTGGTGGTACATTCGATATTTCTATACTTGAAATTCAAAAAGGAGTTTTTGAAGTAAAATCTACCAATGGTGATACGTTCCTTGGTGGTGAAGATTTCGATAATGCATTGGTCACATTTTTAGCCAATGAATTTAAAAAAGATCAAGGCGTAGATGTGACAAAAGATATAATGGCCATGCAACGTCTTAAGGAAGCTGCTGAAAAGGCCAAAATTGAATTATCATCATCGTTACAAACTGACATTAATTTACCATATTTGACTATGGATGCCGCTGGTCCAAAGCaCATGAATTTAAAGTTAACACGATCTAAATTTGAATCACTTGTTGCCGATCTAATCAAACGTACAATCGAACCATGTAAAAAAGCTATCTCGGATGCCGAAATCAATAAATCTGACaTAAAAgAAGTTATTCTTGtCGGtGGTATGACACGTATGCCAAAAGTACAGGAAATAGTACAAGAAACATTCGGTCGTGCTCCAAGTAAATCTGTCAATCCTGATGAAGCTGTTGCAGTTGGTGCAGCAGTACAAGGTGGTGTACTTTCCGGAAATGTTACCGAAATTCTTTTGCTTGATGTGACCCCaCTTTCATTGGGTATCGAAACGCTAGGAGGTGTAATGACCAAATTAATTAATCGAAATACTACAATTCCAACAAAAAAATCTCAAGTTTTTTCAACTGCAGCCGATGGACAAACACAGGTTGAAATCAAAGTTTTTCAAGGTGAACGTGAAATGGCTGCCAACAATAAATTATTGGGACAATTTTCACTTGTTGGAATTCCACCAGCACCACGTGGTGTACCACAAATTGAAGTCACTTTTGATATTGATGCCAATGGTATCGTAAATGTGTCTGCTCGTGATAAAGGAACAGGAAAAGAACATCAAATTGTTATTCAATCAAGTGGTGGTTTATCAAAAGATGATATCGAAAATATGATTAAAGCTGCCGAAAAATTTGCCGAAGAAGATCGTAAAAAACGTGAAATTGTCGAAACAGTGAATCAAGCCGAAGGAATTATACATGATACTGAAAGTAAAATGGAAGAATTCAAAGATCAATTACCATCAGAAGAATATGAGAAATTAAAGGAAAAAATTGCCAAAACACGTGAAGTATTGGCCAATAAAGATAATGAAACACCCGAAAAAATTAAAGAAACATGTAATGATtTACAACaATCaTCATta---------
	AD2034_Caparinia_tripilis_Erinaceus_europaeus                                                                                   -------acccaaAGTCATTGAaAATGCTGAAGGTTCTCGTACAACACCATCGGTCATTGCATTTACTAAAGATGGTGAAAGATTAGTTGGTATGCCTGCTAAACGTCAAGCAGTTACAAATGCGGCCAACACATTTTACGCAACAAAACGTTTAATTGGTAGACGATTCGATGATACTGAAGTACAAAAAGATATGAAAATTGTATCATATAAAATTGTCAAGGCATCAAATGGTGATGCTTGGGTTGAAGCACACGGCAAAATGTATTCACCATCACAAATCGGTGCCTTTGTTTTAATGAAAATGAAGGAAACTGCAGAAAGTTATTTAAATCAATCAGTTAAGAATGCTGTGATTACTGTTCCAGCTTATTTTAATGATTCACAACGTCAAGCAACAAAAGATGCTGGTCAAATTGCCGGTCTAAATGTTTTACGTGTTATCAATGAACCAACTGCTGCCGCTATCGCATACGGTATGGACAAAAGTGAAGATAAGATTGTAGCCGTTTACGATTTAGGTGGTGGTACATTCGATATTTCTATACTTGAAATTCAAAAAGGAGTTTTTGAAGTAAAATCTACCAATGGTGATACGTTCCTTGGTGGTGAAGATTTCGATAATGCATTGGTCACATATTTAGCCAATGAATTTAAAAAAGATCAAGGCGTAGATGTGACAAAAGATATAATGGCCATGCAACGTCTTAAGGAAGCTGCTGAAAAGGCCAAAATTGAATTATCATCATCGTTACAAACTGACATTAATTTACCTTATTTGACTATGGATGCCGCTGGTCCAAAGCACATGAATTTAAAGTTAACACGATCTAAATTTGAATCACTTGTTGCCGATCTAATCAAACGTACAATCGAACCATGTAAAAAAGCTATCTCTGATGCCGAAATCAATAAATCTGACATAAAAGAAGTTATTCTTGTCGGTGGTATGACaCGTATGCCAAAaGTaCAaGAAATAGTaCAAGAAACATtCGGTCGtGCTCCAaGTAAATCTGTCAatCCTGATgAAgCTGTTGCAGTTGGtGCAgCAgTaCAAGGtGGtGTacTTtCCGGaAATGtTaCCgAAATTCTTTtGCtTGATGtGACaCCaCtTTCaTTGGGtaTCgAAACGCTAGGAGGTGTAATGACCAAATTAATTAATCGAAATACTACAATTCCAACAAAAAAATCTCAAGTCTTTTCAACTGCAGCCGATGGACAAACACAGGTTGAAATCAAAGTTTTTCAAGGTGAACGTGAAATGGCTGCCAACAATAAATTATTGGGACAATTTTCACTTGTTGGAATTCCACCAGCACCACGTGGTGTACCACAAATTGAAGTCACTTTTGATATTGATGCCAATGGTATCGTAAATGTATCTGCTCGTGATAAAGGAACAGGAAAAGAACATCAAATTGTTATTCAATCAAGTGGTGGTTTATCAAAAGATGATATCGAAAATATGATTAAAGCTGCCGAAAAATTTGCCGAAGAAGATCGTAAAAAACGTGAAATTGTCGAAACAGTGAATCAAGCCGAAGGAATTATACATGATACTGAAAGTAAAATGGAAGAATTCAAAGATCAATTACCATCAGAAGAATATGAGAAATTAAAGGAAAAAATTGCCAAAACACGTGAAGTATTGGCCAATAAAGATAATGAAACACCCGAAAAAATTAAAGAAACATGTAATGATtTACAACaATCaTCaTtA---------
	AD2035_Caparinia_tripilis_Erinaceus_europaeus                                                                                   --------------------------------------------------------------------------------------------------------------------------------------------------------------------------------------------------------------------------------------------------------------------------------------------------------------------------------------------------------------------------------------------------------------------------------------------------------------------------------------------------------------------------------------------------------------------------------------------------------------------------------------------------------------------------------------------------------------------------------------------------------------------------------------------------------------------------------------------------------------------------------------------------------------------------------------------------------------------------------------------------------------------------------------------------------------------------------------------------------------------------------------------------------------------------------------------------------------------------------------------------------------------------------------------------------------------------------------------------------------------------------------------------------------------------------------------------------------------------------------------------------------------------------------------------------------------------------------------------------------------------------------------------------------------------------------------------------------------------------------------------------------------------------------------------
	AD597_Psoroptes_ovis_Oryctolagus_cuniculus                                                                                      -------ACCGAAAGTTATTGAAAATGCTGAAGGTTCACGTACCACACCTTCGGTTGTTGCATTCACCAAAGATGGTGAACGATTAGTTGGTATGCCTGCTAAACGTCAAGCAGTAACGAATGCCGCAAATACATTTTATGCGACAAAACGTTTGATTGGAAGACGGTTTGATGATTCGGATGTACAAAAAGATATGAAAATCGTATCATACAAAATTGTCAAAGCATCTAATGGTGATGCTTGGGTTGAAGCACATGGAAAAATGTATTCACCATCACAAATCGGTGCCTTTGTTTTGATGAAAATGAAAGAAACAGCTGAAAGCTATCTTAATCAATCGGTTAAAAACGCTGTGATCACTGTACCTGCTTATTTCAATGATTCACAACGTCAAGCTACTAAAGATGCTGGTCAAATTGCTGGTTTGAATGTTTTACGTGTTATCAATGAACCAACTGCTGCTGCTATTGCTTATGGTATGGACAAAAGTGAAGATAAAATTAYTGCCGTTTATGATTTAGGTGGTGGTACATTCGATATTTCGATTCTTGAAATTCAAAAGGGAGTTTTCGAAGTTAAATCTACAAATGGTGACACATTCCTTGGTGGTGAAGATTTTGATAATGCTTTAGTTACATATTTAGCCAATGAATTTAAAAAAGATCAAGGCGTTGATGTAACCAAAGATATAATGGCCATGCAACGTTTGAAAGAAGCTGCTGAAAAAGCCAAGATTGAATTATCTTCATCATTGCAAACTGATATAAATCTCCCATACTTGACTATGGATGCCGCTGGTCCAAAACACATGAATTTAAAATTGACACGTTCAAAATTCGAATCTCTAGTTGCAGATCTTATTAAACGTACAATTGAACCATGTAAAAAAGCCATTGCTGATGCTGAAATCAATAGATCTGATATCAAAGAAGTTATTCTTGTTGGTGGTATGACTAGAATGCCTAAAGTACAAGAAGTAGTTCAAGAAACATTTGGTCGCGCTCCAAGTAAATCTGTTAATCCGGATGAAGCTGTTGCTGTCGGTGCTGCTGTTCAAGGGGGTGTCCTTTCCGGTAATGTCACTGAAATCCTTTTACTTGATGTAACACCACTTTCTTTGGGTATCGAAACGTTGGGAGGCGTTATGACTAAATTGATCAATAGAAATACCACTATTCCAACAAAAAAATCACAAGTCTTTTCAACGGCTGCTGATGGACAAACACAAGTCGAAATCAAAGTATACCAAGGTGAACGTGAAATGGCCGCAAATAATAAATTATTAGGACAATTTTCACTTGTCGGTATCCCGCCAGCACCACGAGGTGTACCTCAAATTGAAGTCACATTTGATATTGATGCAAACGGTATTGTAAATGTATCAGCACGAGATAAAGGAACTGGAAAAGAACATCAAATAGTCATTCAATCAAGTGGTGGTTTATCCAAAGATGATATCGAAAATATGATCAAAGCTGCCGAAAAATTCGCTGAAGAAGATCGTAAAAAACGTGAAATTGTCGAAACAGTTAATCAAGCTGAAGGAATTATTCATGATACTGAAAGTAAAATGGAAGAATTTAAAGATCAATTACCAACTGAAGAATATGAAAAACTCAAAGAAAAAATTGCCAAAACACGTGAAATATTGGCCAATAAAGATAATGAAACACCGGAAAAAATTAAAGAAACATGTAATGATTTRCAACAATCATCGTTG---------
	AD597_Psoroptes_ovis_ex_Oryctolagus_cuniculus_CO1_KJ957822                                                                      -------ACCGAAAGTTATTGAAAATGCTGAAGGTTCACGTACCACACCTTCGGTTGTTGCATTCACCAAAGATGGTGAACGATTAGTTGGTATGCCTGCTAAACGTCAAGCAGTAACGAATGCCGCAAATACATTTTATGCGACAAAACGTTTGATTGGAAGACGGTTTGATGATTCGGATGTACAAAAAGATATGAAAATCGTATCATACAAAATTGTCAAAGCATCTAATGGTGATGCTTGGGTTGAAGCACATGGAAAAATGTATTCACCATCACAAATCGGTGCCTTTGTTTTGATGAAAATGAAAGAAACAGCTGAAAGCTATCTTAATCAATCGGTTAAAAACGCTGTGATCACTGTACCTGCTTATTTCAATGATTCACAACGTCAAGCTACTAAAGATGCTGGTCAAATTGCTGGTTTGAATGTTTTACGTGTTATCAATGAACCAACTGCTGCTGCTATTGCTTATGGTATGGACAAAAGTGAAGATAAAATTAYTGCCGTTTATGATTTAGGTGGTGGTACATTCGATATTTCGATTCTTGAAATTCAAAAGGGAGTTTTCGAAGTTAAATCTACAAATGGTGACACATTCCTTGGTGGTGAAGATTTTGATAATGCTTTAGTTACATATTTAGCCAATGAATTTAAAAAAGATCAAGGCGTTGATGTAACCAAAGATATAATGGCCATGCAACGTTTGAAAGAAGCTGCTGAAAAAGCCAAGATTGAATTATCTTCATCATTGCAAACTGATATAAATCTCCCATACTTGACTATGGATGCCGCTGGTCCAAAACACATGAATTTAAAATTGACACGTTCAAAATTCGAATCTCTAGTTGCAGATCTTATTAAACGTACAATTGAACCATGTAAAAAAGCCATTGCTGATGCTGAAATCAATAGATCTGATATCAAAGAAGTTATTCTTGTTGGTGGTATGACTAGAATGCCTAAAGTACAAGAAGTAGTTCAAGAAACATTTGGTCGCGCTCCAAGTAAATCTGTTAATCCGGATGAAGCTGTTGCTGTCGGTGCTGCTGTTCAAGGGGGTGTCCTTTCCGGTAATGTCACTGAAATCCTTTTACTTGATGTAACACCACTTTCTTTGGGTATCGAAACGTTGGGAGGCGTTATGACTAAATTGATCAATAGAAATACCACTATTCCAACAAAAAAATCACAAGTCTTTTCAACGGCTGCTGATGGACAAACACAAGTCGAAATCAAAGTATACCAAGGTGAACGTGAAATGGCCGCAAATAATAAATTATTAGGACAATTTTCACTTGTCGGTATCCCGCCAGCACCACGAGGTGTACCTCAAATTGAAGTCACATTTGATATTGATGCAAACGGTATTGTAAATGTATCAGCACGAGATAAAGGAACTGGAAAAGAACATCAAATAGTCATTCAATCAAGTGGTGGTTTATCCAAAGATGATATCGAAAATATGATCAAAGCTGCCGAAAAATTCGCTGAAGAAGATCGTAAAAAACGTGAAATTGTCGAAACAGTTAATCAAGCTGAAGGAATTATTCATGATACTGAAAGTAAAATGGAAGAATTTAAAGATCAATTACCAACTGAAGAATATGAAAAACTCAAAGAAAAAATTGCCAAAACACGTGAAATATTGGCCAATAAAGATAATGAAACACCGGAAAAAATTAAAGAAACATGTAATGATTTRCAACAATCATCGTTG---------
	'Psoroptes ovis ex Oryctolagus cuniculus FJ907505_1 isolate Rt1 FJ907499_1 isolate Rb1'                                         --------------------------------------------------------------------------------------------------------------------------------------------------------------------------------------------------------------------------------------------------------------------------------------------------------------------------------------------------------------------------------------------------------------------------------------------------------------------------------------------------------------------------------------------------------------------------------------------------------------------------------------------------------------------------------------------------------------------------------------------------------------------------------------------------------------------------------------------------------------------------------------------------------------------------------------------------------------------------------------------------------------------------------------------------------------------------------------------------------------------------------------------------------------------------------------------------------------------------------------------------------------------------------------------------------------------------------------------------------------------------------------------------------------------------------------------------------------------------------------------------------------------------------------------------------------------------------------------------------------------------------------------------------------------------------------------------------------------------------------------------------------------------------------------------
	'Psoroptes ovis ex Oryctolagus cuniculus China CO1 KJ957822_1'                                                                  --------------------------------------------------------------------------------------------------------------------------------------------------------------------------------------------------------------------------------------------------------------------------------------------------------------------------------------------------------------------------------------------------------------------------------------------------------------------------------------------------------------------------------------------------------------------------------------------------------------------------------------------------------------------------------------------------------------------------------------------------------------------------------------------------------------------------------------------------------------------------------------------------------------------------------------------------------------------------------------------------------------------------------------------------------------------------------------------------------------------------------------------------------------------------------------------------------------------------------------------------------------------------------------------------------------------------------------------------------------------------------------------------------------------------------------------------------------------------------------------------------------------------------------------------------------------------------------------------------------------------------------------------------------------------------------------------------------------------------------------------------------------------------------------------
	'Psoroptes ovis ex Ovis aries CO1 mRNA BQ835080_1 Po ad 06H12 TEXF1 cDNA clone Po ad 06H12'                                     --------------------------------------------------------------------------------------------------------------------------------------------------------------------------------------------------------------------------------------------------------------------------------------------------------------------------------------------------------------------------------------------------------------------------------------------------------------------------------------------------------------------------------------------------------------------------------------------------------------------------------------------------------------------------------------------------------------------------------------------------------------------------------------------------------------------------------------------------------------------------------------------------------------------------------------------------------------------------------------------------------------------------------------------------------------------------------------------------------------------------------------------------------------------------------------------------------------------------------------------------------------------------------------------------------------------------------------------------------------------------------------------------------------------------------------------------------------------------------------------------------------------------------------------------------------------------------------------------------------------------------------------------------------------------------------------------------------------------------------------------------------------------------------------------
	'Psoroptes ovis ex Ovis aries CO1 mRNA FR748605 mRNA Burgess S cDNA clone Bu 005 f08_p1ca'                                      --------------------------------------------------------------------------------------------------------------------------------------------------------------------------------------------------------------------------------------------------------------------------------------------------------------------------------------------------------------------------------------------------------------------------------------------------------------------------------------------------------------------------------------------------------------------------------------------------------------------------------------------------------------------------------------------------------------------------------------------------------------------------------------------------------------------------------------------------------------------------------------------------------------------------------------------------------------------------------------------------------------------------------------------------------------------------------------------------------------------------------------------------------------------------------------------------------------------------------------------------------------------------------------------------------------------------------------------------------------------------------------------------------------------------------------------------------------------------------------------------------------------------------------------------------------------------------------------------------------------------------------------------------------------------------------------------------------------------------------------------------------------------------------------------
	'Psoroptes natalensis FJ907506_1 isolate Bf1 weird 3end trimmed GQ221770_1 Bf1 frame shifting deletion corrected'               --------------------------------------------------------------------------------------------------------------------------------------------------------------------------------------------------------------------------------------------------------------------------------------------------------------------------------------------------------------------------------------------------------------------------------------------------------------------------------------------------------------------------------------------------------------------------------------------------------------------------------------------------------------------------------------------------------------------------------------------------------------------------------------------------------------------------------------------------------------------------------------------------------------------------------------------------------------------------------------------------------------------------------------------------------------------------------------------------------------------------------------------------------------------------------------------------------------------------------------------------------------------------------------------------------------------------------------------------------------------------------------------------------------------------------------------------------------------------------------------------------------------------------------------------------------------------------------------------------------------------------------------------------------------------------------------------------------------------------------------------------------------------------------------------
	'Chorioptes panda FJ907511_1 SW2010a isolate1 weird 3end trimmed FJ907504_1 SW2010a'                                            --------------------------------------------------------------------------------------------------------------------------------------------------------------------------------------------------------------------------------------------------------------------------------------------------------------------------------------------------------------------------------------------------------------------------------------------------------------------------------------------------------------------------------------------------------------------------------------------------------------------------------------------------------------------------------------------------------------------------------------------------------------------------------------------------------------------------------------------------------------------------------------------------------------------------------------------------------------------------------------------------------------------------------------------------------------------------------------------------------------------------------------------------------------------------------------------------------------------------------------------------------------------------------------------------------------------------------------------------------------------------------------------------------------------------------------------------------------------------------------------------------------------------------------------------------------------------------------------------------------------------------------------------------------------------------------------------------------------------------------------------------------------------------------------------
	'Chorioptes texanus FJ907508_1 isolate Ct3 FJ907501_1 isolate Ct3 frame shifting deletion corrected'                            --------------------------------------------------------------------------------------------------------------------------------------------------------------------------------------------------------------------------------------------------------------------------------------------------------------------------------------------------------------------------------------------------------------------------------------------------------------------------------------------------------------------------------------------------------------------------------------------------------------------------------------------------------------------------------------------------------------------------------------------------------------------------------------------------------------------------------------------------------------------------------------------------------------------------------------------------------------------------------------------------------------------------------------------------------------------------------------------------------------------------------------------------------------------------------------------------------------------------------------------------------------------------------------------------------------------------------------------------------------------------------------------------------------------------------------------------------------------------------------------------------------------------------------------------------------------------------------------------------------------------------------------------------------------------------------------------------------------------------------------------------------------------------------------------
	'Chorioptes texanus FJ907507_1 isolate Sc2 FJ907500_1 isolate Sc2 weird 3end trimmed'                                           --------------------------------------------------------------------------------------------------------------------------------------------------------------------------------------------------------------------------------------------------------------------------------------------------------------------------------------------------------------------------------------------------------------------------------------------------------------------------------------------------------------------------------------------------------------------------------------------------------------------------------------------------------------------------------------------------------------------------------------------------------------------------------------------------------------------------------------------------------------------------------------------------------------------------------------------------------------------------------------------------------------------------------------------------------------------------------------------------------------------------------------------------------------------------------------------------------------------------------------------------------------------------------------------------------------------------------------------------------------------------------------------------------------------------------------------------------------------------------------------------------------------------------------------------------------------------------------------------------------------------------------------------------------------------------------------------------------------------------------------------------------------------------------------------
	'Chorioptes texanus FJ907510_1 isolate Mc4 FJ907503_1 isolate Mc4 frame shifting deletion corrected'                            --------------------------------------------------------------------------------------------------------------------------------------------------------------------------------------------------------------------------------------------------------------------------------------------------------------------------------------------------------------------------------------------------------------------------------------------------------------------------------------------------------------------------------------------------------------------------------------------------------------------------------------------------------------------------------------------------------------------------------------------------------------------------------------------------------------------------------------------------------------------------------------------------------------------------------------------------------------------------------------------------------------------------------------------------------------------------------------------------------------------------------------------------------------------------------------------------------------------------------------------------------------------------------------------------------------------------------------------------------------------------------------------------------------------------------------------------------------------------------------------------------------------------------------------------------------------------------------------------------------------------------------------------------------------------------------------------------------------------------------------------------------------------------------------------
	'Chorioptes texanus FJ907509_1 isolate Ch41 weird 3end trimmed FJ907502_1 isolate Ch4 frame shifting deletion corrected weird 3' --------------------------------------------------------------------------------------------------------------------------------------------------------------------------------------------------------------------------------------------------------------------------------------------------------------------------------------------------------------------------------------------------------------------------------------------------------------------------------------------------------------------------------------------------------------------------------------------------------------------------------------------------------------------------------------------------------------------------------------------------------------------------------------------------------------------------------------------------------------------------------------------------------------------------------------------------------------------------------------------------------------------------------------------------------------------------------------------------------------------------------------------------------------------------------------------------------------------------------------------------------------------------------------------------------------------------------------------------------------------------------------------------------------------------------------------------------------------------------------------------------------------------------------------------------------------------------------------------------------------------------------------------------------------------------------------------------------------------------------------------------------------------------------------------
	'Chorioptes bovis 18S GQ864308_1'                                                                                               --------------------------------------------------------------------------------------------------------------------------------------------------------------------------------------------------------------------------------------------------------------------------------------------------------------------------------------------------------------------------------------------------------------------------------------------------------------------------------------------------------------------------------------------------------------------------------------------------------------------------------------------------------------------------------------------------------------------------------------------------------------------------------------------------------------------------------------------------------------------------------------------------------------------------------------------------------------------------------------------------------------------------------------------------------------------------------------------------------------------------------------------------------------------------------------------------------------------------------------------------------------------------------------------------------------------------------------------------------------------------------------------------------------------------------------------------------------------------------------------------------------------------------------------------------------------------------------------------------------------------------------------------------------------------------------------------------------------------------------------------------------------------------------------------
	AD1660_Chorioptes_bovis_ex_Ovis_aries                                                                                           -------accGaAaGTCATTGaAAATGCTGAAGGTTCTCGTACAACACCATCGGTTGTTGCATTCACTAAAGATGGTGAACGATTAGTCGGTATGCCTGCTAAACGTCAAGCCGTGACGAACGCAGCAAATACATTTTATGCGACCAAACGTTTGATTGGTAGACGTTTTGATGATTCGGATGTACAAAAAGATATGAAAATTGTATCATATAAAATTGTAAAAGCATCGAAtGGTGATGCTTGGGTTGAAGCACATGGTAAAATGTATTCACCATCACAAATTGGTGCATTCGTTTTAATGAAAATGAAAGAAACTGCTGAAAGCTATTTGAATCAATCAGTGAAAAATGCTGTGATTACaGTACCTGCTTATTTTAATGATTCACAACGACAAGCAACAAAAGATGCTGGTCAAATTGCCGGTTTAAATGTTTTGCGTGTAATTAATGAACCAACAGCTGCTGCTATCGCTTATGGTATGGATAAAAGTGAAGATAAAATTATTGCCGTTTATGATTTAGGTGGTGGTACATTCGATATTTCGATTCTCGAAATTCAAAAGGGAGTTTTTGAAGTAAAATCCACCAACGGTGATACATTCCTTGGTGGTGAAGATTTTGATAATGCATTGGTCACATATTTAGCCAATGAATTCAAAAAAGATCAAGGCGTTGATGTTACAAAAGATATAATGGCCATGCAACGTCTTAAAGAAGCTGCTGAAAAAGCTAAGATTGAATTATCATCATCATTACAGACTGACATTAATCTTCCTTATTTGACAATGGATGCTGCTGGTCCAAAGCACATGAATTTAAAATTGACGCGATCTAAATTTGAATCGCTtGTTGCTGATTTGATTAAACGCACAATTGAACCATGTAAAAAAGCAATCGCTGATGCTGAAATTAATAAATCTGATATTAAAGAAGTCaTtCTtGTTGGTGGTATGACCAGAAtGCCTAaAGTGCAAgAAGTTGTACAAgAAACATTtGGCCgAgCaCcAaGTAAaTCTGTtAaTCCtGATgAAgCTgTtgCCGTTGGTGCTGCTGTGCAAGGTGGTGTCCTTTCCGGTAATGTTACTGAAATTCTTTTGCTTGATGTAACACCACTTTCATTGGGTATCGAAACATTGGGTGGTGTAATGACCAAATTGATCAATCGAAATACAACAATTCCAACTAAAAAATCTCAAGTGTTTTCAACTGCAGCCGATGGACAAACACAAGTAGAAATTAAGGTTTATCAAGGTGAACGTGAAATGGCTGCCAATAATAAATTGTTAGGACAATTTTCACTTGTTGGTATTCCACCAGCACCACGTGGTGTACCACAAATCGAAGTTACATTTGATATTGATGCAAACGGTATTGTCAATGTATCGGCACGTGATAAAGGAACTGGCAAAGAACATCAAATCGTCATTCAATCAAGTGGTGGTCTATCAAAAGATGATATTGAAAATATGATTAAAGCTGCAGAAAAATTCGCCGAAGAAGATCGTAAAAAACGTGAAATTGTTGAAACAGTTAATCAAGCTGAAGGAATCATACATGATACTGAAAGTAAAATGGAAGAATTCAAAGATCAATTACCAACAGATGAATATGAAAAATTAAAAGAAAAAATTGCTAAAACACGTGAAATATTAGCAAATAAAGATAATGAAACGCCAGAAAAAATTAAAGAAACATGTAATGATtTACAACaATCaTCATtG---------
[truncated: 7,051,169 more chars]
